# Supplementary material for: Digital Stress: Insights from Bibliometric, Scientometric, Meta-Analytic and Thematic Analyses
Source: Healthcare (Basel). 2026 Mar 23;14(6):823. doi: 10.3390/healthcare14060823 (PMC13027238; doi:10.3390/healthcare14060823)
Supplement: Supplementary file 1 [file healthcare-14-00823-s001.zip]

Archive with 11 entries (11 files):
- Supplementary File S2. SearchStrings.pdf
- WoS savedrecs.bib
- 11 studies to study history of concept.txt
- citations of 8 studies.txt
- DSS_MetaAnalysis_Extraction_Final.xlsx
- from scopu for history also.txt
- lens-export.bib
- merged WoS Scopus Lens.txt
- merged_WoS_Scopus_Lens.xlsx
- scopus_export_Oct 31-2025_825b26bc-11c1-49e8-8129-0eb13ef8920e.bib
- Supplementary File S1 for the Meta Analysis Phase.pdf
