# Supplementary material for: Digital Stress: Insights from Bibliometric, Scientometric, Meta-Analytic and Thematic Analyses
Source: Healthcare (Basel). 2026 Mar 23;14(6):823. doi: 10.3390/healthcare14060823 (PMC13027238; doi:10.3390/healthcare14060823)
Supplement: Supplementary file 1 [file healthcare-14-00823-s001.zip › WoS savedrecs.bib]

@article{ WOS:000717424800004,
Author = {Hall, Jeffrey A. and Steele, Ric G. and Christofferson, Jennifer L. and
   Mihailova, Teodora},
Title = {Development and Initial Evaluation of a Multidimensional Digital Stress
   Scale},
Journal = {PSYCHOLOGICAL ASSESSMENT},
Year = {2021},
Volume = {33},
Number = {3},
Pages = {230-242},
Month = {MAR},
Abstract = {Digital stress is believed to play a role in the association between
   social media use and psychosocial outcomes. However, the literature is
   limited by a lack of measures that conform to published theoretical
   models of the construct. The present investigation details the
   development of a new multidimensional measure of digital stress. Based
   on an earlier conceptualization of Digital Stress (Steele et al., 2020),
   Study 1 identified items from extant measures of digital stress,
   conducted a qualitative review of the literature to compose new items,
   and conducted focus groups with young adults and adolescents (N = 23) to
   improve item wording and interpretation. Study 2 conducted an
   exploratory factor analysis (EFA) of items with a young adult sample (N
   = 247) collected online, yielding support for four hypothesized factors
   (i.e., availability stress, approval anxiety, fear of missing out
   {[}FoMO], and connection overload) plus one unanticipated factor (i.e.,
   online vigilance). In Study 3, college students (N = 174) completed
   paper-and-pencil surveys, and EFA results showed a similar structure as
   detected in Study 2. In Study 4, confirmatory factor analysis examining
   the five-factor model was conducted on data from adolescents (N = 163)
   and college students (N = 152). These procedures yielded 24 items
   measuring 5 components of digital stress: availability stress, approval
   anxiety, FoMO, connection overload, and online vigilance. Associations
   between digital stress and psychosocial distress and functioning are
   reported to demonstrate convergent and divergent validity.},
Publisher = {AMER PSYCHOLOGICAL ASSOC},
Address = {750 FIRST ST NE, WASHINGTON, DC 20002-4242 USA},
Type = {Article},
Language = {English},
Affiliation = {Hall, JA (Corresponding Author), Univ Kansas, Dept Commun Studies, 102 Bailey Hall,1440 Jayhawk Blvd, Lawrence, KS 66045 USA.
   Hall, Jeffrey A.; Mihailova, Teodora, Univ Kansas, Dept Commun Studies, 102 Bailey Hall,1440 Jayhawk Blvd, Lawrence, KS 66045 USA.
   Steele, Ric G.; Christofferson, Jennifer L., Univ Kansas, Clin Child Psychol Program, Lawrence, KS 66045 USA.},
DOI = {10.1037/pas0000979},
ISSN = {1040-3590},
EISSN = {1939-134X},
Keywords = {digital stress; connection overload; FoMO; mobile media; social media},
Keywords-Plus = {FUTURE-DIRECTIONS; SOCIAL NETWORKING; MEDIA USE; FACEBOOK; CONSEQUENCES;
   TECHNOSTRESS; ENTRAPMENT; ADOLESCENT; HEALTH; SITES},
Research-Areas = {Psychology},
Web-of-Science-Categories  = {Psychology, Clinical},
Author-Email = {hallj@ku.edu},
Affiliations = {University of Kansas; University of Kansas},
ResearcherID-Numbers = {Steele, Ric/OLR-1511-2025
   Mihailova, Teodora/AAH-9286-2021
   Christofferson, Jennifer/IQT-6135-2023},
ORCID-Numbers = {Steele, Ric/0000-0002-1201-0770
   Mihailova, Teodora/0000-0001-6074-9732
   Christofferson, Jennifer/0000-0003-3892-9424
   Hall, Jeffrey/0000-0002-8252-3184
   },
Funding-Acknowledgement = {University of Kansas {[}2160680]},
Funding-Text = {This study was funded, in part, by a General Research Fund grant
   (\#2160680) from the University of Kansas awarded to the second author.},
Number-of-Cited-References = {47},
Times-Cited = {53},
Usage-Count-Last-180-days = {24},
Usage-Count-Since-2013 = {190},
Journal-ISO = {Psychol. Assess.},
Doc-Delivery-Number = {WV7PR},
Web-of-Science-Index = {Social Science Citation Index (SSCI)},
Unique-ID = {WOS:000717424800004},
DA = {2025-10-31},
}

@article{ WOS:000792070500001,
Author = {Xie, Peng and Mu, Wenlong and Li, Yumei and Li, Xue and Wang, Yu},
Title = {The Chinese version of the Digital Stress Scale: Evaluation of
   psychometric properties},
Journal = {CURRENT PSYCHOLOGY},
Year = {2023},
Volume = {42},
Number = {24},
Pages = {20532-20542},
Month = {AUG},
Abstract = {Digital stress describes the stress and anxiety that accompanies
   notifications and alerts from and the usage of mobile and social media.
   According to recent studies, digital stress may help to explain the
   various effects of social media usage on psychological and behavioral
   outcomes. The Digital Stress Scale (DSS) is a psychometrically reliable
   measure of digital stress. The present study translated the DSS into
   Chinese and examined its psychometric properties among Chinese young
   adults. The results exhibited that the DSS was best characterized by a
   bifactor Exploratory Structural Equation Modeling (bifactor-ESEM)
   representation, which includes one general factor of digital stress and
   the combination of five specific factors which are Availability Stress,
   Approval Anxiety, Fear of Missing Out, Connection Overload, and Online
   Vigilance. The measurement and structural invariance of the
   bifactor-ESEM solution were demonstrated across male and female groups.
   Reliabilities of the general factor and specific factors of the DSS were
   sound with high Cronbach's alpha and MacDonald's coefficient omega.
   Convergent validity was supported by the associations between DSS and
   measures of psychological stress, depression, and mindfulness.},
Publisher = {SPRINGER},
Address = {ONE NEW YORK PLAZA, SUITE 4600, NEW YORK, NY, UNITED STATES},
Type = {Article},
Language = {English},
Affiliation = {Mu, WL (Corresponding Author), Wuhan Univ, Sch Journalism \& Commun, Bayi Rd, Wuhan, Peoples R China.
   Xie, Peng; Wang, Yu, Wuhan Univ, Sch Econ \& Management, Wuhan, Peoples R China.
   Li, Yumei, City Univ Hong Kong, Dept Social \& Behav Sci, Hong Kong, Peoples R China.
   Li, Xue, Zhongnan Univ Econ \& Law, Sch Foreign Studies, Wuhan, Peoples R China.
   Mu, Wenlong, Wuhan Univ, Sch Journalism \& Commun, Bayi Rd, Wuhan, Peoples R China.},
DOI = {10.1007/s12144-022-03156-1},
EarlyAccessDate = {MAY 2022},
ISSN = {1046-1310},
EISSN = {1936-4733},
Keywords = {Digital Stress Scale; Social media; Psychometric properties; Chinese},
Keywords-Plus = {SOCIAL-MEDIA USE; YOUNG-ADULTS; FACEBOOK; MODEL; ASSOCIATION;
   ADOLESCENTS; SYMPTOMS; RECOMMENDATIONS; INDIVIDUALISM; CONSEQUENCES},
Research-Areas = {Psychology},
Web-of-Science-Categories  = {Psychology, Multidisciplinary},
Author-Email = {mu.wenlong@outlook.com},
Affiliations = {Wuhan University; City University of Hong Kong; Zhongnan University of
   Economics \& Law; Wuhan University},
ResearcherID-Numbers = {Li, Yumei/JAN-7131-2023
   Mu, Wenlong/AAI-3163-2021},
ORCID-Numbers = {Mu, Wenlong/0000-0003-4027-6557
   Li, Yumei/0000-0001-7184-9042
   },
Funding-Acknowledgement = {Educational Science Planning Project of Hubei Province {[}2020GB008]},
Funding-Text = {This research was funded by the Educational Science Planning Project of
   Hubei Province (Project Number: 2020GB008).},
Number-of-Cited-References = {61},
Times-Cited = {14},
Usage-Count-Last-180-days = {25},
Usage-Count-Since-2013 = {144},
Journal-ISO = {Curr. Psychol.},
Doc-Delivery-Number = {R2PI6},
Web-of-Science-Index = {Social Science Citation Index (SSCI)},
Unique-ID = {WOS:000792070500001},
DA = {2025-10-31},
}

@article{ WOS:001127371400001,
Author = {Krageloh, Christian U. and Medvedev, Oleg N. and Alyami, Hussain and
   Alammar, Hetaf A. and Hamdan-Mansour, Ayman and Alyami, Emad and
   Alsoudi, Sharif and Henning, Marcus A. and Alyami, Mohsen M.},
Title = {Translation and validation of the Arabic version of the Digital Stress
   Scale (DSS-A) with three Arabic-speaking samples},
Journal = {MIDDLE EAST CURRENT PSYCHIATRY-MECPSYCH},
Year = {2023},
Volume = {30},
Number = {1},
Month = {DEC 20},
Abstract = {ObjectiveGiven the ubiquitous nature of digital technologies such as
   smartphones, research has increasingly focused on the health outcomes of
   prolonged use of such technologies. The Digital Stress Scale (DSS) has
   been developed recently, but it is currently only available in English
   and Chinese, and validations in other languages are warranted.MethodsThe
   24-item DSS was translated into Arabic using the method of translation
   and back-translation. Using a general population sample (n = 1069) from
   Saudi Arabia, Oman, and Jordan, the psychometric properties of the
   Arabic DSS (DSS-A) were investigated using higher-order confirmatory
   factor analysis.ResultsThe original five-factor structure was replicated
   for the DSS-A without the need for any modifications such as item
   deletion or reassignment of items to another factor. Reliability was
   excellent for the total scale score (alpha = 0.92) as well as for the
   five subscales (alpha ranged between 0.81 and 0.91). Convergent validity
   was supported by significant correlations between the DSS-A and
   psychological distress.ConclusionThe strong psychometric properties of
   the DSS-A imply that this scale can now be used with high validity and
   reliability to explore the role of digital stress and its
   sub-characteristics in Arabic-speaking populations.},
Publisher = {SPRINGERNATURE},
Address = {CAMPUS, 4 CRINAN ST, LONDON, N1 9XW, ENGLAND},
Type = {Article},
Language = {English},
Affiliation = {Krägeloh, CU (Corresponding Author), Auckland Univ Technol, Dept Psychol \& Neurosci, Auckland, New Zealand.
   Krageloh, Christian U., Auckland Univ Technol, Dept Psychol \& Neurosci, Auckland, New Zealand.
   Medvedev, Oleg N., Univ Waikato, Sch Psychol, Hamilton, New Zealand.
   Alyami, Hussain, Taif Univ, Coll Med, Taif, Saudi Arabia.
   Alammar, Hetaf A., Shaqra Univ, Dept Psychol, Shaqra, Saudi Arabia.
   Hamdan-Mansour, Ayman, Univ Jordan, Sch Nursing, Amman, Jordan.
   Alyami, Emad, Univ Hafr Al Batin, Coll Appl Med Sci, Dept Hlth Informat Management \& Technol, Hafar al Batin 39524, Saudi Arabia.
   Alsoudi, Sharif, ASharqiyah Univ, Arts \& Humanities Coll, Psychol Dept, Ibra, Oman.
   Henning, Marcus A., Univ Auckland, Ctr Med \& Hlth Sci Educ, Auckland, New Zealand.
   Alyami, Mohsen M., Alrafah Med Ctr, Taif, Saudi Arabia.},
DOI = {10.1186/s43045-023-00387-1},
Article-Number = {118},
EISSN = {2090-5416},
Keywords = {Digital stress; Digital Stress Scale; Arabic; Translation; Validation;
   Confirmatory factor analysis},
Keywords-Plus = {CONFIRMATORY FACTOR-ANALYSIS; PROBLEMATIC SMARTPHONE USE; MENTAL-HEALTH;
   FIT INDEXES; AGE; ADDICTION; STUDENTS},
Research-Areas = {Psychiatry},
Web-of-Science-Categories  = {Psychiatry},
Author-Email = {chris.krageloh@aut.ac.nz},
Affiliations = {Auckland University of Technology; University of Waikato; Taif
   University; Shaqra University; University of Jordan; Hafr Albatin
   University; University of Auckland},
ResearcherID-Numbers = {Medvedev, Oleg N./AAO-8339-2020
   Henning, Marcus/H-1553-2011
   Krägeloh, Christian/AAF-7879-2020
   Alsoudi, Sharif/AAP-4484-2021
   Medvedev, Oleg/AAO-8339-2020
   Alammar, Hetaf/AAM-9516-2020
   Alyami, Mohsen/LWH-6485-2024
   alyami, emad/KFA-1924-2024
   Hamdan-Mansour, Ayman/C-1257-2015
   },
ORCID-Numbers = {Medvedev, Oleg N./0000-0002-2167-5002
   Alsoudi, Sharif/0000-0002-2882-0225
   Henning, Marcus/0000-0002-1135-3464
   Krageloh, Christian/0000-0002-7298-0736
   Alyami, Mohsen M./0000-0001-9278-1841},
Number-of-Cited-References = {42},
Times-Cited = {3},
Usage-Count-Last-180-days = {2},
Usage-Count-Since-2013 = {9},
Journal-ISO = {Middle East Curr. Psychiatry-MECPsych},
Doc-Delivery-Number = {CT0K3},
Web-of-Science-Index = {Emerging Sources Citation Index (ESCI)},
Unique-ID = {WOS:001127371400001},
OA = {Green Submitted, gold},
DA = {2025-10-31},
}

@article{ WOS:001043299200001,
Author = {Zhang, Chao and Dai, Buyun and Lin, Lingkai},
Title = {Validation of a Chinese Version of the Digital Stress Scale and
   Development of a Short Form Based on Item Response Theory Among Chinese
   College Students},
Journal = {PSYCHOLOGY RESEARCH AND BEHAVIOR MANAGEMENT},
Year = {2023},
Volume = {16},
Pages = {2897-2911},
Abstract = {Purpose: In 2021, Hall et al developed the Digital Stress Scale (DSS),
   but its psychometric characteristics were only tested using classical
   test theory (CTT). In this study, we use item response theory (IRT) and
   CTT to develop and verify a Chinese version of the DSS and its short
   version, which can improve the reliability and effectiveness of the
   digital stress measurement tool for Chinese college students. Methods:
   In this study, we developed a Chinese version of the DSS (DSS-C) and
   recruited 1506 Chinese college students as participants to analyze its
   psychometric characteristics based on CTT and item response theory
   methods. First, we used CTT, including common method bias, construct
   validity, criterion-related validity, internal consistency, test-retest
   reliability and measurement invariance. Then, we adopted the IRT
   approach to examine the item parameters, item characteristics, item
   information, differential item function, test information, and test
   reliability of the DSS-C. Finally, a short form (DSS-C-S) was
   constructed, and the psychometric characteristics of the DSS-C-S were
   examined.Results: (1) The five-factor structure of the DSS-C was
   verified. The DSS-C shows good internal reliability, test-retest
   reliability, criterion-related validity and measurement invariance
   between urban college students and rural college students. (2) All 24
   items had reasonable discrimination parameters and location parameters
   and were DIF-free by gender. Except for Items 4 and 10, all the other
   items had high information and measurement reliability at medium \&
   theta; levels. (3) Compared with the DSS-C, the 22-item short form also
   has good reliability and validity and maintains sufficient measurement
   accuracy while reducing items of poor quality. Conclusion: Both the
   DSS-C and the DSS-C-S have good psychometric characteristics and are
   accurate and effective tools for measuring the digital stress of Chinese
   college students.},
Publisher = {DOVE MEDICAL PRESS LTD},
Address = {PO BOX 300-008, ALBANY, AUCKLAND 0752, NEW ZEALAND},
Type = {Article},
Language = {English},
Affiliation = {Dai, BY (Corresponding Author), Jiangxi Normal Univ, 99 Ziyang Ave, Nanchang 330022, Jiangxi, Peoples R China.
   Zhang, Chao; Dai, Buyun; Lin, Lingkai, Jiangxi Normal Univ, Sch Psychol, Nanchang, Jiangxi, Peoples R China.
   Dai, Buyun, Jiangxi Normal Univ, 99 Ziyang Ave, Nanchang 330022, Jiangxi, Peoples R China.},
DOI = {10.2147/PRBM.S413162},
ISSN = {1179-1578},
Keywords = {digital stress scale; item response theory; measurement invariance;
   short form},
Keywords-Plus = {SOCIAL MEDIA USE; METHOD VARIANCE; FIT INDEXES; ENTRAPMENT; ADOLESCENT;
   HEALTH},
Research-Areas = {Psychology; Psychiatry},
Web-of-Science-Categories  = {Psychology, Clinical; Psychiatry; Psychology, Multidisciplinary},
Author-Email = {biweijianpsy@qq.com},
Affiliations = {Jiangxi Normal University; Jiangxi Normal University},
ORCID-Numbers = {Dai, Buyun/0000-0002-1400-9351
   Lin, Lingkai/0000-0002-1083-8523
   Zhang, Chao/0000-0003-2351-5560},
Funding-Acknowledgement = {Education Reform Project of Jiangxi Normal University; National Natural
   Science Foundation of China {[}71864018]},
Funding-Text = {This work was supported by a grant from the Education Reform Project of
   Jiangxi Normal University (2020 year) and the National Natural Science
   Foundation of China (NO. 71864018) .},
Number-of-Cited-References = {52},
Times-Cited = {9},
Usage-Count-Last-180-days = {9},
Usage-Count-Since-2013 = {60},
Journal-ISO = {Psychol. Res. Behav. Manag.},
Doc-Delivery-Number = {O4CA8},
Web-of-Science-Index = {Social Science Citation Index (SSCI)},
Unique-ID = {WOS:001043299200001},
OA = {Green Submitted, gold},
DA = {2025-10-31},
}

@article{ WOS:001494886800001,
Author = {Funke, Christopher and Rothert-Schnell, Caroline and Walsh, Gianfranco
   and Mangio, Federico and Pedeliento, Giuseppe and Takahashi, Ikuo},
Title = {The digital stress scale: cross-cultural application, validation, and
   development of a short scale},
Journal = {REVIEW OF MANAGERIAL SCIENCE},
Year = {2025},
Month = {2025 MAY 26},
Abstract = {Growing global mobile and social media use in private and work life
   increases users' proneness to digital stress, potentially undermining
   important behavioral outcomes. Past research efforts led to the
   development of a 24-item digital stress scale (DSS), developed among
   U.S. adolescents and young adults. Responding to calls for more
   replication studies and parsimonious measures in the field, our research
   objectives are threefold: (1) to develop an almost 60\% shortened
   version of the original 24-item DSS; (2) to provide a cross-cultural
   validation of the long and short DSS using samples from three distinct
   countries, Germany, Italy, and Japan; (3) to assess the generalizability
   of the scale to a different population by applying the long and short
   DSS to samples of non-adolescents (i.e., employees). The validation
   procedures confirm the reliability, validity, and cross-national
   applicability of the 10-item DSS. Our application of the scale to
   employees also demonstrates the impact of perceived digital stress on
   work-related (i.e., burnout; intention to quit), family-related (i.e.,
   family satisfaction), and domain unspecific (i.e., psychological strain)
   employee outcomes, thus emphasizing the relevance of digital stress to
   employee well-being. We offer theoretical and practical implications.},
Publisher = {SPRINGER HEIDELBERG},
Address = {TIERGARTENSTRASSE 17, D-69121 HEIDELBERG, GERMANY},
Type = {Article; Early Access},
Language = {English},
Affiliation = {Funke, C (Corresponding Author), Leibniz Univ Hannover, Inst Mkt \& Management, Koenigsworther Pl 1, D-30167 Hannover, Germany.
   Funke, Christopher; Rothert-Schnell, Caroline; Walsh, Gianfranco, Leibniz Univ Hannover, Inst Mkt \& Management, Koenigsworther Pl 1, D-30167 Hannover, Germany.
   Mangio, Federico; Pedeliento, Giuseppe, Univ Bergamo, Dept Management, Via Caniana 2, I-24127 Bergamo, Italy.
   Takahashi, Ikuo, Aoyama Gakuin Univ, Dept Mkt, 4-4-25 Shibuya,Shibuya Ku, Tokyo 1508366, Japan.},
DOI = {10.1007/s11846-025-00906-w},
EarlyAccessDate = {MAY 2025},
ISSN = {1863-6683},
EISSN = {1863-6691},
Keywords = {Cross-cultural validation; Digital stress; Employee outcomes; Short
   scale; C83; I31; O33},
Keywords-Plus = {CONSTRUCT-VALIDATION; MODERATING ROLE; SHORT-FORM; DARK SIDE; WORK;
   BURNOUT; EMPLOYEES; FAMILY; TECHNOSTRESS; CONFLICT},
Research-Areas = {Business \& Economics},
Web-of-Science-Categories  = {Management},
Author-Email = {funke@m2.uni-hannover.de},
Affiliations = {Leibniz University Hannover; University of Bergamo},
ORCID-Numbers = {Mangio, Federico/0000-0003-3997-4956
   Funke, Christopher/0000-0002-5514-3928},
Funding-Acknowledgement = {Projekt DEAL},
Funding-Text = {Open Access funding enabled and organized by Projekt DEAL.},
Number-of-Cited-References = {137},
Times-Cited = {1},
Usage-Count-Last-180-days = {23},
Usage-Count-Since-2013 = {23},
Journal-ISO = {Rev. Manag. Sci.},
Doc-Delivery-Number = {2ZH5N},
Web-of-Science-Index = {Social Science Citation Index (SSCI)},
Unique-ID = {WOS:001494886800001},
OA = {Green Submitted, hybrid},
DA = {2025-10-31},
}

@article{ WOS:001214318500001,
Author = {Gao, Chunlei and Jian, Mingqing and Yuan, Ailin},
Title = {Factor Structure and Psychometric Properties of the Digital Stress Scale
   in a Chinese College Sample},
Journal = {SAGE OPEN},
Year = {2024},
Volume = {14},
Number = {2},
Month = {APR},
Abstract = {The Digital Stress Scale (DSS) is used to measure digital stress, which
   is the perceived stress and anxiety associated with social media use. In
   this study, the Chinese version of the DSS was validated using a sample
   of 721 Chinese college students, 321 males and 400 females (KMO = 0.923;
   Bartlett = 5,058.492, p < .001). Confirmatory factor analysis (CFA) and
   item response theory (IRT) revealed that the five-factor model fits our
   data best. And the good criterion validity was shown through the
   association of the Chinese version of the DSS with anxiety and
   depression. The results of measurement invariance supported that the
   scale has measurement equivalence across the region (rural or urban).
   However, they did not support strict measurement invariance across
   gender. Overall, our results suggest that the DSS is an ideal tool for
   measuring digital stress in a Chinese sample. People can benefit from
   assessing digital stress, which has the potential to moderate the
   relationship between social media use and mental health. These
   psychometric investigations of the DSS will allow future research to
   investigate construct validity better.},
Publisher = {SAGE PUBLICATIONS INC},
Address = {2455 TELLER RD, THOUSAND OAKS, CA 91320 USA},
Type = {Article},
Language = {English},
Affiliation = {Jian, MQ (Corresponding Author), Jiangxi Normal Univ, Sch Educ, 99 Ziyang Ave, Nanchang, Peoples R China.
   Gao, Chunlei; Jian, Mingqing; Yuan, Ailin, Jiangxi Normal Univ, Nanchang, Peoples R China.
   Jian, Mingqing, Jiangxi Normal Univ, Sch Educ, 99 Ziyang Ave, Nanchang, Peoples R China.},
DOI = {10.1177/21582440241247406},
Article-Number = {21582440241247406},
ISSN = {2158-2440},
Keywords = {digital stress; social media use; college students; confirmatory factor
   analysis; item response theory},
Keywords-Plus = {WELL-BEING EVIDENCE; SOCIAL MEDIA USE; MEASUREMENT INVARIANCE; FIT
   INDEXES; ASSOCIATIONS; EQUIVALENCE; TECHNOLOGY; COVARIANCE; DEPRESSION},
Research-Areas = {Social Sciences - Other Topics},
Web-of-Science-Categories  = {Social Sciences, Interdisciplinary},
Author-Email = {Jian2350962519@outlook.com},
Affiliations = {Jiangxi Normal University; Jiangxi Normal University},
Funding-Acknowledgement = {National Educational Examination Research Planning 2021 Annual Project
   {[}GJK2021025]},
Funding-Text = {The author(s) disclosed receipt of the following financial support for
   the research, authorship, and/or publication of this article: This study
   was funded by the National Educational Examination Research Planning
   2021 Annual Project (GJK2021025)},
Number-of-Cited-References = {48},
Times-Cited = {0},
Usage-Count-Last-180-days = {6},
Usage-Count-Since-2013 = {30},
Journal-ISO = {SAGE Open},
Doc-Delivery-Number = {PL8F4},
Web-of-Science-Index = {Social Science Citation Index (SSCI)},
Unique-ID = {WOS:001214318500001},
OA = {gold},
DA = {2025-10-31},
}

@article{ WOS:001398971300001,
Author = {Saricam, Hakan and Gunaydin, Nevin},
Title = {The Adaptation of the Digital Stress Scale for University Students to
   Turkish: A Validity and Reliability Study},
Journal = {YUKSEKOGRETIM DERGISI},
Year = {2024},
Volume = {14},
Number = {3},
Pages = {11-24},
Month = {DEC},
Abstract = {The aim of this study is to adapt the Digital Stress Scale to Turkish
   culture and analyze the validity and reliability of the scale. The
   participants of the study consisted of 1006 (318+688) university
   students who are undergraduate and bachelor degrees in Ordu. 721 of the
   participants were female and 253 were male. Personal Information Form,
   Digital Stress Scale, UCLA Loneliness Scale-Short Form, and Narcissistic
   Admiration and Rivalry Scale were used to collect data in the study.
   According to CFA results, goodness of fit values was found as chi
   2=792.916, df=239 (CMIN/df=3.32; p=.00), RMSEA=.058, CFI=.94, GFI=.91,
   IFI=.94, TLI=.93. According to the concurrent validity results,
   statistically significant positive correlations were found between the
   DSS, UCLA Loneliness Scale and the Narcissistic Admiration and Rivalry
   Scale. The Cronbach's alpha internal consistency reliability values of
   the scale were calculated as alpha=.92 for the whole scale and as alpha
   =.83, .91, .77, .82, and .85 for the sub-scales, respectively. The
   corrected item-total correlation coefficients for the scale range from
   .39 to.66. Explanatory and confirmatory factor analysis results show
   that the scale has construct validity. In addition, the significant
   correlations of the scale with other scales indicates that concurrent
   validity is provided. On the other hand, internal consistency and test-
   retest reliability studies revealed that the scale is reliable. Based on
   all these statements, it can be said that the scale is a valid and
   reliable tool for assessing the digital stress levels of adults in T \&
   uuml;rkiye.},
Publisher = {TUBA-TURKISH ACAD SCIENCES},
Address = {Vedat Dalokay Caddesi No: 112, CANKAYA, ANKARA, Turkiye},
Type = {Article},
Language = {Turkish},
Affiliation = {Günaydin, N (Corresponding Author), Ordu Univ, Saglik Bilimleri Fak, Hemsirelik Bolumu, Ordu, Turkiye.
   Saricam, Hakan, Sivas Cumhuriyet Univ, Egitim Fak, Rehberlik \& Psikol Danismanlik, Sivas, Turkiye.
   Gunaydin, Nevin, Ordu Univ, Saglik Bilimleri Fak, Hemsirelik Bolumu, Ordu, Turkiye.},
DOI = {10.53478/yuksekogretim.1381953},
ISSN = {2146-796X},
EISSN = {2146-7978},
Keywords = {Digital Technology; Nomophobia; Fear of Missing Out; Scale; Stress
   Psychological},
Keywords-Plus = {CHINESE VERSION; SMARTPHONE USE; SOCIAL MEDIA; FIT INDEXES; LONELINESS;
   NOMOPHOBIA; METAANALYSIS; VALIDATION; FACEBOOK; FEAR},
Research-Areas = {Education \& Educational Research},
Web-of-Science-Categories  = {Education \& Educational Research},
Author-Email = {nevin\_altintas@yahoo.com.tr},
Affiliations = {Cumhuriyet University; Ordu University},
ResearcherID-Numbers = {Günaydın, Nevin/AAF-1121-2020
   SARIÇAM, Hakan/H-6016-2018},
Number-of-Cited-References = {103},
Times-Cited = {0},
Usage-Count-Last-180-days = {1},
Usage-Count-Since-2013 = {4},
Journal-ISO = {Yuksekogretim Derg.},
Doc-Delivery-Number = {S5Y4D},
Web-of-Science-Index = {Emerging Sources Citation Index (ESCI)},
Unique-ID = {WOS:001398971300001},
OA = {Green Published, gold},
DA = {2025-10-31},
}

@article{ WOS:001258859300008,
Author = {Dorcic, Tamara Martinac and Smojver-Azic, Sanja and Bradic, Sanja},
Title = {Social Media Use: Association with Digital Stress and Anxiety and
   Depression Symptoms in Youth},
Journal = {PSIHOLOGIJSKE TEME},
Year = {2024},
Volume = {33},
Number = {1},
Pages = {133-154},
Abstract = {The aim of the present study was to examine the relationship between
   social media use and digital stress (availability stress, approval
   anxiety, fear of missing out, connection overload and online vigilance),
   and whether social media use and digital stress predict anxiety and
   depression symptoms. In addition, we aimed to examine the moderating
   role of digital stress in the relationship between social media use and
   anxiety and depression symptoms. The study was conducted with 267
   university students (M = 21.06, SD = 2.01; 81.3\% female). To achieve
   the objectives of the study, a new measure of social media use was
   developed, and the Multidimensional Digital Stress Scale was applied.
   The results showed that the association between social media use and
   anxiety and depression symptoms is weak. Higher digital stress is
   associated with more anxiety and depression symptoms. Availability
   stress, approval anxiety, and connection overload were significant
   positive predictors of anxiety, and connection overload was significant
   positive predictor of depression. Availability stress and connection
   overload were significant moderators of association between Instagram
   use and anxiety symptoms while availability stress was significant
   moderator of association between Instagram use and depression symptoms.
   Results showed that among individuals with higher availability stress,
   less time on Instagram was associated with more severe psychological
   symptoms of depression and anxiety. Similarly, among individuals with
   lower connection overload, more time on Instagram was associated with
   lower levels of anxiety symptoms.},
Publisher = {UNIV RIJEKA, FAC HUMANITIES SOCIAL SCIENCES},
Address = {Sveucilisna Avenija 4, Rijeka, Rijeka, CROATIA},
Type = {Article},
Language = {English},
Affiliation = {Dorcic, TM (Corresponding Author), Univ Rijeka, Fac Humanities \& Social Sci, Sveucilisna Ave 4, Rijeka 51000, Croatia.
   Dorcic, Tamara Martinac; Smojver-Azic, Sanja; Bradic, Sanja, Univ Rijeka, Fac Humanities \& Social Sci, Sveucilisna Ave 4, Rijeka 51000, Croatia.},
DOI = {10.31820/pt.33.1.7},
ISSN = {1332-0742},
EISSN = {1849-0395},
Keywords = {social media; digital stress; anxiety; depression},
Keywords-Plus = {FACEBOOK; LONELINESS; SITES; SATISFACTION; METAANALYSIS; ADOLESCENCE;
   NETWORKING},
Research-Areas = {Psychology},
Web-of-Science-Categories  = {Psychology, Multidisciplinary},
Author-Email = {tamaramd@ffri.uniri.hr},
Affiliations = {University of Rijeka},
ResearcherID-Numbers = {Dorčić, Tamara/S-4571-2018
   Bradić, Sanja/JMQ-7138-2023
   Smojver-Ažić, Sanja/S-2847-2018},
Number-of-Cited-References = {50},
Times-Cited = {0},
Usage-Count-Last-180-days = {39},
Usage-Count-Since-2013 = {85},
Journal-ISO = {Psihologijske Teme},
Doc-Delivery-Number = {XA1D6},
Web-of-Science-Index = {Emerging Sources Citation Index (ESCI)},
Unique-ID = {WOS:001258859300008},
OA = {Green Submitted, gold},
DA = {2025-10-31},
}

@article{ WOS:001288140900001,
Author = {Qiu, Yufei and Zhao, Xueyang and Liu, Jiali and Li, Zhaoyang and Wu, Man
   and Qiu, Lixin and Xiong, Zhenfang and Wang, Xiaopan and Yang, Fen},
Title = {Understanding the relationship between smartphone distraction, social
   withdrawal, digital stress, and depression among college students: A
   cross-sectional study in Wuhan, China},
Journal = {HELIYON},
Year = {2024},
Volume = {10},
Number = {15},
Month = {AUG 15},
Abstract = {Background: Smartphone distraction considerably affects the depression
   level of college students. These two variables are highly associated
   with social withdrawal and digital distress. However, the underlying
   mechanisms of how social withdrawal and digital stress were involved in
   the relationship between smartphone distraction and depression remain
   unclear. Methods: A cross-sectional survey was conducted in seven
   colleges of Wuhan, Hubei Province, from September to November 2021.
   Participants were selected using convenience sampling. Smartphone
   distraction, social withdrawal, digital stress, and depression level
   were assessed using the Smartphone Distraction Scale (SDS), 25-item
   Hikikomori Questionnaire (HQ-25), Multidimensional Digital Stress Scale
   (DSS), and the Patient Health Questionnaire-9 (PHQ-9), respectively. All
   scales demonstrated good reliability in this study, the reliability of
   each scale was 0.920, 0.884, 0.959, and 0.942. Results: The final
   analysis included 1184 students (692 males and 492 females), aged
   between 17 and 37 years. Participants were from various academic
   disciplines, including medical and nonmedical. The findings revealed
   that smartphone distraction had a significant direct effect on
   depression (c = 0.073, 95 \% CI: 0.037 to 0.108, p < 0.001) and three
   significant indirect mediation effects: (1) social withdrawal (B =
   0.083, 95 \% CI: 0.066 to 0.101, p < 0.001), accounting for 27.76 \% of
   the total effect; (2) digital stress (B = 0.109, 95 \% CI: 0.088 to
   0.132, p < 0.001), accounting for 36.45 \% of the total effect; and (3)
   the chain mediating roles of social withdrawal and digital stress (B =
   0.034, 95 \% CI: 0.026 to 0.043, p < 0.001), accounting for 11.37 \% of
   the total effect. The total mediating effect was 75.59 \%. Limitations:
   This study is based on cross-sectional data, which limits the causality
   inference. Conclusions: These findings suggest that educational
   institutions should identify college students with excessive smartphone
   use early and provide timely interventions to minimize negative
   outcomes. It is also significant to reduce the risk of social withdrawal
   and digital stress to maintain the physical and mental health
   development of college students.},
Publisher = {CELL PRESS},
Address = {50 HAMPSHIRE ST, FLOOR 5, CAMBRIDGE, MA 02139 USA},
Type = {Article},
Language = {English},
Affiliation = {Yang, F (Corresponding Author), Hubei Univ Chinese Med, Sch Nursing, Wuhan 430065, Peoples R China.
   Wang, XP (Corresponding Author), Wuhan Donghu Univ, Sch Nursing \& Hlth Management, Wuhan 430212, Peoples R China.
   Qiu, Yufei; Liu, Jiali; Li, Zhaoyang; Wu, Man; Yang, Fen, Hubei Univ Chinese Med, Sch Nursing, Wuhan 430065, Peoples R China.
   Zhao, Xueyang, Zhejiang Chinese Med Univ, Ningbo Municipal Hosp Tradit Chinese Med TCM, Affiliated Hosp, Ningbo 315010, Peoples R China.
   Qiu, Lixin, South China Normal Univ, Ctr Studies Psychol Applicat, Guangdong Key Lab Mental Hlth \& Cognit Sci Cognit, Minist Educ,Sch Psychol, Guangzhou 510631, Peoples R China.
   Xiong, Zhenfang; Wang, Xiaopan, Wuhan Donghu Univ, Sch Nursing \& Hlth Management, Wuhan 430212, Peoples R China.
   Wang, Xiaopan, Hubei Prov Integrated Tradit Chinese \& Western Med, Dept Nursing, Wuhan 430015, Peoples R China.
   Yang, Fen, Hubei Shizhen Lab, Wuhan 430065, Peoples R China.},
DOI = {10.1016/j.heliyon.2024.e35465},
EarlyAccessDate = {AUG 2024},
Article-Number = {e35465},
EISSN = {2405-8440},
Keywords = {Smartphone distraction; Depression; Social withdrawal; Digital stress;
   Chain mediating model},
Keywords-Plus = {MEDIA USE; INTERNET ADDICTION; SYMPTOMS; ANXIETY; SEVERITY; HEALTH;
   PHQ-9; MODEL},
Research-Areas = {Science \& Technology - Other Topics},
Web-of-Science-Categories  = {Multidisciplinary Sciences},
Author-Email = {unkoun@126.com
   fenyang@hbucm.edu.cn},
Affiliations = {Hubei University of Chinese Medicine; Zhejiang Chinese Medical
   University; South China Normal University; Wuhan Donghu University},
ResearcherID-Numbers = {Yang, Fen/JKI-6754-2023
   },
ORCID-Numbers = {Yang, Fen/0000-0003-1188-4967},
Funding-Acknowledgement = {Hubei Provincial Natural Science Foundation and Traditional Chinese
   Medicine Innovation and Development Joint Fund {[}2023AFD160]},
Funding-Text = {This study was supported by Hubei Provincial Natural Science Foundation
   and Traditional Chinese Medicine Innovation and Development Joint Fund
   {[}Grant Number: 2023AFD160] .},
Number-of-Cited-References = {68},
Times-Cited = {4},
Usage-Count-Last-180-days = {18},
Usage-Count-Since-2013 = {36},
Journal-ISO = {Heliyon},
Doc-Delivery-Number = {C3B5X},
Web-of-Science-Index = {Science Citation Index Expanded (SCI-EXPANDED)},
Unique-ID = {WOS:001288140900001},
OA = {Green Submitted, gold},
DA = {2025-10-31},
}

@article{ WOS:000371645500003,
Author = {Weinstein, Emily C. and Selman, Robert L.},
Title = {Digital stress: Adolescents' personal accounts},
Journal = {NEW MEDIA \& SOCIETY},
Year = {2016},
Volume = {18},
Number = {3},
Pages = {391-409},
Month = {MAR},
Abstract = {Based on a thematic content analysis of 2000 anonymous posts to the
   website AThinLine.org, this article explores adolescents' personal
   accounts of digital stress. Six kinds of digital stressors that engender
   two distinctive types of digital stress are identified. Type 1
   stressorsmean and harassing personal attacks, public shaming and
   humiliation, and impersonationreflect the migration of common forms of
   relational hostility onto the online space and echo discussions of
   harassment, drama, and bullying. Type 2 stressors stem from adolescents'
   use of digital technologies in the service of seeking relational
   connection. These lesser-discussed Type 2 stressorsfeeling smothered,
   pressure to comply with requests for access, and breaking and entering
   into digital accounts and devicestranspire in the context of
   adolescents' attempts to form and maintain intimacy or close connections
   with others.},
Publisher = {SAGE PUBLICATIONS LTD},
Address = {1 OLIVERS YARD, 55 CITY ROAD, LONDON EC1Y 1SP, ENGLAND},
Type = {Article},
Language = {English},
Affiliation = {Weinstein, EC (Corresponding Author), Harvard Univ, Harvard Grad Sch Educ, 609 Larsen Hall,Appian Way, Cambridge, MA 02138 USA.
   Weinstein, Emily C., Harvard Univ, Cambridge, MA 02138 USA.
   Selman, Robert L., Harvard Univ, Human Dev \& Educ, Cambridge, MA 02138 USA.
   Selman, Robert L., Harvard Univ, Psychol Psychiat, Cambridge, MA 02138 USA.},
DOI = {10.1177/1461444814543989},
ISSN = {1461-4448},
EISSN = {1461-7315},
Keywords = {Adolescence; A Thin Line; digital media; digital stress; digital
   stressors; intimacy; MTV; relational hostility; social networking sites},
Keywords-Plus = {SELF-DISCLOSURE; FRIENDSHIP; ONLINE; EXPERIENCES; INTIMACY; INTERNET;
   FACE},
Research-Areas = {Communication},
Web-of-Science-Categories  = {Communication},
Author-Email = {emily\_weinstein@mail.harvard.edu},
Affiliations = {Harvard University; Harvard University; Harvard University},
ORCID-Numbers = {Weinstein, Emily/0000-0002-8324-5198},
Number-of-Cited-References = {53},
Times-Cited = {66},
Usage-Count-Last-180-days = {8},
Usage-Count-Since-2013 = {129},
Journal-ISO = {New Media Soc.},
Doc-Delivery-Number = {DF8YC},
Web-of-Science-Index = {Social Science Citation Index (SSCI)},
Unique-ID = {WOS:000371645500003},
DA = {2025-10-31},
}

@article{ WOS:A1981KY69400004,
Author = {{[}Anonymous]},
Title = {A POST-SCRIPT ON DIGITAL STRESS},
Journal = {DB-SOUND ENGINEERING MAGAZINE},
Year = {1981},
Volume = {15},
Number = {1},
Pages = {44-45},
Publisher = {SAGAMORE PUBL CO INC},
Address = {1120 OLD COUNTRY RD, PLAINVIEW, NY 11803},
Type = {Article},
Language = {English},
ISSN = {0011-7145},
Research-Areas = {Physics},
Web-of-Science-Categories  = {Physics, Multidisciplinary},
Number-of-Cited-References = {0},
Times-Cited = {0},
Usage-Count-Last-180-days = {0},
Usage-Count-Since-2013 = {2},
Doc-Delivery-Number = {KY694},
Web-of-Science-Index = {Science Citation Index Expanded (SCI-EXPANDED)},
Unique-ID = {WOS:A1981KY69400004},
DA = {2025-10-31},
}

@article{ WOS:000789211700023,
Author = {Nick, Elizabeth A. and Kilic, Zelal and Nesi, Jacqueline and Telzer, Eva
   H. and Lindquist, Kristen A. and Prinstein, Mitchell J.},
Title = {Adolescent Digital Stress: Frequencies, Correlates, and Longitudinal
   Association With Depressive Symptoms},
Journal = {JOURNAL OF ADOLESCENT HEALTH},
Year = {2022},
Volume = {70},
Number = {2},
Pages = {336-339},
Month = {FEB},
Abstract = {Y Purpose: Adolescents are among the most frequent users of social media
   and are highly attuned to social feedback. However, digital stress, or
   subjective distress related to social media demands, expectations, and
   others' approval and judgment, is understudied in adolescents.
   Methods: We conducted a preliminary investigation of self-reported
   digital stress and its hypothesized correlates (social media, peer
   status, and mental health variables) among 680 students (M-age = 14.27,
   SD =.62; 49.2\% female).
   Results: Nearly half of participants reported experiencing digital
   stress at least ``sometimes,{''} regardless of race or ethnicity; sex
   differences were small. Digital stress was associated with greater
   social media use and importance, peer importance, popularity, and all
   mental health variables. Digital stress was also associated
   longitudinally with increases in depressive symptoms.
   Conclusions: These preliminary findings suggest the importance of
   further investigation of digital stress and its effects on adolescent
   health. (C) 2021 Society for Adolescent Health and Medicine. All rights
   reserved.},
Publisher = {ELSEVIER SCIENCE INC},
Address = {STE 800, 230 PARK AVE, NEW YORK, NY 10169 USA},
Type = {Article},
Language = {English},
Affiliation = {Nick, EA (Corresponding Author), Univ N Carolina, Dept Psychol \& Neurosci, 235 E Cameron Ave, Chapel Hill, NC 27599 USA.
   Nick, Elizabeth A.; Kilic, Zelal; Telzer, Eva H.; Lindquist, Kristen A.; Prinstein, Mitchell J., Univ N Carolina, Dept Psychol \& Neurosci, 235 E Cameron Ave, Chapel Hill, NC 27599 USA.
   Nesi, Jacqueline, Brown Univ, Dept Psychiat \& Human Behav, Warren Alpert Med Sch, Providence, RI 02912 USA.
   Nesi, Jacqueline, Rhode Isl Hosp, Bradley Hasbro Childrens Res Ctr, Providence, RI USA.},
DOI = {10.1016/j.jadohealth.2021.08.025},
EarlyAccessDate = {JAN 2022},
ISSN = {1054-139X},
EISSN = {1879-1972},
Keywords = {Digital stress; Social media; Adolescents; Depression; Peer relations},
Research-Areas = {Psychology; Public, Environmental \& Occupational Health; Pediatrics},
Web-of-Science-Categories  = {Psychology, Developmental; Public, Environmental \& Occupational Health;
   Pediatrics},
Author-Email = {elizabeth.nick@unc.edu},
Affiliations = {University of North Carolina; University of North Carolina Chapel Hill;
   Brown University; Lifespan Health Rhode Island; Rhode Island Hospital},
ResearcherID-Numbers = {Lindquist, Kristen/AAA-4580-2021
   Prinstein, Mitchell/F-7955-2013},
ORCID-Numbers = {Prinstein, Mitchell/0000-0002-7587-8665
   },
Funding-Acknowledgement = {NIMH NIH HHS {[}K23 MH122669] Funding Source: Medline},
Number-of-Cited-References = {16},
Times-Cited = {47},
Usage-Count-Last-180-days = {36},
Usage-Count-Since-2013 = {209},
Journal-ISO = {J. Adolesc. Health},
Doc-Delivery-Number = {0W7OH},
Web-of-Science-Index = {Science Citation Index Expanded (SCI-EXPANDED); Social Science Citation Index (SSCI)},
Unique-ID = {WOS:000789211700023},
OA = {Green Submitted},
DA = {2025-10-31},
}

@article{ WOS:001263082900046,
Author = {Zhang, Wen and Chen, Yifan and Cao, Gaohui},
Title = {Digital stress among Chinese adolescents: a focus group study},
Journal = {INFORMATION RESEARCH-AN INTERNATIONAL ELECTRONIC JOURNAL},
Year = {2024},
Volume = {29},
Number = {2},
Pages = {619-634},
Month = {JUN},
Abstract = {Introduction. Current digital stress studies among teenagers overlooked
   a population with distinct societal and cultural characteristics:
   Chinese teenagers. This paper reports differences in Chinese
   adolescents' attitudes towards components of digital stress and presents
   two novel stressors. Method . This study investigated 74 participants in
   three senior high schools (grade 10 - grade 12) in China via focus group
   interviews. Transcripts of the interviews were used for analysis.
   Analysis. Qualitative analysis was used for this study. The software
   MAXQDA for Qualitative Data Analysis (Version 22.7.0, 2022) was used for
   the analysis steps. Results. The analysis reveals differences in Chinese
   adolescents' attitudes towards components of digital stress in terms of
   online vigilance and communication overload. In addition, two novel
   stressors - the obligated use of learning features in social media and
   perceived social issues from media or news applications - were
   identified. Conclusion. Digital stress among Chinese adolescents was
   significantly different compared to the extant digital stress framework.
   Such differences were both manifested in better tolerance of certain
   stressors (e.g. online vigilance or information overload) and in the
   emergence of novel stressors, such as obligation resentment and social
   concerns.},
Publisher = {Univ Boras, Swedish School Library and Information Science},
Address = {Allegatan 1, Boras, SWEDEN},
Type = {Article},
Language = {English},
Affiliation = {Zhang, W (Corresponding Author), Cent China Normal Univ, Informat Management Coll, Wuhan, Peoples R China.
   Zhang, Wen; Chen, Yifan; Cao, Gaohui, Cent China Normal Univ, Informat Management Coll, Wuhan, Peoples R China.},
DOI = {10.47989/ir292852},
ISSN = {1368-1613},
Research-Areas = {Information Science \& Library Science},
Web-of-Science-Categories  = {Information Science \& Library Science},
Author-Email = {zane8953@mails.ccnu.edu.cn
   yfchen21@163.com
   ghcao@mail.ccnu.edu.cn},
Affiliations = {Central China Normal University},
Number-of-Cited-References = {44},
Times-Cited = {0},
Usage-Count-Last-180-days = {15},
Usage-Count-Since-2013 = {40},
Journal-ISO = {Inf. Res.},
Doc-Delivery-Number = {XQ2O8},
Web-of-Science-Index = {Social Science Citation Index (SSCI)},
Unique-ID = {WOS:001263082900046},
OA = {gold},
DA = {2025-10-31},
}

@article{ WOS:001383766300001,
Author = {Siakas, Dimitrios and Siakas, Niilo and Siakas, Kerstin and
   Lampropoulos, Georgios},
Title = {Exploring Digital Stress of Finnish Adolescents and Their Parents},
Journal = {CHILDREN-BASEL},
Year = {2024},
Volume = {11},
Number = {12},
Month = {DEC},
Abstract = {Background/Objectives: The way people communicate has significantly
   changed due to technological advances and penetration of cell phones and
   broadband connection into everyday activities. Nowadays, individuals are
   constantly connected through the Internet. This influences social
   experiences, self and social identity, and can cause digital stress,
   which often leads to negative emotions, psychosomatic outcomes, and
   diseases. It is a matter of concern for the adolescents and their
   families. This paper investigates how Information and Communication
   Technologies (ICTs) and social media influence adolescents' and parents'
   digital stress and anxiety. Methods: Based on two digital stressors
   scales, a 30-item questionnaire was created. A quantitative analysis of
   data deriving from 164 Finnish adolescents and 53 of their parents
   regarding digital stress was conducted. Results: ``Privacy
   Intrusion{''}, ``Availability stress/Online vigilance{''}, and
   ``Usefulness{''} were the most essential stressor factors for both
   students and parents. Additionally, the most significant stressor
   factors for students were the ``Fear of Missing Out/FoMO{''} and
   ``Approval Anxiety{''} factors while for parents were the
   ``Safety/Security{''} and ``Technical Support{''} factors. No
   significant differences were observed between the overall digital stress
   of adolescents and parents. In contrast to the existing literature, no
   connection between ``Connection (Information) Overload{''} and digital
   stress was found. Conclusions: This paper contributes to debates
   regarding the effects of the use of digital resources, ICTs, and social
   media on processes at school, at work, and at home. The findings of our
   study confirm and further validate those of previous studies with the
   exception of ``Connection (Information) Overload{''}, which needs to be
   further investigated to understand the reasons behind it.},
Publisher = {MDPI},
Address = {ST ALBAN-ANLAGE 66, CH-4052 BASEL, SWITZERLAND},
Type = {Article},
Language = {English},
Affiliation = {Siakas, K (Corresponding Author), Int Hellenic Univ, Dept Informat \& Elect Engn, Sindos 57400, Greece.
   Siakas, K (Corresponding Author), Univ Vaasa, Dept Prod \& Ind Management, Vaasa 65200, Finland.
   Siakas, Dimitrios, Hame Univ Appl Sci, Hameenlinna 13100, Finland.
   Siakas, Niilo, Vaasan Lyseon Lukio, Vaasa 65100, Finland.
   Siakas, Kerstin, Int Hellenic Univ, Dept Informat \& Elect Engn, Sindos 57400, Greece.
   Siakas, Kerstin, Univ Vaasa, Dept Prod \& Ind Management, Vaasa 65200, Finland.
   Lampropoulos, Georgios, Univ Macedonia, Dept Appl Informat, Thessaloniki 54636, Greece.
   Lampropoulos, Georgios, Univ Nicosia, Dept Educ, CY-2417 Nicosia, Cyprus.},
DOI = {10.3390/children11121472},
Article-Number = {1472},
EISSN = {2227-9067},
Keywords = {digital stress; social media; digital social multitasking; DSMT;
   burnout; case study; health; psychology; education},
Keywords-Plus = {SOCIAL MEDIA USE; CONSEQUENCES; DEPRESSION; PRIVACY; ANXIETY; FRIENDS;
   FEAR},
Research-Areas = {Pediatrics},
Web-of-Science-Categories  = {Pediatrics},
Author-Email = {dimitrios.siakas@gmail.com
   niilo.siakas@gmail.com
   ksiakas@gmail.com
   glampropoulos@uom.edu.gr},
Affiliations = {Hame University of Applied Sciences; International Hellenic University;
   University of Vaasa; University of Macedonia; University of Nicosia},
ORCID-Numbers = {Lampropoulos, Georgios/0000-0002-5719-2125},
Number-of-Cited-References = {63},
Times-Cited = {0},
Usage-Count-Last-180-days = {4},
Usage-Count-Since-2013 = {14},
Journal-ISO = {Children-Basel},
Doc-Delivery-Number = {Q3M4Z},
Web-of-Science-Index = {Science Citation Index Expanded (SCI-EXPANDED)},
Unique-ID = {WOS:001383766300001},
OA = {Green Submitted, gold},
DA = {2025-10-31},
}

@article{ WOS:001298509200001,
Author = {Yang, Chia-chen and Smith, Christina},
Title = {Digital social multitasking (DSMT) and digital stress among adolescents:
   A peer norm perspective},
Journal = {HELIYON},
Year = {2024},
Volume = {10},
Number = {10},
Month = {MAY 30},
Abstract = {Background: Digital stress refers to the stress resulting from
   persistent use of digital media. Given its major implications for
   well-being, it is crucial to explore how the use of digital media would
   contribute to the stress. Drawing on the frameworks of DSMT (i.e., using
   a digital device during social interactions) and perceived peer norms,
   we explored whether and how perceived peer norms of DSMT and
   adolescents' own DSMT were associated with digital stress. Method:
   Adolescents between the ages of 12 and 18 were recruited through the
   Qualtrics survey panels. A total of 2105 adolescents completed a
   one-time online survey (Mage = 15.39, S.D. = 1.82). Results: Path
   analysis revealed that all three self-DSMT variables (level, positive
   self-perception, negative self-perception) were associated with higher
   digital stress, with level and negative self-perception having stronger
   associations than did positive self-perception. Furthermore, peer DSMT
   level was related to higher digital stress both directly and indirectly
   through all three selfDSMT variables. Positive peer perception of DSMT
   was indirectly related to higher digital stress through higher self-DSMT
   level and more positive self-perception of DSMT, but was related to
   lower digital stress through reduced negative self-perception of DSMT.
   Negative peer perception of DSMT contributed to higher digital stress
   both directly and indirectly by intensifying teens' own negative
   perception of DSMT. Judging from the total-paths coefficients, all three
   peer norm variables were related to higher digital stress, with level
   having the largest coefficient, followed by negative peer perception and
   finally positive peer perception of DSMT. Discussion and conclusion: All
   three perceived peer norms of DSMT (level, positive perception, negative
   perception) had the potential to increase digital stress directly and/or
   via impacting teens' own engagement in and perceptions of DSMT, with
   perceived peer engagement and negative peer perception being the greater
   risk factors. At the individual level, a similar pattern
   emerged-self-DSMT level and negative self-perception had noticeably
   stronger associations with digital stress than did positive
   self-perception.},
Publisher = {CELL PRESS},
Address = {50 HAMPSHIRE ST, FLOOR 5, CAMBRIDGE, MA 02139 USA},
Type = {Article},
Language = {English},
Affiliation = {Yang, CC (Corresponding Author), Oklahoma State Univ, Willard 217, Stillwater, OK 74078 USA.
   Yang, Chia-chen; Smith, Christina, Oklahoma State Univ, Sch Educ Fdn Leadership \& Aviat, Stillwater, OK USA.},
DOI = {10.1016/j.heliyon.2024.e31051},
EarlyAccessDate = {MAY 2024},
Article-Number = {e31051},
EISSN = {2405-8440},
Keywords = {Digital stress; Media multitasking; Phubbing; Technoference; Peer norms;
   Uses and gratifications},
Keywords-Plus = {PHONE},
Research-Areas = {Science \& Technology - Other Topics},
Web-of-Science-Categories  = {Multidisciplinary Sciences},
Author-Email = {chia-chen.yang@okstate.edu},
Affiliations = {Oklahoma State University System; Oklahoma State University - Stillwater},
ORCID-Numbers = {Yang, Chia-chen/0000-0002-8207-5211},
Number-of-Cited-References = {41},
Times-Cited = {2},
Usage-Count-Last-180-days = {22},
Usage-Count-Since-2013 = {42},
Journal-ISO = {Heliyon},
Doc-Delivery-Number = {D8G4F},
Web-of-Science-Index = {Science Citation Index Expanded (SCI-EXPANDED)},
Unique-ID = {WOS:001298509200001},
OA = {Green Submitted, gold},
DA = {2025-10-31},
}

@article{ WOS:001005601000002,
Author = {Nitsch, Cordula and Kinnebrock, Susanne},
Title = {``I Urgently Need Your Advice{''}-Digital Stress Experiences and Social
   Support in Online Forums},
Journal = {INTERNATIONAL JOURNAL OF COMMUNICATION},
Year = {2023},
Volume = {17},
Pages = {4037-4056},
Abstract = {One downside of digitalization is the digital stress that stems from
   widespread information and communication technologies (ICTs). Previous
   studies on digital stress have pointed to several ICT-related stressors.
   However, less is known about how digital stress takes shape in people's
   lives and which interventions are perceived to be helpful. We conducted
   a qualitative content analysis of 50 threads (523 posts) on contemporary
   digital stress experiences in people's professional and private lives.
   Results show that digital stress was mostly caused by other people's ICT
   use-not the thread creator's own use-and often involved interpersonal
   conflicts. In the professional context, digital stress experiences were
   mostly related to (expected) permanent availability; in the private
   context, they referred to the communication behavior of others. In
   response, informational support (i.e., coping recommendations) clearly
   outweighed emotional support. Overall, our findings demonstrate that
   digital stress is more than just an intrapersonal psychological stress
   reaction caused by digital technologies. It is, namely, a social
   phenomenon that calls for a broader conceptualization of the
   traditionally psychological concept of stress.},
Publisher = {USC ANNENBERG PRESS},
Address = {UNIV SOUTHERN CALIFORNIA, KERCKHOFF HALL, 734 W ADAMS BLVD, MC7725, LOS
   ANGELES, CA 90089 USA},
Type = {Article},
Language = {English},
Affiliation = {Nitsch, C (Corresponding Author), Univ Augsburg, Augsburg, Germany.
   Nitsch, Cordula; Kinnebrock, Susanne, Univ Augsburg, Augsburg, Germany.},
ISSN = {1932-8036},
Keywords = {digital stress; online forums; interpersonal communication; stressors;
   social support; emotional support; informational support; coping;
   qualitative content analysis},
Keywords-Plus = {DARK SIDE; TECHNOSTRESS; COMMUNICATION; SATISFACTION; INFORMATION;
   TECHNOLOGY; STRATEGIES; ADULTS; USERS; COPE},
Research-Areas = {Communication},
Web-of-Science-Categories  = {Communication},
Author-Email = {cordula.nitsch@dw.com
   susanne.kinnebrock@phil.uni-augsburg.de},
Affiliations = {University of Augsburg},
Funding-Acknowledgement = {Bavarian State Ministry for Science and Arts within the research network
   ForDigitHealth},
Funding-Text = {This research was funded by the Bavarian State Ministry for Science and
   Arts within the research network ForDigitHealth.},
Number-of-Cited-References = {50},
Times-Cited = {1},
Usage-Count-Last-180-days = {4},
Usage-Count-Since-2013 = {15},
Journal-ISO = {Int. J. Commun.},
Doc-Delivery-Number = {I8ZD8},
Web-of-Science-Index = {Social Science Citation Index (SSCI)},
Unique-ID = {WOS:001005601000002},
DA = {2025-10-31},
}

@article{ WOS:001343285400026,
Author = {Dinc, Ahmet and Altunhan, Abdullah and Tazegul, Unsal},
Title = {Relationship between Digital Stress and Career Stress Levels of Sports
   Science Students},
Journal = {REVISTA DE PSICOLOGIA DEL DEPORTE},
Year = {2024},
Volume = {33},
Number = {3},
Pages = {314-322},
Abstract = {In recent years, there has been a marked increase in the use of the
   internet and internet-based systems. This study aims to explore the
   relationship between digital stress and career stress among students in
   the Faculty of Sports Sciences at I \& gbreve;d \& imath;r University. A
   survey model was employed, with the research population comprising
   students from the Faculty of Sports Sciences at I \& gbreve;d \& imath;r
   University. The sample included 446 voluntary participants (270 female
   and 176 male). Statistical analyses were conducted using the SPSS 25.0
   software, employing both descriptive statistics and Pearson correlation
   analysis. The findings indicate that both digital stress and career
   stress scores among sports science students were above average.
   Furthermore, a highly significant positive correlation was found between
   digital stress and career stress levels.},
Publisher = {UNIV ILLES BALEARS},
Address = {SERVEI PUBLICACIONS INTERCANVI CIENTIFIC CAS JAI, CAMPUS UNIV, CARRETERA
   VALLDEMOSSA, K M 7 5, PALMA, ILLES BALEARS 07122, SPAIN},
Type = {Article},
Language = {English},
Affiliation = {Altunhan, A (Corresponding Author), Mardin Artuklu Univ, Sch Phys Educ \& Sports, Mardin, Turkiye.
   Dinc, Ahmet; Tazegul, Unsal, Igdir Univ, Fac Sport Sci, Igdir, Turkiye.
   Altunhan, Abdullah, Mardin Artuklu Univ, Sch Phys Educ \& Sports, Mardin, Turkiye.},
ISSN = {1132-239X},
EISSN = {1988-5636},
Keywords = {Career Stress; Digital Stress; Physical Education; Sports},
Research-Areas = {Psychology},
Web-of-Science-Categories  = {Psychology, Applied},
Author-Email = {ahmet.dinc@igdir.edu.tr
   abdullahaltunhan@artuklu.edu.tr
   unsal.tazegul@igdir.edu.tr},
Affiliations = {Igdir University; Mardin Artuklu University},
ResearcherID-Numbers = {Dinç, Ahmet/AFF-0903-2022
   Tazegül, ünsal/HSG-4359-2023},
Number-of-Cited-References = {0},
Times-Cited = {0},
Usage-Count-Last-180-days = {4},
Usage-Count-Since-2013 = {5},
Journal-ISO = {Rev. Psicol. Deporte},
Doc-Delivery-Number = {K3Z2T},
Web-of-Science-Index = {Social Science Citation Index (SSCI)},
Unique-ID = {WOS:001343285400026},
DA = {2025-10-31},
}

@article{ WOS:000806881900001,
Author = {Winstone, Lizzy and Mars, Becky and Haworth, Claire M. A. and Kidger,
   Judi},
Title = {Types of Social Media Use and Digital Stress in Early Adolescence},
Journal = {JOURNAL OF EARLY ADOLESCENCE},
Year = {2023},
Volume = {43},
Number = {3},
Pages = {294-319},
Month = {MAR},
Abstract = {Evidence on how different types of social media use contribute to
   digital stress in early adolescence is lacking. In-depth interviews were
   conducted with 24 13-14-year-olds. Interviews were transcribed verbatim,
   coded and thematically analysed. Themes were generated based on digital
   stressors specific to passive social media use (time-wasting and digital
   guilt, and exposure to harmful content); private social media
   communication (expectations of availability and unsolicited contact by
   strangers); and social media broadcasting (expectations of perfection
   and sexualisation, fear of negative evaluation and risks to privacy).
   Several digital stressors appeared pervasive in everyday social media
   use. Bolstering social and emotional resources offline and encouraging
   effective implementation of privacy settings may improve resilience
   against several sources of digital stress.},
Publisher = {SAGE PUBLICATIONS INC},
Address = {2455 TELLER RD, THOUSAND OAKS, CA 91320 USA},
Type = {Article},
Language = {English},
Affiliation = {Winstone, L (Corresponding Author), Univ Bristol, Bristol Med Sch, Populat Hlth Sci, Oakfield House, Bristol BS8 2BN, Avon, England.
   Winstone, Lizzy; Mars, Becky; Kidger, Judi, Univ Bristol, Bristol Med Sch, Populat Hlth Sci, Oakfield House, Bristol BS8 2BN, Avon, England.
   Mars, Becky; Haworth, Claire M. A., Univ Hosp Bristol NHS Fdn Trust, NIHR Biomed Res Ctr, Bristol, Avon, England.
   Haworth, Claire M. A., Univ Bristol, Sch Psychol Sci, Bristol, Avon, England.
   Haworth, Claire M. A., Alan Turing Inst, British Lib, London, England.},
DOI = {10.1177/02724316221105560},
EarlyAccessDate = {MAY 2022},
Article-Number = {02724316221105560},
ISSN = {0272-4316},
EISSN = {1552-5449},
Keywords = {social media; adolescence; digital stress; identity; peer relationships},
Keywords-Plus = {HEALTH; SITES},
Research-Areas = {Family Studies; Psychology},
Web-of-Science-Categories  = {Family Studies; Psychology, Developmental},
Author-Email = {lizzy.winstone@bristol.ac.uk},
Affiliations = {University of Bristol; University of Bristol; University of Bristol;
   Alan Turing Institute},
ResearcherID-Numbers = {Haworth, Claire/C-7073-2009
   Winstone, Lizzy/GWU-6980-2022
   },
ORCID-Numbers = {Haworth, Claire/0000-0002-8608-289X
   Kidger, Judi/0000-0002-1054-6758
   Winstone, Lizzy/0000-0002-5547-6087
   Mars, Becky/0000-0002-8132-6920},
Funding-Acknowledgement = {NIHR School for Public Health Research {[}PD-SPH-2015]; Philip
   Leverhulme Prize; Medical Research Foundation Fellowship
   {[}MRF-058-0017F-MARS-C0869, MRF-058-0017-F-MARS-C0869s1]},
Funding-Text = {The author(s) disclosed receipt of the following financial support for
   the research, authorship, and/or publication of this article: Lizzy
   Winstone and Judi Kidger are supported by the NIHR School for Public
   Health Research (Grant No. PD-SPH-2015). Claire M. A. Haworth is
   supported by a Philip Leverhulme Prize. Becky Mars is supported by a
   Medical Research Foundation Fellowship (Grants No.
   MRF-058-0017F-MARS-C0869 and MRF-058-0017-F-MARS-C0869s1). The views
   expressed are those of the authors and not necessarily those of the NIHR
   or the Department of Health and Social Care. The funders had no
   involvement in study design; in the collection, analysis, and
   interpretation of data; in the writing of the report; or in the decision
   to submit the paper for publication.},
Number-of-Cited-References = {34},
Times-Cited = {22},
Usage-Count-Last-180-days = {28},
Usage-Count-Since-2013 = {160},
Journal-ISO = {J. Early Adolesc.},
Doc-Delivery-Number = {7M2CK},
Web-of-Science-Index = {Social Science Citation Index (SSCI)},
Unique-ID = {WOS:000806881900001},
OA = {hybrid},
DA = {2025-10-31},
}

@article{ WOS:001047436900058,
Author = {Sharma, Indira and Mittal, Sunil and Kallivayalil, Roy Abraham},
Title = {World Federation of Mental Health, Digital Stress and Mental Health},
Journal = {INDIAN JOURNAL OF PSYCHIATRY},
Year = {2023},
Volume = {65},
Number = {1},
Pages = {S23-S24},
Month = {JAN},
Publisher = {WOLTERS KLUWER MEDKNOW PUBLICATIONS},
Address = {WOLTERS KLUWER INDIA PVT LTD , A-202, 2ND FLR, QUBE, C T S  NO 1498A-2
   VILLAGE MAROL, ANDHERI EAST, MUMBAI, Maharashtra, INDIA},
Type = {Meeting Abstract},
Language = {English},
ISSN = {0019-5545},
EISSN = {1998-3794},
Research-Areas = {Psychiatry},
Web-of-Science-Categories  = {Psychiatry},
ResearcherID-Numbers = {Kallivayalil, Roy/ABA-3617-2020
   Mittal, Sunil/AAO-2625-2020},
Number-of-Cited-References = {0},
Times-Cited = {0},
Usage-Count-Last-180-days = {0},
Usage-Count-Since-2013 = {2},
Journal-ISO = {Indian J. Psychiatry},
Doc-Delivery-Number = {P0DS3},
Web-of-Science-Index = {Science Citation Index Expanded (SCI-EXPANDED); Social Science Citation Index (SSCI)},
Unique-ID = {WOS:001047436900058},
DA = {2025-10-31},
}

@article{ WOS:001127071400054,
Author = {Sharma, Indira and Mittal, Sunil and Kallivayalil, Roy Abraham},
Title = {World Federation of Mental Health, Digital Stress and Mental Health},
Journal = {INDIAN JOURNAL OF PSYCHIATRY},
Year = {2023},
Volume = {65},
Number = {1},
Pages = {S23-S24},
Month = {JAN},
Publisher = {WOLTERS KLUWER MEDKNOW PUBLICATIONS},
Address = {WOLTERS KLUWER INDIA PVT LTD , A-202, 2ND FLR, QUBE, C T S  NO 1498A-2
   VILLAGE MAROL, ANDHERI EAST, MUMBAI, Maharashtra, INDIA},
Type = {Meeting Abstract},
Language = {English},
Affiliation = {Sharma, Indira; Mittal, Sunil; Kallivayalil, Roy Abraham, Natl Acad Med Sci, New Delhi, India.},
ISSN = {0019-5545},
EISSN = {1998-3794},
Research-Areas = {Psychiatry},
Web-of-Science-Categories  = {Psychiatry},
Author-Email = {indira\_06@rediffmail.com},
ResearcherID-Numbers = {Kallivayalil, Roy/ABA-3617-2020},
Number-of-Cited-References = {0},
Times-Cited = {0},
Usage-Count-Last-180-days = {1},
Usage-Count-Since-2013 = {3},
Journal-ISO = {Indian J. Psychiatry},
Doc-Delivery-Number = {CR8W6},
Web-of-Science-Index = {Science Citation Index Expanded (SCI-EXPANDED); Social Science Citation Index (SSCI)},
Unique-ID = {WOS:001127071400054},
DA = {2025-10-31},
}

@article{ WOS:000788118600240,
Author = {Wijaya, Clarisa and Lattie, Emily G.},
Title = {ASSESSING DIGITAL STRESS MANAGEMENT TOOLS PREFERENCES IN ONCOLOGY WAIT
   ROOMS},
Journal = {ANNALS OF BEHAVIORAL MEDICINE},
Year = {2022},
Volume = {56},
Number = {SUPP 1, 1, SI},
Pages = {S111},
Month = {APR 22},
Publisher = {OXFORD UNIV PRESS INC},
Address = {JOURNALS DEPT, 2001 EVANS RD, CARY, NC 27513 USA},
Type = {Meeting Abstract},
Language = {English},
Affiliation = {Wijaya, Clarisa; Lattie, Emily G., Northwestern Univ, Feinberg Sch Med, Chicago, IL 60611 USA.},
ISSN = {0883-6612},
EISSN = {1532-4796},
Research-Areas = {Psychology},
Web-of-Science-Categories  = {Psychology, Multidisciplinary},
Author-Email = {clarisawijaya2022@u.northwestern.edu},
Affiliations = {Northwestern University; Feinberg School of Medicine},
Number-of-Cited-References = {0},
Times-Cited = {0},
Usage-Count-Last-180-days = {0},
Usage-Count-Since-2013 = {2},
Journal-ISO = {Ann. Behav. Med.},
Doc-Delivery-Number = {0V1PY},
Web-of-Science-Index = {Social Science Citation Index (SSCI)},
Unique-ID = {WOS:000788118600240},
DA = {2025-10-31},
}

@article{ WOS:000938744400007,
Author = {Yang, Chia-chen and Smith, Christina and Pham, Thomas and Ariati, Jati},
Title = {Digital Social Multitasking (DSMT), Digital Stress, and Socioemotional
   Wellbeing Among Adolescents},
Journal = {CYBERPSYCHOLOGY-JOURNAL OF PSYCHOSOCIAL RESEARCH ON CYBERSPACE},
Year = {2023},
Volume = {17},
Number = {1},
Abstract = {Phone use during face-to-face interactions has become increasingly
   common in adolescents' social lives, but the mechanisms through which
   the behavior is associated with adolescents' socioemotional wellbeing
   remain understudied. Drawing on the frameworks of digital social
   multitasking (DSMT) and digital stress, this study examined whether and
   how three types of digital stress (availability stress, connection
   overload, and fear of missing out) mediated the association between
   phone use in friendships and socioemotional wellbeing (depressive
   symptoms and friendship quality) among adolescents. A sample of 517
   adolescents (Mage = 14.83, SD = 1.93) completed an online survey.
   Results showed that phone use during face-to-face interactions with a
   friend (i.e., DSMT) had an indirect relationship with greater depressive
   symptoms through all three types of digital stress. It also had an
   indirect relationship with better friendship quality via fear of missing
   out. The paths involving connection overload was moderated by the
   seriousness of the face-to-face interactions-in more serious
   interactions, DSMT had an indirect relationship with depressive
   symptoms, but not friendship quality; in less serious interactions, DSMT
   had an indirect relationship with friendship quality, but not depressive
   symptoms. Theoretical and practical implications are discussed.},
Publisher = {MASARYKOVA UNIV, FAC SOCIAL STUDIES},
Address = {JOSTOVA 10, BRNO, 602 00, CZECH REPUBLIC},
Type = {Article},
Language = {English},
Affiliation = {Yang, CC (Corresponding Author), Oklahoma State Univ, Willard 217, Stillwater, OK 74078 USA.
   Yang, Chia-chen; Smith, Christina; Pham, Thomas; Ariati, Jati, Oklahoma State Univ, Sch Educ Fdn Leadership \& Aviat, Stillwater, OK 74074 USA.
   Ariati, Jati, Univ Diponegoro, Fac Psychol, Semarang, Indonesia.
   Yang, Chia-chen, Oklahoma State Univ, Willard 217, Stillwater, OK 74078 USA.},
DOI = {10.5817/CP2023-1-6},
Article-Number = {6},
ISSN = {1802-7962},
Keywords = {digital social multitasking; digital stress; co-present phone use;
   availability stress; connection overload; FOMO},
Keywords-Plus = {DEPRESSIVE SYMPTOMS; RELATIONSHIP SATISFACTION; INTERPERSONAL STRESS;
   FRIENDSHIP QUALITY; HEALTH OUTCOMES; SEX-DIFFERENCES; PHONE; MEDIA;
   CONVERSATION; FEAR},
Research-Areas = {Communication; Psychology},
Web-of-Science-Categories  = {Communication; Psychology, Multidisciplinary},
Author-Email = {chia-chen.yang@okstate.edu},
Affiliations = {Oklahoma State University System; Oklahoma State University -
   Stillwater; Diponegoro University; Oklahoma State University System;
   Oklahoma State University - Stillwater},
ResearcherID-Numbers = {Ariati, Jati/ABR-0373-2022
   Pham, Thomas/JOK-9348-2023},
ORCID-Numbers = {Ariati, Jati/0000-0003-3664-4097
   Pham, Thomas/0000-0003-0551-9744
   Yang, Chia-chen/0000-0002-8207-5211
   Smith, Christina/0000-0001-7883-7095
   },
Number-of-Cited-References = {61},
Times-Cited = {6},
Usage-Count-Last-180-days = {14},
Usage-Count-Since-2013 = {99},
Journal-ISO = {Cyberpsychology},
Doc-Delivery-Number = {9H3ON},
Web-of-Science-Index = {Social Science Citation Index (SSCI)},
Unique-ID = {WOS:000938744400007},
OA = {gold},
DA = {2025-10-31},
}

@article{ WOS:000775887000003,
Author = {Nitsch, Cordula and Kinnebrock, Susanne},
Title = {Well-known phenomenon, new setting: Digital stress in times of the
   COVID-19 pandemic},
Journal = {SCM STUDIES IN COMMUNICATION AND MEDIA},
Year = {2021},
Volume = {10},
Number = {4},
Pages = {533-556},
Abstract = {Digital stress caused by the proliferation and omnipresence of digital
   media has been attracting scientific interest for several years. The
   physical contact restrictions related to the COVID-19 pandemic have
   further increased the importance of digital media in people's
   professional and private lives. This article investigates the
   consequences of this new situation for people's perceptions of digital
   stress. It applies a life-world perspective and considers several
   individual and situational factors. Our study was based on
   semi-structured interviews with German adults. Five key findings
   emerged: (1) during the pandemic, digital stress was predominantly
   caused by home office work; (2) already-known stressors were amplified
   in home offices; (3) digital devices contributed to the dissolution of
   boundaries between work and private life; (4) people experienced
   multiple stressors simultaneously, both digital and analog; (5) the
   private use of digital media was not associated with stress but
   perceived as saving social connections. Furthermore, the results show
   that the experience of digital stress is highly dependent on situational
   contexts and individual lifestyles.},
Publisher = {NOMOS VERLAGSGESELLSCHAFT MBH \& CO KG},
Address = {WALDSEESTR 3 5, BADEN-BADEN, 76530, GERMANY},
Type = {Article},
Language = {English},
Affiliation = {Nitsch, C (Corresponding Author), Univ Augsburg, Dept Media Knowledge \& Commun, Univ Str 10, D-86159 Augsburg, Germany.
   Nitsch, Cordula; Kinnebrock, Susanne, Univ Augsburg, Dept Media Knowledge \& Commun, Univ Str 10, D-86159 Augsburg, Germany.},
DOI = {10.5771/2192-4007-2021-4-533},
EISSN = {2192-4007},
Keywords = {Digital stress; digital media use; health and well-being; COVID-19
   pandemic; semi-structured interviews},
Keywords-Plus = {TECHNOSTRESS; ENTRAPMENT},
Research-Areas = {Communication},
Web-of-Science-Categories  = {Communication},
Author-Email = {cordula.nitsch@phil.uni-augsburg.de
   kinnebrock@phil.uni-augsburg.de},
Affiliations = {University of Augsburg},
Funding-Acknowledgement = {Bavarian Ministry of Science and Arts (Bava-rian Research Association on
   Healthy Use of Digital Technologies and Media, ForDigitHealth)},
Funding-Text = {This paper was partly funded by the Bavarian Ministry of Science and
   Arts (Bava-rian Research Association on Healthy Use of Digital
   Technologies and Media, ForDigitHealth) .},
Number-of-Cited-References = {43},
Times-Cited = {4},
Usage-Count-Last-180-days = {3},
Usage-Count-Since-2013 = {30},
Journal-ISO = {SCM Stud. Commun. Media},
Doc-Delivery-Number = {0D3GJ},
Web-of-Science-Index = {Emerging Sources Citation Index (ESCI)},
Unique-ID = {WOS:000775887000003},
OA = {Green Submitted, gold},
DA = {2025-10-31},
}

@article{ WOS:000848278700002,
Author = {De Groote, Debra and Van Ouytsel, Joris},
Title = {Digital stress within early adolescents? friendships-A focus group study
   from Belgium},
Journal = {TELEMATICS AND INFORMATICS},
Year = {2022},
Volume = {73},
Month = {SEP},
Abstract = {Social media and constant online connectivity create opportunities, but
   also new challenges for early adolescents, who are often still
   developing their social skills. This focus group study aims to explore
   young teenagers' perceptions about how digital media is associated with
   digital stress within their friendships. We held nine focus group
   interviews, among 51 secondary school students (n = 24 male, 47 \%; n =
   27 female, 53 \%) between the ages of 13 and 16 years old (M = 14.35
   years; SD = 0.74) in the Dutch-speaking community of Belgium. The
   analysis revealed that many early adolescents do experience digital
   stress within their friendships. Our participants perceived a strong
   social expectation to provide prompt replies to messages. Technological
   features such as the ``seen-function' within messaging applications
   reinforce this expectation. We discuss the implications of our findings
   for media literacy education, relationship education and future
   research.},
Publisher = {ELSEVIER},
Address = {RADARWEG 29, 1043 NX AMSTERDAM, NETHERLANDS},
Type = {Article},
Language = {English},
Affiliation = {Van Ouytsel, J (Corresponding Author), Arizona State Univ, Hugh Downs Sch Human Commun, 950 S Forest Mall, Tempe, AZ 85287 USA.
   De Groote, Debra, Univ Antwerp, Dept Commun Studies, B-2000 Antwerp, Belgium.
   Van Ouytsel, Joris, Arizona State Univ, Hugh Downs Sch Human Commun, Tempe, AZ 85287 USA.
   Van Ouytsel, Joris, Arizona State Univ, Hugh Downs Sch Human Commun, 950 S Forest Mall, Tempe, AZ 85287 USA.},
DOI = {10.1016/j.tele.2022.101877},
EarlyAccessDate = {AUG 2022},
Article-Number = {101877},
ISSN = {0736-5853},
Keywords = {Digital stress; Adolescents; Friendship; Fear of Missing Out;
   Technostress},
Keywords-Plus = {SOCIAL NETWORKING SITES; MEDIA; COMMUNICATION; BEHAVIOR; ONLINE},
Research-Areas = {Information Science \& Library Science},
Web-of-Science-Categories  = {Information Science \& Library Science},
Author-Email = {joris.vanouytsel@asu.edu},
Affiliations = {University of Antwerp; Arizona State University; Arizona State
   University-Tempe; Arizona State University; Arizona State
   University-Tempe},
ResearcherID-Numbers = {Van Ouytsel, Joris/Z-3539-2019},
Funding-Acknowledgement = {Research Foundation - Flanders {[}12J8719N]; Research Fund of the
   University of Antwerp {[}FFB190303]},
Funding-Text = {The study was supported by a postdoctoral research grant of the Research
   Foundation - Flanders under Grant No 12J8719N and a grant by the
   Research Fund of the University of Antwerp under grant number FFB190303.
   The study design, data collection, analysis, interpretation of the data,
   writing of the report and the decision to submit the article for
   publication were the sole responsibility of the authors and were in no
   way influenced by the funding institutions.},
Number-of-Cited-References = {41},
Times-Cited = {11},
Usage-Count-Last-180-days = {12},
Usage-Count-Since-2013 = {91},
Journal-ISO = {Telemat. Inform.},
Doc-Delivery-Number = {4F1ME},
Web-of-Science-Index = {Social Science Citation Index (SSCI)},
Unique-ID = {WOS:000848278700002},
DA = {2025-10-31},
}

@article{ WOS:001077338600001,
Author = {Wrede, Sammy J. S. and Claassen, Kevin and dos Anjos, Dominique Rodil
   and Kettschau, Jan P. and Broding, Horst C.},
Title = {Impact of digital stress on negative emotions and physical complaints in
   the home office: a follow up study},
Journal = {HEALTH PSYCHOLOGY AND BEHAVIORAL MEDICINE},
Year = {2023},
Volume = {11},
Number = {1},
Month = {DEC 31},
Abstract = {Background Due to the COVID-19 pandemic many employees perform under
   increasingly digital conditions. Enabling home office environments
   became mandatory for companies wherever possible in consideration of the
   ongoing pandemic. Simultaneously, studies reported on digital stress.
   The current literature lacks rigorous research into digital stress on
   psychosomatic outcomes, emotions, and disease. Therefore, we endeavor to
   understand how digital stress developed over the course of the pandemic
   and if it predicts differences in negative emotions and physical
   complaints in the home office setting.Methods To answer the research
   question, we conducted an online survey among 441 employees in 2020 and
   398 employees in 2022 from three municipal administrations in Germany,
   who were working from home at least occasionally. We used a cluster
   analysis to detect digitally stressed employees. Regression analyses
   were performed on digital stress, negative emotions, and physical
   complaints.Results The analysis revealed an increase from 9 to 20\% in
   digital stress, while negative emotions and physical complaints did not
   show evident differences. In the multivariate model, we observe a change
   in the proportion of digitally stressed employees between 4 and 17\%,
   while the control variables explain around 9\%.Conclusions Digital
   stress did not significantly affect either negative emotions or physical
   complaints. However, digital stress appeared to exert a more substantial
   predictive influence on negative emotions. The study emphasizes rising
   digital stress, which contradicts a positive adaption to the digital
   working conditions within the observed period. The psychosomatic
   relations are low or lagged. Further research investigating digital
   stress and countermeasures, especially to understand how to prevent
   harmful long-term effects such as distress resulting from working from
   home conditions, is needed.},
Publisher = {ROUTLEDGE JOURNALS, TAYLOR \& FRANCIS LTD},
Address = {2-4 PARK SQUARE, MILTON PARK, ABINGDON OX14 4RN, OXON, ENGLAND},
Type = {Article},
Language = {English},
Affiliation = {Wrede, SJS (Corresponding Author), Witten Herdecke Univ, Fac Hlth, Chair Occupat Med \& Corp Hlth Management, Dept Human Med, Stockumer Str 10, D-58453 Witten, Germany.
   Wrede, Sammy J. S.; Claassen, Kevin; dos Anjos, Dominique Rodil; Kettschau, Jan P.; Broding, Horst C., Witten Herdecke Univ, Fac Hlth, Chair Occupat Med \& Corp Hlth Management, Dept Human Med, Witten, Germany.
   Wrede, Sammy J. S., Witten Herdecke Univ, Fac Hlth, Chair Occupat Med \& Corp Hlth Management, Dept Human Med, Stockumer Str 10, D-58453 Witten, Germany.},
DOI = {10.1080/21642850.2023.2263068},
Article-Number = {2263068},
ISSN = {2164-2850},
Keywords = {working from home; digital stress; psychosomatics; negative emotions;
   physical complaints},
Keywords-Plus = {MUSCULOSKELETAL; COVID-19; WORKING; HEALTH},
Research-Areas = {Psychology},
Web-of-Science-Categories  = {Psychology, Clinical},
Author-Email = {sammy.wrede@uni-wh.de},
ResearcherID-Numbers = {Broding MDPhD, Horst/Q-7074-2018
   Claassen, Kevin/LTC-8745-2024},
Funding-Acknowledgement = {Author contributions: SW particularly contributed to the study
   conception and design. Project management, material preparation, data
   collection and analysis were performed by KC, DRdA, JK, and HCB
   supervised the project. The first draft of the manuscript w},
Funding-Text = {Author contributions: SW particularly contributed to the study
   conception and design. Project management, material preparation, data
   collection and analysis were performed by KC, DRdA, JK, and HCB
   supervised the project. The first draft of the manuscript was written by
   SW and all authors commented on previous versions of the manuscript. All
   authors read and approved the final manuscript.},
Number-of-Cited-References = {72},
Times-Cited = {4},
Usage-Count-Last-180-days = {11},
Usage-Count-Since-2013 = {51},
Journal-ISO = {Health Psychol. Behav. Med.},
Doc-Delivery-Number = {T3XB4},
Web-of-Science-Index = {Emerging Sources Citation Index (ESCI)},
Unique-ID = {WOS:001077338600001},
OA = {Green Submitted, gold},
DA = {2025-10-31},
}

@article{ WOS:001023876400001,
Author = {Khetawat, Devanshi and Steele, Ric G.},
Title = {Examining the Association Between Digital Stress Components and
   Psychological Wellbeing: A Meta-Analysis},
Journal = {CLINICAL CHILD AND FAMILY PSYCHOLOGY REVIEW},
Year = {2023},
Volume = {26},
Number = {4},
Pages = {957-974},
Month = {DEC},
Abstract = {Extant research suggests that digital stress (DS) and its various
   components (Hall et al. in Psychol Assess 33(3):230-242, 2021) may
   mediate the association between social media use and psychosocial
   distress among adolescents and young adults. Yet no systematic review
   and meta-analysis has been conducted to examine the direct associations
   among DS components (i.e., approval anxiety, availability stress, fear
   of missing out {[}FOMO], connection overload, and online vigilance) and
   psychological outcomes. Thus, we aimed to comprehensively synthesize and
   quantify the association between these five DS components and
   psychosocial distress, and to examine whether these associations were
   statistically different from one another. Our search of PubMed,
   PsycINFO, and Communication and Mass Media Complete yielded a wide range
   of article abstracts across the five DS components. After reviewing
   inclusion and exclusion criteria, 7, 73, 60, 19, and 16 studies were
   included for availability stress, approval anxiety, FOMO, connection
   overload, and online vigilance, respectively. The results suggested that
   all five digital stress components had significant medium association
   with psychosocial distress (r = .26 to .34; p < .001). Age and sex did
   not significantly moderate the association between most digital stress
   components and psychosocial distress. However, age moderated the
   association between connection overload and psychosocial distress. Our
   findings further suggested no statistical differences among the
   associations between the five digital stress components and psychosocial
   distress. Notwithstanding its limitations, our outcomes help integrate
   the disparate effect sizes in the literature, indicate the strength of
   associations, and suggest directions for clinical intervention and
   future research.},
Publisher = {SPRINGER/PLENUM PUBLISHERS},
Address = {233 SPRING ST, NEW YORK, NY 10013 USA},
Type = {Review},
Language = {English},
Affiliation = {Steele, RG (Corresponding Author), Univ Kansas, Clin Child Psychol Program, 1000 Sunnyside Ave,Suite 2010, Lawrence, KS 66045 USA.
   Khetawat, Devanshi; Steele, Ric G., Univ Kansas, Clin Child Psychol Program, 1000 Sunnyside Ave,Suite 2010, Lawrence, KS 66045 USA.},
DOI = {10.1007/s10567-023-00440-9},
EarlyAccessDate = {JUL 2023},
ISSN = {1096-4037},
EISSN = {1573-2827},
Keywords = {Digital stress; Social media use; Availability stress; Approval anxiety;
   Fear of missing out (FOMO); Connection overload; Online vigilance},
Keywords-Plus = {SOCIAL NETWORKING SITES; MEDIA USE; DEPRESSIVE SYMPTOMS; PERMANENTLY
   ONLINE; FACEBOOK; ADOLESCENTS; FEAR; HEALTH; COMMUNICATION; CONSEQUENCES},
Research-Areas = {Psychology},
Web-of-Science-Categories  = {Psychology, Clinical},
Author-Email = {rsteele@ku.edu},
Affiliations = {University of Kansas},
ResearcherID-Numbers = {Steele, Ric/OLR-1511-2025
   },
ORCID-Numbers = {Steele, Ric/0000-0002-1201-0770},
Number-of-Cited-References = {116},
Times-Cited = {22},
Usage-Count-Last-180-days = {18},
Usage-Count-Since-2013 = {114},
Journal-ISO = {Clin. Child Fam. Psychol. Rev.},
Doc-Delivery-Number = {X9ZF3},
Web-of-Science-Index = {Social Science Citation Index (SSCI)},
Unique-ID = {WOS:001023876400001},
DA = {2025-10-31},
}

@article{ WOS:000873567901428,
Author = {Nick, Elizabeth Ann and Fox, Anne and Telzer, Eva H. and Prinstein,
   Mitchell J.},
Title = {DIGITAL STRESS AND ADOLESCENT DEPRESSIVE SYMPTOMS: A NEW MULTIFACETED
   STRESSOR IN THE 21ST CENTURY},
Journal = {JOURNAL OF THE AMERICAN ACADEMY OF CHILD AND ADOLESCENT PSYCHIATRY},
Year = {2022},
Volume = {61},
Number = {10, S},
Meeting = {34.2},
Pages = {S329},
Month = {OCT},
Note = {Annual Meeting of the American-Academy-of Child
   and-Adolescent-Psychiatry (AACAP) and the
   Canadian-Academy-of-Child-and-Adolescent-Psychiatry (CACAP), Toronto,
   CANADA, OCT 17-22, 2022},
Organization = {Amer Acad Child \& Adolescent Psychiat; Canadian Acad Child \&
   Adolescent Psychiat},
Publisher = {ELSEVIER SCIENCE INC},
Address = {STE 800, 230 PARK AVE, NEW YORK, NY 10169 USA},
Type = {Meeting Abstract},
Language = {English},
Affiliation = {Nick, Elizabeth Ann, Univ N Carolina, Chapel Hill, NC 27515 USA.},
DOI = {10.1016/j.jaac.2022.07.746},
EarlyAccessDate = {OCT 2022},
ISSN = {0890-8567},
EISSN = {1527-5418},
Research-Areas = {Psychology; Pediatrics; Psychiatry},
Web-of-Science-Categories  = {Psychology, Developmental; Pediatrics; Psychiatry},
Author-Email = {elizabeth.nick@unc.edu},
Affiliations = {University of North Carolina; University of North Carolina Chapel Hill},
ResearcherID-Numbers = {Prinstein, Mitchell/F-7955-2013},
ORCID-Numbers = {Prinstein, Mitchell/0000-0002-7587-8665
   },
Number-of-Cited-References = {0},
Times-Cited = {0},
Usage-Count-Last-180-days = {0},
Usage-Count-Since-2013 = {22},
Journal-ISO = {J. Am. Acad. Child Adolesc. Psychiatr.},
Doc-Delivery-Number = {5Q0ZE},
Web-of-Science-Index = {Science Citation Index Expanded (SCI-EXPANDED); Social Science Citation Index (SSCI); Conference Proceedings Citation Index - Science (CPCI-S)},
Unique-ID = {WOS:000873567901428},
DA = {2025-10-31},
}

@article{ WOS:000512087000002,
Author = {Steele, Ric G. and Hall, Jeffrey A. and Christofferson, Jennifer L.},
Title = {Conceptualizing Digital Stress in Adolescents and Young Adults: Toward
   the Development of an Empirically Based Model},
Journal = {CLINICAL CHILD AND FAMILY PSYCHOLOGY REVIEW},
Year = {2020},
Volume = {23},
Number = {1},
Pages = {15-26},
Month = {MAR},
Abstract = {Existing literature provides a complicated picture of the relationship
   between digital media use and psychological outcomes. Both correlational
   and some experimental studies suggest that social media use specifically
   can be associated with diminished psychological functioning in
   adolescents and young adults. However, these effect sizes are not large,
   and must be considered in light of studies that suggest some positive
   outcomes associated with some uses of digital media, and a range of
   moderators of the identified associations. Although a growing body of
   evidence suggests that digital stress may be an important intervening
   factor between digital media use and psychosocial outcomes, this
   literature is complicated by multiple nomenclatures for similar or
   identical constructs. Our review of the literature suggests four
   potentially related components of digital stress, including availability
   stress, approval anxiety, fear of missing out, and communication
   overload. This conceptualization is consistent with recent published
   frameworks for understanding digital media's influence on peer
   relationships. Clinicians working with adolescents and young adults are
   encouraged to assess digital media use in the context of clients'
   overall psychological and social functioning, and in consideration of
   clients' specific uses of media. Future research is needed to examine
   the associations among components of digital stress and clinical
   outcomes, and to provide valid measures to assess digital stress in
   research and clinical settings.},
Publisher = {SPRINGER/PLENUM PUBLISHERS},
Address = {233 SPRING ST, NEW YORK, NY 10013 USA},
Type = {Article},
Language = {English},
Affiliation = {Steele, RG (Corresponding Author), Univ Kansas, Dole Human Dev Ctr 2015, Clin Child Psychol Program, 1000 Sunnyside Ave, Lawrence, KS 66045 USA.
   Steele, Ric G.; Christofferson, Jennifer L., Univ Kansas, Dole Human Dev Ctr 2015, Clin Child Psychol Program, 1000 Sunnyside Ave, Lawrence, KS 66045 USA.
   Hall, Jeffrey A., Univ Kansas, Dept Commun Studies, 102 Bailey Hall,1440 Jayhawk Blvd, Lawrence, KS 66045 USA.},
DOI = {10.1007/s10567-019-00300-5},
ISSN = {1096-4037},
EISSN = {1573-2827},
Keywords = {Adolescents; Digital stress; Psychosocial outcomes; Social media;
   Technology use},
Keywords-Plus = {SOCIAL-MEDIA USE; DEPRESSIVE SYMPTOMS; NETWORKING SITES; FACEBOOK USAGE;
   EXPECTATIONS; ENTRAPMENT; LONELINESS; OUTCOMES; QUALITY; HEALTH},
Research-Areas = {Psychology},
Web-of-Science-Categories  = {Psychology, Clinical},
Author-Email = {rsteele@ku.edu},
Affiliations = {University of Kansas; University of Kansas},
ResearcherID-Numbers = {Christofferson, Jennifer/IQT-6135-2023
   Steele, Ric/OLR-1511-2025
   },
ORCID-Numbers = {Steele, Ric/0000-0002-1201-0770
   Christofferson, Jennifer/0000-0003-3892-9424},
Number-of-Cited-References = {63},
Times-Cited = {118},
Usage-Count-Last-180-days = {24},
Usage-Count-Since-2013 = {188},
Journal-ISO = {Clin. Child Fam. Psychol. Rev.},
Doc-Delivery-Number = {KJ5GA},
Web-of-Science-Index = {Social Science Citation Index (SSCI)},
Unique-ID = {WOS:000512087000002},
DA = {2025-10-31},
}

@article{ WOS:001360957800001,
Author = {Ceco, Gamze and Taskin, Sumeyye and Uygun, Ezgi Guney and Erus, Seher
   Merve and Satici, Seydi Ahmet},
Title = {The Indirect Effect of Mindfulness in Marriage in the Relationship
   Between Digital Stress and Dyadic Adjustment: An Investigation of Dyadic
   Effects},
Journal = {APPLIED RESEARCH IN QUALITY OF LIFE},
Year = {2025},
Volume = {20},
Number = {1},
Pages = {177-191},
Month = {FEB},
Abstract = {Studies on marriage make important contributions to the psychosocial
   health of individuals. In recent years, there are cases where the
   marital relationship has been negatively affected due to the use of
   social media. In this context, the concept of digital stress emerges as
   a current problem. We have less information about the mechanisms
   underlying the dyadic relationships of married individuals. This study
   reports the results of 325 married couples using actor-partner
   interdependence modeling. The mean age of women was 36.19 (SD = 7.83,
   range = 21-60) and the mean age of men was 39.12 (SD = 8.55, range =
   24-67). Digital stress, mindfulness in marriage, and marital adjustment
   were measured among married individuals. According to the results,
   women's digital stress significantly predicted women's mindfulness in
   marriage. Similarly, men's digital stress significantly predicted
   women's mindfulness in marriage. Furthermore, women's mindfulness in
   marriage significantly predicted both women's and men's dyadic
   adjustment. Men's mindfulness in marriage also significantly predicted
   women's and men's dyadic adjustment. It was found that women's
   mindfulness in marriage has an indirect effect on the relationship
   between their digital stress and dyadic adjustment. In addition, men's
   mindfulness in marriage has an indirect effect on the relationship
   between their digital stress and dyadic adjustment. These findings
   indicate that digital stress plays a significant role in marital
   relationships, and mindfulness is one of the key mechanisms in these
   interactions. It is suggested that interventions aimed at increasing
   mindfulness in marriage could mitigate the negative effects of digital
   stress and strengthen dyadic adjustment in couples.},
Publisher = {SPRINGER},
Address = {VAN GODEWIJCKSTRAAT 30, 3311 GZ DORDRECHT, NETHERLANDS},
Type = {Article},
Language = {English},
Affiliation = {Uygun, EG (Corresponding Author), Istanbul Sabahattin Zaim Univ, Fac Educ, Dept Psychol Counseling, Istanbul, Turkiye.
   Ceco, Gamze; Taskin, Sumeyye; Erus, Seher Merve; Satici, Seydi Ahmet, Yildiz Tech Univ, Fac Educ, Dept Psychol Counseling, Istanbul, Turkiye.
   Uygun, Ezgi Guney, Istanbul Sabahattin Zaim Univ, Fac Educ, Dept Psychol Counseling, Istanbul, Turkiye.},
DOI = {10.1007/s11482-024-10404-y},
EarlyAccessDate = {NOV 2024},
ISSN = {1871-2584},
EISSN = {1871-2576},
Keywords = {Digital stress; Mindfulness in marriage; Dyadic adjustment; Married
   couples},
Keywords-Plus = {MARITAL ADJUSTMENT; QUALITY; SCALE; INTELLIGENCE; TECHNOLOGY; COUPLES},
Research-Areas = {Social Sciences - Other Topics},
Web-of-Science-Categories  = {Social Sciences, Interdisciplinary},
Author-Email = {ezgi.uygun@izu.edu.tr},
Affiliations = {Yildiz Technical University; Istanbul Sabahattin Zaim University},
ResearcherID-Numbers = {Erus, Seher/AAZ-9178-2020
   SATICI, Seydi Ahmet/AAJ-5272-2021
   UYGUN, Ezgi/IQW-2936-2023
   Ceco, Gamze/HNR-9435-2023},
ORCID-Numbers = {CECO, GAMZE/0000-0002-6292-3535
   SATICI, Seydi Ahmet/0000-0002-2871-8589
   ERUS, Seher merve/0000-0001-5308-3872
   UYGUN, Ezgi Guney/0009-0004-2551-3205
   },
Number-of-Cited-References = {49},
Times-Cited = {0},
Usage-Count-Last-180-days = {2},
Usage-Count-Since-2013 = {16},
Journal-ISO = {Appl. Res. Qual. Life},
Doc-Delivery-Number = {2XI2L},
Web-of-Science-Index = {Social Science Citation Index (SSCI)},
Unique-ID = {WOS:001360957800001},
DA = {2025-10-31},
}

@article{ WOS:001254902900001,
Author = {Giray, Louie and Nemeno, Jonard and Braganaza, Jasmin and Lucero, Sheila
   May and Bacarra, Rex},
Title = {A survey on digital device engagement, digital stress, and coping
   strategies among college students in the Philippines},
Journal = {INTERNATIONAL JOURNAL OF ADOLESCENCE AND YOUTH},
Year = {2024},
Volume = {29},
Number = {1},
Month = {DEC 31},
Abstract = {This study surveyed 384 Filipino college students on their digital
   device engagement, digital stress, and coping strategies. Findings
   revealed that students were heavily reliant on digital devices. They
   used digital devices for at least 15 minutes daily upon waking and
   before sleeping. They encountered significant digital stress,
   particularly from social media, online learning platforms, games, and
   video streaming. Facebook emerged as the most stress-inducing platform.
   While students felt a strong need for constant phone access, they seldom
   feared missing out on experiences. Students reported self-distraction
   and positive reframing as their coping strategies. Importantly, the
   study identified a positive correlation between digital device
   engagement and digital stress manifestation, emphasizing the adverse
   impact of extensive device use on stress levels among college students.
   The insights in this study may guide policymakers in developing policies
   that foster responsible and healthy technology use among youth, shaping
   the environment and resources available to them.},
Publisher = {ROUTLEDGE JOURNALS, TAYLOR \& FRANCIS LTD},
Address = {2-4 PARK SQUARE, MILTON PARK, ABINGDON OX14 4RN, OXON, ENGLAND},
Type = {Article},
Language = {English},
Affiliation = {Giray, L (Corresponding Author), Colegio Muntinlupa, Gen Educ Dept, Muntinlupa, Philippines.
   Giray, Louie, Colegio Muntinlupa, Gen Educ Dept, Muntinlupa, Philippines.
   Nemeno, Jonard; Braganaza, Jasmin; Lucero, Sheila May, Polytech Univ Philippines, Dept Secondary Educ, Taguig, Philippines.
   Bacarra, Rex, Rabdan Acad, Gen Educ \& Fdn Program, Abu Dhabi, U Arab Emirates.},
DOI = {10.1080/02673843.2024.2371413},
Article-Number = {2371413},
ISSN = {0267-3843},
EISSN = {2164-4527},
Keywords = {Coping strategies; digital stress; digital device engagement; social
   media; technology; youth},
Keywords-Plus = {SOCIAL MEDIA; DARK SIDE; COMMUNICATION; TECHNOSTRESS; CONSEQUENCES;
   ADOLESCENTS; UNIVERSITY; DYNAMICS; STYLES},
Research-Areas = {Psychology},
Web-of-Science-Categories  = {Psychology, Developmental},
Author-Email = {louiegiray@gmail.com},
Affiliations = {Polytechnic University of the Philippines},
ResearcherID-Numbers = {Giray, Louie/AGV-8089-2022
   },
ORCID-Numbers = {Giray, Louie/0000-0002-1940-035X
   Bacarra, Rex/0000-0001-9247-4374},
Number-of-Cited-References = {98},
Times-Cited = {4},
Usage-Count-Last-180-days = {12},
Usage-Count-Since-2013 = {38},
Journal-ISO = {Int. J. Adolesc. Youth},
Doc-Delivery-Number = {WL0I7},
Web-of-Science-Index = {Emerging Sources Citation Index (ESCI)},
Unique-ID = {WOS:001254902900001},
OA = {gold},
DA = {2025-10-31},
}

@article{ WOS:000725505300001,
Author = {Wrede, Sammy Joelle Shirley and dos Anjos, Dominique Rodil and
   Kettschau, Jan Patrick and Broding, Horst Christoph and Claassen, Kevin},
Title = {Risk factors for digital stress in German public administrations},
Journal = {BMC PUBLIC HEALTH},
Year = {2021},
Volume = {21},
Number = {1},
Month = {DEC 3},
Abstract = {Objective As the digitization of the working world progresses, the
   demands on employees change. Not least, this is true for the setting of
   public administrations in Germany, which is currently affected by the
   transformation to E-Government. This study aims to identify and describe
   a risk cluster of digitally stressed employees in public
   administrations. Methods An online sample of 710 employees from three
   public administrations in North Rhine-Westphalia were surveyed about
   digital stress (7 items) and several potential risk factors (19 items)
   derived from the current research. In the first step, a hierarchical
   agglomerative cluster analysis is used to detect the risk cluster. This
   is followed by a comparison to the group of the remaining employees
   regarding their risk profiles. Results The analysis states that the
   digitally stressed cluster accounts for approximately ten percent of the
   public administration's employees of the total sample. Employees in the
   risk cluster are less satisfied with on-site work overall, experience
   less collegial support on-site, experience less collegial support in the
   home office, resign more often, are more likely to feel overwhelmed, are
   less educated, are older in age and more often have relatives in need of
   care. Conclusion This work was able to identify and describe a group of
   digitally stressed rather than left-behind employees in public
   administrations to bring awareness to potentially destructive factors in
   the digital transformation process but eventually to social
   inequalities. The findings offer the basis for interventions to arise
   and evoke potential for further research.},
Publisher = {BMC},
Address = {CAMPUS, 4 CRINAN ST, LONDON N1 9XW, ENGLAND},
Type = {Article},
Language = {English},
Affiliation = {Wrede, SJS (Corresponding Author), Witten Herdecke Univ, Chair Occupat Med \& Corp Hlth Management, Dept Human Med, Fac Hlth, Witten, Germany.
   Wrede, Sammy Joelle Shirley; dos Anjos, Dominique Rodil; Kettschau, Jan Patrick; Broding, Horst Christoph; Claassen, Kevin, Witten Herdecke Univ, Chair Occupat Med \& Corp Hlth Management, Dept Human Med, Fac Hlth, Witten, Germany.},
DOI = {10.1186/s12889-021-12247-w},
Article-Number = {2204},
EISSN = {1471-2458},
Keywords = {Digital stress; Digitization; Public administration; Risk factors;
   Cluster analysis},
Keywords-Plus = {DARK SIDE; WORK; SUPPORT; TECHNOSTRESS; DISEASE; STRAIN; MODEL},
Research-Areas = {Public, Environmental \& Occupational Health},
Web-of-Science-Categories  = {Public, Environmental \& Occupational Health},
Author-Email = {Sammy.Wrede@uni-wh.de},
ResearcherID-Numbers = {Broding MDPhD, Horst/Q-7074-2018
   Claassen, Kevin/LTC-8745-2024},
ORCID-Numbers = {Rodil dos Anjos, Dominique/0000-0001-8722-4549
   },
Funding-Acknowledgement = {NRW Ministry of Economic Affairs, Innovation, Digitalization and Energy
   (MWIDE)},
Funding-Text = {The Health and Digital Change project was developed in cooperation with
   three model regions in North Rhine-Westphalia due to the funding of
   digital model regions. The aforementioned research project is financed
   by funding from the NRW Ministry of Economic Affairs, Innovation,
   Digitalization and Energy (MWIDE).},
Number-of-Cited-References = {50},
Times-Cited = {7},
Usage-Count-Last-180-days = {11},
Usage-Count-Since-2013 = {97},
Journal-ISO = {BMC Public Health},
Doc-Delivery-Number = {XH5WU},
Web-of-Science-Index = {Science Citation Index Expanded (SCI-EXPANDED); Social Science Citation Index (SSCI)},
Unique-ID = {WOS:000725505300001},
OA = {Green Submitted, gold},
DA = {2025-10-31},
}

@article{ WOS:001455996300001,
Author = {Angelini, Federica and Gini, Gianluca},
Title = {Digital stress and friendship conflict in adolescence: the role of
   perceived norms and features of social media},
Journal = {FRONTIERS IN DIGITAL HEALTH},
Year = {2025},
Volume = {7},
Month = {MAR 18},
Abstract = {Introduction Digital stress, resulting from expectations of online
   availability, can increase the risk of conflicts with friends. However,
   friendship conflict remains an underexplored indicator, particularly in
   association with stressful online experiences. This study aims to
   examine the association between digital stress and conflict levels
   overtime, considering the role of social media expectations.Method 1185
   adolescents (59.3\% f, Mage = 15.97 years, SD = 1.43) completed
   self-report measures at two timepoints, six months apart. A Structural
   Equation Model was employed to examine the longitudinal associations of
   social media expectations (i.e., friends' social media norms, friends'
   social media use, and perceived social media features) on friendship
   conflict, focusing on the mediating role of digital stress (i.e.,
   entrapment and disappointment). Gender differences were explored.Results
   Perceived norms about social media use and unique features of social
   media (i.e., visualness) contributed to explain digital stress and, in
   turn, friendship conflict. Specifically, emotional responses to unmet
   expectations of availability on social media (i.e., disappointment)
   emerged as particularly relevant in explaining conflictual interactions,
   compared to the perceived pressure to be responsive to friends (i.e.,
   entrapment). Males perceiving high availability of social media
   experience lower levels of entrapment, compared to females.Discussion
   Results from this study support the importance of considering social
   media as a context where to study friendship dynamics, as this knowledge
   can have several implications for promoting positive online experiences
   and preventing conflicts with friends.},
Publisher = {FRONTIERS MEDIA SA},
Address = {AVENUE DU TRIBUNAL FEDERAL 34, LAUSANNE, CH-1015, SWITZERLAND},
Type = {Article},
Language = {English},
Affiliation = {Angelini, F (Corresponding Author), Univ Padua, Dept Dev Psychol \& Socializat, Padua, Italy.
   Angelini, Federica; Gini, Gianluca, Univ Padua, Dept Dev Psychol \& Socializat, Padua, Italy.},
DOI = {10.3389/fdgth.2025.1497222},
Article-Number = {1497222},
EISSN = {2673-253X},
Keywords = {friendship conflict; digital stress; perceived norms; availability;
   social media features},
Keywords-Plus = {NEED SATISFACTION; QUALITY; ENTRAPMENT; LONELINESS; EXPERIENCE;
   IDENTITY; BEHAVIOR},
Research-Areas = {Health Care Sciences \& Services; Medical Informatics},
Web-of-Science-Categories  = {Health Care Sciences \& Services; Medical Informatics},
Author-Email = {federica.angelini@unipd.it},
Affiliations = {University of Padua},
ResearcherID-Numbers = {Gini, Gianluca/A-4173-2009},
Funding-Acknowledgement = {Universita degli Studi di Padova | University of Padua; Open Science
   Committee},
Funding-Text = {The author(s) declare financial support was received for the research,
   authorship, and/or publication of this article. Open Access funding
   provided by Universita degli Studi di Padova | University of Padua, Open
   Science Committee.},
Number-of-Cited-References = {75},
Times-Cited = {1},
Usage-Count-Last-180-days = {12},
Usage-Count-Since-2013 = {16},
Journal-ISO = {Front. Digit. Health},
Doc-Delivery-Number = {0UA1Q},
Web-of-Science-Index = {Emerging Sources Citation Index (ESCI)},
Unique-ID = {WOS:001455996300001},
OA = {Green Submitted, gold},
DA = {2025-10-31},
}

@article{ WOS:001533605700001,
Author = {Feng, Xuezhen and Guan, Wenjun and Xu, Enwei},
Title = {Digital stress and professional compromise among inclusive preschool
   teachers in China: A chain mediation model based on negative automatic
   thoughts and career adaptability},
Journal = {ACTA PSYCHOLOGICA},
Year = {2025},
Volume = {258},
Month = {AUG},
Abstract = {The phenomenon of professional compromise among inclusive preschool
   education teachers represents a critical challenge impeding the
   advancement of high-quality development in this field. To delve into the
   mechanisms by which digital stress influences professional compromise in
   Inclusive Preschool Teachers and to examine the chain mediation effects
   of negative automatic thoughts and career adaptability, this study
   employed a cluster random sampling method to conduct a comprehensive
   survey of 558 preschool inclusive teachers. The results revealed that
   digital stress significantly and positively predicts professional
   compromise among preschool inclusive teachers. Negative automatic
   thoughts mediate the relationship between digital stress and
   professional compromise. Similarly, career adaptability acts as a
   mediating variable in this relationship. Furthermore, negative automatic
   thoughts and career adaptability together construct a chain mediation
   pathway between digital stress and professional compromise.},
Publisher = {ELSEVIER},
Address = {RADARWEG 29, 1043 NX AMSTERDAM, NETHERLANDS},
Type = {Article},
Language = {English},
Affiliation = {Xu, EW (Corresponding Author), Xinjiang Normal Univ, Coll Educ Sci, 100 Guanjing Rd, Urumqi 830017, Xinjiang, Peoples R China.
   Xu, EW (Corresponding Author), Xinjiang Higher Educ Dev Res Ctr, 100 Guanjing Rd, Urumqi, Xinjiang, Peoples R China.
   Feng, Xuezhen; Guan, Wenjun; Xu, Enwei, Xinjiang Normal Univ, Coll Educ Sci, 100 Guanjing Rd, Urumqi 830017, Xinjiang, Peoples R China.},
DOI = {10.1016/j.actpsy.2025.105261},
Article-Number = {105261},
ISSN = {0001-6918},
EISSN = {1873-6297},
Keywords = {Digital stress; Professional compromise; Negative automatic thoughts;
   Career adaptability; Preschool inclusive teachers},
Research-Areas = {Psychology},
Web-of-Science-Categories  = {Psychology, Experimental},
Author-Email = {xuenwei2023@xjnu.edu.cn},
Affiliations = {Xinjiang Normal University},
ResearcherID-Numbers = {徐, 恩伟/HCG-9028-2022},
Funding-Acknowledgement = {Xinjiang Uygur Autonomous Region Tianchi Talent Introduction Program;
   Doctoral Research Foundation of Xinjiang Normal University named
   ``Research on Innovative Models of Collaborative Deep Learning Empowered
   by Education Digitalization for Normal University Students{''}
   {[}XJBSRW2024023]; Research and Reform Project on Undergraduate
   Education and Teaching in Autonomous Region Universities in 2025
   {[}ZK2025B11]},
Funding-Text = {The author (s) declare financial support was received for this article's
   research, authorship, and/or publication. This work was supported by the
   Xinjiang Uygur Autonomous Region Tianchi Talent Introduction Program,
   and the Doctoral Research Foundation of Xinjiang Normal University named
   ``Research on Innovative Models of Collaborative Deep Learning Empowered
   by Education Digitalization for Normal University Students{''} (No.:
   XJBSRW2024023) , and the Research and Reform Project on Undergraduate
   Education and Teaching in Autonomous Region Universities in 2025 named
   ``Teaching Practice Path Research on Human Computer Collaboration
   Empowering the Advanced Improvement of Numerical Intelligence Literacy
   of Undergraduate Students in Xinjiang Universities{''}, and the key
   project of the 2025 Xinjiang Normal Univer-sity Think Tank Bidding
   Project named ``Research on the Evaluation and Optimization Path of
   Digital Empowerment for High Quality Develop-ment of Rural Education in
   Xinjiang{''} (No.: ZK2025B11) .},
Number-of-Cited-References = {66},
Times-Cited = {0},
Usage-Count-Last-180-days = {20},
Usage-Count-Since-2013 = {20},
Journal-ISO = {Acta Psychol.},
Doc-Delivery-Number = {5EG3J},
Web-of-Science-Index = {Social Science Citation Index (SSCI)},
Unique-ID = {WOS:001533605700001},
OA = {gold},
DA = {2025-10-31},
}

@article{ WOS:A1997XF28500008,
Author = {Takeuchi, M and Sonoda, S and Miura, Y and Kuroiwa, A},
Title = {Reproducibility of dobutamine digital stress echocardiography},
Journal = {JOURNAL OF THE AMERICAN SOCIETY OF ECHOCARDIOGRAPHY},
Year = {1997},
Volume = {10},
Number = {4},
Pages = {344-351},
Month = {MAY},
Abstract = {The aim of this study was to investigate the temporal variability and
   interobserver agreement of dobutamine digital stress echocardiography.
   We performed two dobutamine stress echocardiographic studies (dobutamine
   up to 40 mu g/kg/min and atropine up to 1 mg) in 15 patients with
   previous myocardial infarction at a mean of 19 days apart. Two observers
   assessed the wall motion using a six-point score in a 16-segment model
   and calculated the wall motion score index at rest and at peak stress by
   using a quad screen display. Analysis of the wall motion was performed
   separately on the day after each dobutamine stress test (analysis A),
   and all images from the two serial studies in the same patient were
   simultaneously retrieved and compared side-by-side in the same view
   (analysis B). The mean values of heart rate and blood pressure were
   comparable for each stage in the two studies except for the heart rate
   at rest. Regarding the presence and absence of positive findings of
   dobutamine stress echocardiography, interobserver agreement was 93\%
   (70\% to 99\% with 95\% confidence limits, kappa value 0.86) in the
   patients and 93\% (70\% to 99\% with 95\% confidence limits, kappa value
   0.80) in the three major vascular regions with the use of analysis A.
   These values did not improve with the use of analysis B. The agreement
   of the temporal variability was 93\% (70\% to 99\% with 95\% confidence
   limits, kappa value 0.86) in the patients and 84\% (71\% to 92\% with
   95\% confidence limits, kappa value 0.66) in the vascular regions with
   the use of analysis A. These values further improved with the use of
   analysis B. With the comparison of the wall motion score index,
   interobserver variability showed a correlation coefficient of 0.88 at
   rest and 0.90 at peak stress with analysis A and 0.78 and 0.82,
   respectively, with analysis B. Corresponding analysis of temporal
   variability showed correlation coefficients of 0.99 at rest and 0.99 at
   peak stress when both analyses were used. Although dobutamine digital
   stress echocardiography has good reproducibility and negligible
   interobserver variability, even if the digital quad screen format is
   used, it requires strict standardization of the reading criteria and the
   objective measurements of wall motion in the expansion of this test to
   the evaluation of the changes in left ventricular function during more
   than two serial studies in the same patient.},
Publisher = {MOSBY-YEAR BOOK INC},
Address = {11830 WESTLINE INDUSTRIAL DR, ST LOUIS, MO 63146-3318},
Type = {Article},
Language = {English},
Affiliation = {Takeuchi, M (Corresponding Author), UNIV OCCUPAT \& ENVIRONM HLTH,DEPT INTERNAL MED 2,YAHATANISHI KU,1-1 ISEIGAOKA,KITAKYUSHU,FUKUOKA 807,JAPAN.},
DOI = {10.1016/S0894-7317(97)70071-3},
ISSN = {0894-7317},
Keywords-Plus = {CORONARY-ARTERY DISEASE; VENTRICULAR-FUNCTION; ANGIOPLASTY; DYSFUNCTION;
   ANGIOGRAPHY; ACCURACY; RECOVERY; INFUSION},
Research-Areas = {Cardiovascular System \& Cardiology},
Web-of-Science-Categories  = {Cardiac \& Cardiovascular Systems},
ResearcherID-Numbers = {Sonoda, Shinjo/AAI-6318-2020},
Number-of-Cited-References = {22},
Times-Cited = {18},
Usage-Count-Last-180-days = {0},
Usage-Count-Since-2013 = {3},
Journal-ISO = {J. Am. Soc. Echocardiogr.},
Doc-Delivery-Number = {XF285},
Web-of-Science-Index = {Science Citation Index Expanded (SCI-EXPANDED)},
Unique-ID = {WOS:A1997XF28500008},
DA = {2025-10-31},
}

@article{ WOS:001042977900179,
Author = {Borosund, Elin and Meland, Anders and Eriksen, Hege R. and Ursin, Giske
   and Rygg, Christine and Nes, Lise Solberg},
Title = {CBT- AND MINDFULNESS-BASED SUPPORT FOR BREAST CANCER SURVIVORS:
   DEVELOPMENT OF TWO DIGITAL STRESS-MANAGEMENT INTERVENTIONS},
Journal = {ANNALS OF BEHAVIORAL MEDICINE},
Year = {2023},
Volume = {57},
Number = {1},
Meeting = {kaad011.01},
Pages = {S91},
Month = {APR},
Publisher = {OXFORD UNIV PRESS INC},
Address = {JOURNALS DEPT, 2001 EVANS RD, CARY, NC 27513 USA},
Type = {Meeting Abstract},
Language = {English},
Affiliation = {Borosund, Elin, Oslo Univ Hosp, Div Med, Dept Digital Hlth Res, Oslo, Norway.
   Meland, Anders, Norwegian Sch Sport Sci, Dept Sport \& Social Sci, Oslo, Norway.
   Eriksen, Hege R., Western Norway Univ Appl Sci, Dept Sport Food \& Nat Sci, Bergen, Norway.
   Ursin, Giske, Canc Registry Norway, Oslo, Norway.
   Rygg, Christine; Nes, Lise Solberg, Oslo Univ Hosp, Div Med, Dept Digital Hlth Res, Oslo, Norway.},
ISSN = {0883-6612},
EISSN = {1532-4796},
Research-Areas = {Psychology},
Web-of-Science-Categories  = {Psychology, Multidisciplinary},
Author-Email = {elin.borosund@rr-research.no},
Affiliations = {University of Oslo; Norwegian School of Sport Sciences; Western Norway
   University of Applied Sciences; University of Oslo; University of Oslo},
ResearcherID-Numbers = {Nes, Lise/B-1316-2015},
Number-of-Cited-References = {0},
Times-Cited = {0},
Usage-Count-Last-180-days = {0},
Usage-Count-Since-2013 = {2},
Journal-ISO = {Ann. Behav. Med.},
Doc-Delivery-Number = {O3PT9},
Web-of-Science-Index = {Social Science Citation Index (SSCI)},
Unique-ID = {WOS:001042977900179},
DA = {2025-10-31},
}

@article{ WOS:A1995TN59000002,
Author = {Albiero, R and Variola, A and Dander, B and Buonanno, C},
Title = {Digital stress-echocardiography using a public domain program for the
   Macintosh personal computer},
Journal = {COMPUTERS AND BIOMEDICAL RESEARCH},
Year = {1995},
Volume = {28},
Number = {6},
Pages = {433-442},
Month = {DEC},
Abstract = {Left ventricular wall motion abnormalities secondary to stress-induced
   myocardial ischemia can be detected with difficulty by mentally
   comparing echocardiographic images sequentially recorded on videotape.
   Digital stress-echocardiography, a combination of ultrasound imaging and
   digital archiving technologies, at least partially can overcome this
   problem: the technique is based on reviewing images at rest and after
   stress (exercise or pharmacological) side by side in dual- or
   quad-screen digital format, in a synchronized cine-loop, as if obtained
   simultaneously. This technique however is presently not widely used, due
   to the high cost of most commercially available systems. We have
   developed a digital stress-echo system, which is easy to use and
   relatively inexpensive, running on a Macintosh II personal computer with
   8-bit graphics. The 2-D echocardiographic images recorded on videotape
   are digitized offline using a video digitizing board. The image can be
   displayed and analyzed using the public domain NIH image software
   developed by Wayne Rasband, without loss in image quality and
   resolution, particularly if using Super-VHS videotape. We have made a
   macro procedure for the montage in a quad-screen format of four digital
   recorded echocardiographic cardiac cycles of six frames that takes only
   a little more time than commercially available systems. In conclusion,
   the use of a personal computer and low-cost software may help to make
   digital stress-echo techniques more widely feasible in the clinical
   setting and increase the diagnostic power of the ultrasound technique in
   the evaluation of patients with known or suspected coronary artery
   disease. (C) 1995 Academic Press, Inc.},
Publisher = {ACADEMIC PRESS INC JNL-COMP SUBSCRIPTIONS},
Address = {525 B ST, STE 1900, SAN DIEGO, CA 92101-4495},
Type = {Article},
Language = {English},
Affiliation = {Albiero, R (Corresponding Author), OSPED CIVILE,SERV CARDIOL,VERONA,ITALY.},
ISSN = {0010-4809},
Keywords-Plus = {CORONARY-ARTERY DISEASE; EXERCISE ECHOCARDIOGRAPHY},
Research-Areas = {Computer Science; Medical Informatics},
Web-of-Science-Categories  = {Computer Science, Interdisciplinary Applications; Medical Informatics},
ResearcherID-Numbers = {Albiero, Remo/AAW-5578-2020
   },
ORCID-Numbers = {Albiero, Remo/0000-0002-6203-4703},
Number-of-Cited-References = {14},
Times-Cited = {0},
Usage-Count-Last-180-days = {0},
Usage-Count-Since-2013 = {5},
Journal-ISO = {Comput. Biomed. Res.},
Doc-Delivery-Number = {TN590},
Web-of-Science-Index = {Science Citation Index Expanded (SCI-EXPANDED)},
Unique-ID = {WOS:A1995TN59000002},
DA = {2025-10-31},
}

@article{ WOS:000594469800018,
Author = {Poli, Marie-Sylvie},
Title = {Marie-Pierre Fourquet-Courbet \& Didier Courbet. Connected and
   happy! From digital stress to digital well-being},
Journal = {CULTURE ET MUSEES},
Year = {2020},
Number = {35},
Pages = {331-333},
Publisher = {ACTES SUD},
Address = {BP 38, ARLES CEDEX, 13633, FRANCE},
Type = {Editorial Material},
Language = {French},
Affiliation = {Poli, MS (Corresponding Author), Avignon Univ, Lab Culture \& Commun, Avignon, France.
   Poli, Marie-Sylvie, Avignon Univ, Lab Culture \& Commun, Avignon, France.},
DOI = {10.4000/culturemusees.5196},
ISSN = {1766-2923},
EISSN = {2111-4528},
Research-Areas = {Arts \& Humanities - Other Topics},
Web-of-Science-Categories  = {Humanities, Multidisciplinary},
Author-Email = {marie-sylvie.poli@univ-avignon.fr},
Affiliations = {Avignon Universite},
Number-of-Cited-References = {0},
Times-Cited = {0},
Usage-Count-Last-180-days = {1},
Usage-Count-Since-2013 = {8},
Journal-ISO = {Cult. Mus.},
Doc-Delivery-Number = {OY8CT},
Web-of-Science-Index = {Arts &amp; Humanities Citation Index (A&amp;HCI)},
Unique-ID = {WOS:000594469800018},
OA = {Green Submitted},
DA = {2025-10-31},
}

@article{ WOS:000377096000002,
Author = {Weinstein, Emily C. and Selman, Robert L. and Thomas, Sara and Kim,
   Jung-Eun and White, Allison E. and Dinakar, Karthik},
Title = {How to Cope With Digital Stress: The Recommendations Adolescents Offer
   Their Peers Online},
Journal = {JOURNAL OF ADOLESCENT RESEARCH},
Year = {2016},
Volume = {31},
Number = {4},
Pages = {415-441},
Month = {JUL},
Abstract = {There is considerable interest in ways to support adolescents in their
   digital lives, particularly related to the relational challenges they
   face. While researchers have explored coping with cyberbullying, the
   scope of relevant digital issues is considerably broader. Through the
   lens of online peer responses to personal accounts posted by
   adolescents, this study explores recommended strategies for coping with
   different experiences of socio-digital stress, including both
   hostility-oriented issues and digital challenges related to navigating
   close relationships. A content analysis of 628 comments posted in
   response to 180 stories of digital stress reveals five common
   recommendations: Get Help from others, Communicate Directly, Cut Ties
   with the person involved, Ignore the situation, and Utilize Digital
   Solutions. The most common recommendation for hostility-oriented issues
   is to Get Help, while Cut Ties is most common for issues that arise in
   close relationships. Variations in the pattern of recommendations
   proposed for different digital issues and for each type of
   recommendation are described. The findings point to both practical
   implications for supporting digital youth and next steps for research.},
Publisher = {SAGE PUBLICATIONS INC},
Address = {2455 TELLER RD, THOUSAND OAKS, CA 91320 USA},
Type = {Article},
Language = {English},
Affiliation = {Weinstein, EC (Corresponding Author), Harvard Univ, Grad Sch Educ, 609 Larsen Hall,Appian Way, Cambridge, MA 02138 USA.
   Weinstein, Emily C., Harvard Univ, Grad Sch Educ, 609 Larsen Hall,Appian Way, Cambridge, MA 02138 USA.
   Selman, Robert L., Harvard Univ, Human Dev \& Educ, Cambridge, MA 02138 USA.
   Selman, Robert L., Harvard Univ, Psychol Psychiat, Cambridge, MA 02138 USA.
   Kim, Jung-Eun, Harvard Univ, Grad Sch Educ, Human Dev \& Psychol, Cambridge, MA 02138 USA.
   Thomas, Sara, Northwestern Univ, Evanston, IL USA.
   White, Allison E., Boston Coll, Counseling Psychol, Chestnut Hill, MA 02167 USA.
   Dinakar, Karthik, MIT, 77 Massachusetts Ave, Cambridge, MA 02139 USA.},
DOI = {10.1177/0743558415587326},
ISSN = {0743-5584},
EISSN = {1552-6895},
Keywords = {technology; bullying; intimacy; coping; romantic relationships;
   socio-digital stressors},
Keywords-Plus = {HELP-SEEKING; SCHOOL; CYBERSPACE; INTERNET; CHILDREN; HEALTH; IMPACT},
Research-Areas = {Psychology},
Web-of-Science-Categories  = {Psychology, Developmental},
Author-Email = {emily\_weinstein@mail.harvard.edu},
Affiliations = {Harvard University; Harvard University; Harvard University; Harvard
   University; Northwestern University; Boston College; Massachusetts
   Institute of Technology (MIT)},
ResearcherID-Numbers = {Thomas, Sara/K-3581-2019},
ORCID-Numbers = {Weinstein, Emily/0000-0002-8324-5198
   Thomas, Sara E./0000-0002-7288-1068
   },
Funding-Acknowledgement = {Harvard Graduate School of Education Dean's Office},
Funding-Text = {The author(s) disclosed receipt of the following financial support for
   the research, authorship, and/or publication of this article: This
   research was supported, in part, by a fellowship awarded to the first
   author through the Harvard Graduate School of Education Dean's Office.},
Number-of-Cited-References = {49},
Times-Cited = {33},
Usage-Count-Last-180-days = {6},
Usage-Count-Since-2013 = {68},
Journal-ISO = {J. Adolesc. Res.},
Doc-Delivery-Number = {DN5HA},
Web-of-Science-Index = {Social Science Citation Index (SSCI)},
Unique-ID = {WOS:000377096000002},
DA = {2025-10-31},
}

@article{ WOS:000524527000001,
Author = {Apolinario-Hagen, Jennifer and Hennemann, Severin and Kueck, Christina
   and Wodner, Alexandra and Geibel, Dorota and Riebschlaeger, Marlies and
   Zeissler, Martin and Breil, Bernhard},
Title = {Exploring User-Related Drivers of the Early Acceptance of Certified
   Digital Stress Prevention Programs in Germany},
Journal = {HEALTH SERVICES INSIGHTS},
Year = {2020},
Volume = {13},
Month = {MAR},
Abstract = {Electronic mental health services represent innovative instruments to
   increase the dissemination of stress programs in primary prevention.
   However, little is known about facilitators of their uptake. This study
   aimed to explore determinants of the acceptance of centrally certified
   digital stress coping programs and preferences for service delivery
   modes among adult members of German statutory health insurances.
   Participants completed a multi-construct 45-item questionnaire covering
   acceptance of digital stress prevention (behavioral use intention) and
   potential predictors we assessed using hierarchical regression
   analysis-(1) socio-demographic variables and time spent online, (2)
   openness to experience, (3) perceived stress, and (4) attitudes toward
   e-mental health. Preferences in terms of the willingness to use online,
   face-to-face and blended programs were analyzed using paired t-tests.
   Participants (N = 171, 66\% female, 18-69 years) reported a moderate
   acceptance of digital stress management (M = 2.76, SD = 1.16, range:
   1-5). We identified younger age (ss = -0.16, P = .009), openness to
   experience (ss = 0.17, P = .003), and positive attitudes (ss = 0.61, P <
   .001) as predictors of acceptance (R-2 = .50, P < .001). Face-to-face
   was preferred over online (d = 0.40) and blended (d = 0.33), and blended
   over stand-alone online delivery mode (d = 0.19; all P < .001). Our
   findings indicate that promoting favorable attitudes toward digital
   stress prevention through tailored information may be a starting point
   to facilitate their adoption.},
Publisher = {SAGE PUBLICATIONS INC},
Address = {2455 TELLER RD, THOUSAND OAKS, CA 91320 USA},
Type = {Article},
Language = {English},
Affiliation = {Apolinário-Hagen, J (Corresponding Author), Heinrich Heine Univ Dusseldorf, Univ Hosp Dusseldorf, Inst Occupat Social \& Environm Med, Ctr Hlth \& Soc,Fac Med, Moorenstr 5, D-40225 Dusseldorf, Germany.
   Apolinario-Hagen, Jennifer, Heinrich Heine Univ Dusseldorf, Univ Hosp Dusseldorf, Inst Occupat Social \& Environm Med, Ctr Hlth \& Soc,Fac Med, Moorenstr 5, D-40225 Dusseldorf, Germany.
   Hennemann, Severin, Johannes Gutenberg Univ Mainz, Inst Psychol, Dept Clin Psychol Psychotherapy \& Expt Psychopath, Mainz, Germany.
   Kueck, Christina; Wodner, Alexandra; Geibel, Dorota; Riebschlaeger, Marlies; Zeissler, Martin, Univ Hagen, Fac Psychol, Hagen, Germany.
   Breil, Bernhard, Univ Appl Sci, Hsch Niederrhein, Fac Hlth Care, Krefeld, Germany.},
DOI = {10.1177/1178632920911061},
Article-Number = {1178632920911061},
ISSN = {1178-6329},
Keywords = {Mental health; eHealth; mHealth; attitude to computers; acceptability of
   health care; psychological stress; preventive health services; public
   health},
Keywords-Plus = {PROTECTION MOTIVATION THEORY; MENTAL-HEALTH-SERVICES; DEPRESSION;
   MANAGEMENT; INTERVENTIONS; IMPACT; CARE; INFORMATION; PERSONALITY;
   EMPLOYEES},
Research-Areas = {Health Care Sciences \& Services},
Web-of-Science-Categories  = {Health Care Sciences \& Services},
Author-Email = {jennifer.apolinario.hagen@uni-duesseldorf.de},
Affiliations = {Heinrich Heine University Dusseldorf; Heinrich Heine University
   Dusseldorf Hospital; Johannes Gutenberg University of Mainz; Fern
   University Hagen},
ResearcherID-Numbers = {Apolinário-Hagen, Jennifer/E-2374-2016
   Apolinario-Hagen, Jennifer/E-2374-2016},
ORCID-Numbers = {Apolinario-Hagen, Jennifer/0000-0001-5755-9225},
Number-of-Cited-References = {85},
Times-Cited = {18},
Usage-Count-Last-180-days = {2},
Usage-Count-Since-2013 = {10},
Journal-ISO = {HEALTH SERV. INSIGHTS},
Doc-Delivery-Number = {LB3GX},
Web-of-Science-Index = {Emerging Sources Citation Index (ESCI)},
Unique-ID = {WOS:000524527000001},
OA = {Green Submitted, gold},
DA = {2025-10-31},
}

@article{ WOS:000788118601323,
Author = {Borosund, Elin and Ehlers, Shawna L. and Clark, Matthew M. M. and
   Andrykowski, Michael A. and Smastuen, Milada C. and Nes, Lise Solberg},
Title = {PROVIDING DIGITAL STRESS-MANAGEMENT FOR CANCER SURVIVORS; A 12-MONTHS
   RANDOMIZED CONTROLLED TRIAL WITH STRESSPROFFENT™©},
Journal = {ANNALS OF BEHAVIORAL MEDICINE},
Year = {2022},
Volume = {56},
Number = {SUPP 1, 1, SI},
Pages = {S453},
Month = {APR 22},
Publisher = {OXFORD UNIV PRESS INC},
Address = {JOURNALS DEPT, 2001 EVANS RD, CARY, NC 27513 USA},
Type = {Meeting Abstract},
Language = {English},
Affiliation = {Borosund, Elin; Nes, Lise Solberg, Oslo Univ Hosp, Oslo, Norway.
   Ehlers, Shawna L.; Clark, Matthew M. M., Mayo Clin, Rochester, MN USA.
   Andrykowski, Michael A., Univ Kentucky, Lexington, KY USA.
   Smastuen, Milada C., Oslo Metropolitan Univ, Oslo, Norway.},
ISSN = {0883-6612},
EISSN = {1532-4796},
Research-Areas = {Psychology},
Web-of-Science-Categories  = {Psychology, Multidisciplinary},
Affiliations = {University of Oslo; Mayo Clinic; University of Kentucky; Oslo
   Metropolitan University (OsloMet)},
ResearcherID-Numbers = {Nes, Lise/B-1316-2015},
Number-of-Cited-References = {0},
Times-Cited = {0},
Usage-Count-Last-180-days = {0},
Usage-Count-Since-2013 = {1},
Journal-ISO = {Ann. Behav. Med.},
Doc-Delivery-Number = {0V1PY},
Web-of-Science-Index = {Social Science Citation Index (SSCI)},
Unique-ID = {WOS:000788118601323},
DA = {2025-10-31},
}

@article{ WOS:A1995TK82500006,
Author = {Brochet, E and Assayag, P and Benamer, H and Valere, PE},
Title = {Digital stress echocardiography with dopamine infusion in the diagnosis
   of coronary artery disease},
Journal = {PRESSE MEDICALE},
Year = {1995},
Volume = {24},
Number = {38},
Pages = {1800-1805},
Month = {DEC 9},
Abstract = {Digital stress echocardiography (DSE) with dobutamine infusion has
   recently emerged as an attractive alternative to exercise stress testing
   for evaluating coronary artery disease, DSE seems particularly useful in
   the diagnosis or the assessment of ischemia in patients unable to
   exercise or when the test is difficult to interpret. DSE has also proved
   to be useful in patients undergoing preoperative evaluation of cardiac
   risk The assessment of residual myocardial viability in patients with
   previous myocardial infarction is another promising development.
   After a description of tire methodology of dobutamine stress
   echocardiography this article reviews the experience obtained to date
   with this technique in the diagnosis and the evaluation of coronary
   artery disease.},
Publisher = {MASSON EDITEUR},
Address = {120 BLVD SAINT-GERMAIN, 75280 PARIS 06, FRANCE},
Type = {Article},
Language = {French},
Affiliation = {Brochet, E (Corresponding Author), CHU BICHAT,SERV CARDIOL B,46 RUE HENRI HUCHARD,F-75877 PARIS 18,FRANCE.},
ISSN = {0755-4982},
Keywords-Plus = {DOBUTAMINE ECHOCARDIOGRAPHY; EXERCISE ECHOCARDIOGRAPHY; DIPYRIDAMOLE;
   ACCURACY},
Research-Areas = {General \& Internal Medicine},
Web-of-Science-Categories  = {Medicine, General \& Internal},
ResearcherID-Numbers = {Assayag, Patrick/GPS-4910-2022
   },
ORCID-Numbers = {Assayag, Patrick/0000-0001-9406-4555},
Number-of-Cited-References = {25},
Times-Cited = {0},
Usage-Count-Last-180-days = {0},
Usage-Count-Since-2013 = {3},
Journal-ISO = {Presse Med.},
Doc-Delivery-Number = {TK825},
Web-of-Science-Index = {Science Citation Index Expanded (SCI-EXPANDED)},
Unique-ID = {WOS:A1995TK82500006},
DA = {2025-10-31},
}

@article{ WOS:001582550500033,
Author = {Ren, Jiaxin and Guo, Juncheng and Li, Huanxi},
Title = {Linking digital competence, self-efficacy, and digital stress to
   perceived interactivity in AI-supported learning contexts},
Journal = {SCIENTIFIC REPORTS},
Year = {2025},
Volume = {15},
Number = {1},
Month = {SEP 26},
Abstract = {As artificial intelligence technologies become more integrated into
   educational contexts, understanding how learners perceive and interact
   with such systems remains an important area of inquiry. This study
   investigated associations between digital competence and learners'
   perceived interactivity with artificial intelligence, considering the
   potential mediating roles of information retrieval self-efficacy and
   self-efficacy for human-robot interaction, as well as the potential
   moderating role of digital stress. Drawing on constructivist learning
   theory, the technology acceptance model, cognitive load theory, the
   identical elements theory, and the control-value theory of achievement
   emotions, a moderated serial mediation model was tested using data from
   921 Chinese university students. The results indicated that digital
   competence was positively associated with perceived interactivity, both
   directly and indirectly through a sequential pathway involving the two
   forms of self-efficacy. Higher levels of digital stress were associated
   with a weaker indirect pathway, suggesting that elevated stress may
   constrain the extent to which self-efficacy is applied in artificial
   intelligence supported learning contexts. These findings suggest a
   multidimensional perspective on the cognitive and emotional factors
   associated with learner artificial intelligence interaction and may
   inform the design of digital learning environments that account for
   variation in learners' competence and stress tolerance.},
Publisher = {NATURE PORTFOLIO},
Address = {HEIDELBERGER PLATZ 3, BERLIN, 14197, GERMANY},
Type = {Article},
Language = {English},
Affiliation = {Ren, JX (Corresponding Author), UCSI Univ, Fac Social Sci \& Liberal Arts, Kuala Lumpur, Malaysia.
   Ren, Jiaxin; Guo, Juncheng, UCSI Univ, Fac Social Sci \& Liberal Arts, Kuala Lumpur, Malaysia.
   Li, Huanxi, Inner Mongolia Arts Univ, Fac Gen Educ, Hohhot, Inner Mongolia, Peoples R China.},
DOI = {10.1038/s41598-025-18873-3},
Article-Number = {33182},
ISSN = {2045-2322},
Keywords = {Digital competence; Perceived interactivity of learner-AI interaction;
   Information retrieval self-efficacy; Human-robot interaction
   self-efficacy; Digital stress; Moderated mediation model},
Keywords-Plus = {CHINESE VERSION; COGNITIVE LOAD; STUDENTS; ANTECEDENTS; ACCEPTANCE;
   MOTIVATION; EMOTIONS; ONLINE; MODEL; SCALE},
Research-Areas = {Science \& Technology - Other Topics},
Web-of-Science-Categories  = {Multidisciplinary Sciences},
Author-Email = {jiaxin0776@gmail.com},
Affiliations = {UCSI University},
ResearcherID-Numbers = {Ren, Jiaxin/MXK-1493-2025
   Guo, Juncheng/IQU-4754-2023},
Number-of-Cited-References = {118},
Times-Cited = {0},
Usage-Count-Last-180-days = {2},
Usage-Count-Since-2013 = {2},
Journal-ISO = {Sci Rep},
Doc-Delivery-Number = {7YI0N},
Web-of-Science-Index = {Science Citation Index Expanded (SCI-EXPANDED)},
Unique-ID = {WOS:001582550500033},
OA = {Green Submitted, gold},
DA = {2025-10-31},
}

@article{ WOS:001583888100001,
Author = {Koban, Kevin},
Title = {When Digital Connectivity Drivers Meet Digital Disconnection: A
   Cross-Country Study on Smartphone Checking, Digital Disconnection
   Strategies, and Digital Stress},
Journal = {MOBILE MEDIA \& COMMUNICATION},
Year = {2025},
Month = {2025 SEP 29},
Abstract = {In today's digitized societies, where constant connectivity is perceived
   as a social norm, many people voluntarily seek temporary digital
   disconnection to balance out benefits and harms. Given that any direct
   effectiveness of digital disconnection is limited, recent approaches
   emphasized its conditionality. Conducted in two culturally dissimilar
   countries (the United States and Indonesia), the present large-scale
   cross-sectional youth surveys (Ns = 1,922 and 2,107, respectively)
   explored whether different popular feature- and rules-based digital
   disconnection strategies (digital detox app use vs. reflective
   smartphone disengagement vs. digital solitude) may serve as an
   ambivalent moderator for relationships between habitual and compulsive
   smartphone checking, on one side, and digital stress experiences, on the
   other. For U.S. youth only, results indeed suggested that reflective
   smartphone disengagement might minimize detrimental side effects of firm
   checking habits, whereas it exacerbates links to digital stress for
   people who struggle with smartphone checking compulsiveness.},
Publisher = {SAGE PUBLICATIONS INC},
Address = {2455 TELLER RD, THOUSAND OAKS, CA 91320 USA},
Type = {Article; Early Access},
Language = {English},
Affiliation = {Koban, K (Corresponding Author), Univ Vienna, Dept Commun, Wahringer Str 29 R 7-36, A-1090 Vienna, Austria.
   Koban, Kevin, Univ Vienna, Dept Commun, Wahringer Str 29 R 7-36, A-1090 Vienna, Austria.},
DOI = {10.1177/20501579251378561},
EarlyAccessDate = {SEP 2025},
ISSN = {2050-1579},
EISSN = {2050-1587},
Keywords = {Cross-sectional survey; cross-country survey; smartphone habits; digital
   disconnection; digital stress},
Keywords-Plus = {COMPULSIVE USE; HABITS; COMMUNICATION},
Research-Areas = {Communication},
Web-of-Science-Categories  = {Communication},
Author-Email = {kevin.koban@univie.ac.at},
Affiliations = {University of Vienna},
Funding-Acknowledgement = {Austrian Science Fund (FWF) {[}P 33413-G]; European Research Council
   (ERC) under the European Union's Horizon Europe program for research and
   innovation {[}101055073]},
Funding-Text = {The author disclosed receipt of the following financial support for the
   research, authorship, and/or publication of this article: Data
   collection was funded by the Austrian Science Fund (FWF) as part of the
   project ``Social Media Use and Adolescents' Well-Being{''} (P 33413-G).
   Furthermore, the author also received funding from the European Research
   Council (ERC) under the European Union's Horizon Europe program for
   research and innovation (Grant agreement No. 101055073).},
Number-of-Cited-References = {56},
Times-Cited = {0},
Usage-Count-Last-180-days = {5},
Usage-Count-Since-2013 = {5},
Journal-ISO = {Mob. Media Commun.},
Doc-Delivery-Number = {8AH1Z},
Web-of-Science-Index = {Social Science Citation Index (SSCI)},
Unique-ID = {WOS:001583888100001},
OA = {hybrid},
DA = {2025-10-31},
}

@inproceedings{ WOS:000625294903104,
Author = {Blankenhagel, Kim Janine and Theilig, Max-Marcel and Koch, Hannah and
   Witte, Anne-Katrin and Zarnekow, Ruediger},
Editor = {Bui, TX},
Title = {Challenges for Preventive Digital Stress Management Systems -
   Identifying Requirements by Conducting Qualitative Interviews},
Booktitle = {PROCEEDINGS OF THE 52ND ANNUAL HAWAII INTERNATIONAL CONFERENCE ON SYSTEM
   SCIENCES},
Year = {2019},
Pages = {3810-3819},
Note = {52ndHawaii International Conference on System Sciences (HICSS), HI, JAN
   08-11, 2019},
Abstract = {Personal health depends on physical factors as well as on the subject's
   behavior and lifestyle. Stress is the cause of numerous diseases unless
   it is in balance with sufficient relaxation and rest. Nowadays,
   continuous stress and, as a consequence, a burnout are steadily
   increasing, thus the need for prevention and stress management is
   growing too. Digital technologies allow for new methods of stress
   management to prevent burnout. However, the requirements for such
   systems remain largely unexplored. This work closes this research gap by
   offering a qualitative requirement survey and its analysis. For this
   purpose, 15 semi-structured interviews were conducted from four
   different perspectives (health insurance companies, care providers,
   private sector and users), which allowed to derive the requirements for
   successful digital stress management systems. These can be divided into
   three categories: Human Centricity, Medicine and Technology.},
Publisher = {HICSS},
Address = {Dept IT Mgmt, Shidler College of Business, Univ Hawaii at Manoa 2404
   Maile Way D307, Honolulu, Hawaii, UNITED STATES},
Type = {Proceedings Paper},
Language = {English},
Affiliation = {Blankenhagel, KJ (Corresponding Author), Tech Univ Berlin, Berlin, Germany.
   Blankenhagel, Kim Janine; Theilig, Max-Marcel; Koch, Hannah; Witte, Anne-Katrin; Zarnekow, Ruediger, Tech Univ Berlin, Berlin, Germany.},
ISBN = {978-0-9981331-2-6},
Keywords-Plus = {DISORDERS; BURNOUT},
Research-Areas = {Computer Science},
Web-of-Science-Categories  = {Computer Science, Theory \& Methods},
Author-Email = {k.blankenhagel@tu-berlin.de
   m.theilig@tu-berlin.de
   h.koch@tu-berlin.de
   a.witte@tu-berlin.de
   ruediger.zarnekow@tu-bedin.de},
Affiliations = {Technical University of Berlin},
Number-of-Cited-References = {16},
Times-Cited = {3},
Usage-Count-Last-180-days = {0},
Usage-Count-Since-2013 = {2},
Doc-Delivery-Number = {BQ9KL},
Web-of-Science-Index = {Conference Proceedings Citation Index - Science (CPCI-S)},
Unique-ID = {WOS:000625294903104},
DA = {2025-10-31},
}

@article{ WOS:001164852100267,
Author = {Roberts, N. J. and Gebreheat, G. and MacLean, F. and Connolly, F. and
   Breen, C. and Porter-Armstrong, A.},
Title = {A scoping review exploring adoption of digital stress management
   resources for long-term health conditions - just useful for respiratory
   conditions?},
Journal = {THORAX},
Year = {2023},
Volume = {78},
Number = {SUPPL\_4, 4, SI},
Meeting = {M11},
Pages = {A266},
Month = {NOV},
Note = {Annual Winter Meeting of the British-Thoracic-Society (BTS), London,
   ENGLAND, NOV 22-24, 2023},
Organization = {British Thorac Soc},
Publisher = {BMJ PUBLISHING GROUP},
Address = {BRITISH MED ASSOC HOUSE, TAVISTOCK SQUARE, LONDON WC1H 9JR, ENGLAND},
Type = {Meeting Abstract},
Language = {English},
Affiliation = {Roberts, N. J.; Gebreheat, G.; MacLean, F.; Breen, C.; Porter-Armstrong, A., Edinburgh Napier Univ, Edinburgh, Midlothian, Scotland.
   Connolly, F., Take Ten Ltd, Belfast, Antrim, North Ireland.},
DOI = {10.1136/thorax-2023-BTSabstracts.400},
ISSN = {0040-6376},
EISSN = {1468-3296},
Research-Areas = {Respiratory System},
Web-of-Science-Categories  = {Respiratory System},
Affiliations = {Edinburgh Napier University},
ResearcherID-Numbers = {Abady, Gdiom/AAD-4290-2020
   Breen, Cathal/U-5894-2019},
Number-of-Cited-References = {0},
Times-Cited = {0},
Usage-Count-Last-180-days = {0},
Usage-Count-Since-2013 = {1},
Journal-ISO = {Thorax},
Doc-Delivery-Number = {IF2R0},
Web-of-Science-Index = {Science Citation Index Expanded (SCI-EXPANDED); Conference Proceedings Citation Index - Science (CPCI-S)},
Unique-ID = {WOS:001164852100267},
OA = {gold},
DA = {2025-10-31},
}

@article{ WOS:000395152500004,
Author = {Reinecke, Leonard and Aufenanger, Stefan and Beutel, Manfred E. and
   Dreier, Michael and Quiring, Oliver and Stark, Birgit and Woelfling,
   Klaus and Mueller, Kai W.},
Title = {Digital Stress over the Life Span: The Effects of Communication Load and
   Internet Multitasking on Perceived Stress and Psychological Health
   Impairments in a German Probability Sample},
Journal = {MEDIA PSYCHOLOGY},
Year = {2017},
Volume = {20},
Number = {1},
Pages = {90-115},
Abstract = {The present study investigated the psychological health effects and
   motivational origins of digital stress based on a representative survey
   of 1,557 German Internet users between 14 and 85 years of age.
   Communication load resulting from private e-mails and social media
   messages as well as Internet multitasking were positively related to
   perceived stress and had significant indirect effects on burnout,
   depression, and anxiety. Perceived social pressure and the fear of
   missing out on information and social interaction were key drivers of
   communication load and Internet multitasking. Age significantly
   moderated the health effects of digital stress as well as the
   motivational drivers of communication load and Internet multitasking.
   The results, thus, underline the need to address digital stress from a
   life span perspective.},
Publisher = {ROUTLEDGE JOURNALS, TAYLOR \& FRANCIS LTD},
Address = {2-4 PARK SQUARE, MILTON PARK, ABINGDON OX14 4RN, OXON, ENGLAND},
Type = {Article},
Language = {English},
Affiliation = {Reinecke, L (Corresponding Author), Johannes Gutenberg Univ Mainz, Dept Commun, Jakob Welder Weg 12, D-55128 Mainz, Germany.
   Reinecke, Leonard; Quiring, Oliver; Stark, Birgit, Johannes Gutenberg Univ Mainz, Dept Commun, Jakob Welder Weg 12, D-55128 Mainz, Germany.
   Aufenanger, Stefan, Johannes Gutenberg Univ Mainz, Dept Educ, Mainz, Germany.
   Beutel, Manfred E.; Dreier, Michael; Woelfling, Klaus; Mueller, Kai W., Johannes Gutenberg Univ Mainz, Univ Med Ctr, Dept Psychosomat Med \& Psychotherapy, Outpatient Clin Behav Addict, Mainz, Germany.},
DOI = {10.1080/15213269.2015.1121832},
ISSN = {1521-3269},
EISSN = {1532-785X},
Keywords-Plus = {MEDIA MULTITASKING; EXECUTIVE CONTROL; AGE-DIFFERENCES; ONLINE;
   TECHNOSTRESS; IMPACT; CONSEQUENCES; DEPRESSION; SATISFACTION;
   INFORMATION},
Research-Areas = {Communication; Film, Radio \& Television; Psychology},
Web-of-Science-Categories  = {Communication; Film, Radio, Television; Psychology, Applied},
Author-Email = {leonard.reinecke@uni-mainz.de},
Affiliations = {Johannes Gutenberg University of Mainz; Johannes Gutenberg University of
   Mainz; Johannes Gutenberg University of Mainz},
ResearcherID-Numbers = {Reinecke, Leonard/S-7324-2019
   },
ORCID-Numbers = {Quiring, Oliver/0000-0002-6671-583X
   Reinecke, Leonard/0000-0003-0927-5492
   Aufenanger, Stefan/0000-0002-4406-1142},
Funding-Acknowledgement = {Forschungsschwerpunkt Medienkonvergenz {[}Research Center for Media
   Convergence] at Johannes Gutenberg University Mainz},
Funding-Text = {This research was supported by a grant from Forschungsschwerpunkt
   Medienkonvergenz {[}Research Center for Media Convergence] at Johannes
   Gutenberg University Mainz.},
Number-of-Cited-References = {67},
Times-Cited = {221},
Usage-Count-Last-180-days = {13},
Usage-Count-Since-2013 = {111},
Journal-ISO = {Media Psychol.},
Doc-Delivery-Number = {EM2NJ},
Web-of-Science-Index = {Social Science Citation Index (SSCI); Arts &amp; Humanities Citation Index (A&amp;HCI)},
Unique-ID = {WOS:000395152500004},
DA = {2025-10-31},
}

@article{ WOS:001169610400001,
Author = {Sevic, Aleksandra and Foldnes, Njal and Bronnick, Kolbjorn Kallesten},
Title = {Measuring digital stress in Norway: translation and validation of the
   Digital Stressors Scale},
Journal = {FRONTIERS IN PSYCHOLOGY},
Year = {2024},
Volume = {15},
Month = {FEB 9},
Abstract = {Introduction A better understanding of the effects of the widespread use
   of information and communication technology (ICT) among employees is
   important for maintaining their wellbeing, work-life balance, health,
   and productivity. Thus, having robust and reliable measurement
   instruments is crucial for quantifying the effects of ICT use, and
   facilitating the development of effective strategies to promote employee
   wellbeing.Methods Therefore, we translated the Digital Stressors Scale
   (DSS) to Norwegian and administered it to a convenience sample of 1,228
   employees, using the forward-backward translation method. The DSS is a
   new multidimensional scale consisting of 50 items that measure 10
   digital stressors (first-order factors), and a second-order factor of
   DSS. We assessed the scale's construct validity with confirmatory factor
   analysis, first by assessing the model fit of each of the sub-scales
   separately, to facilitate the disaggregated measurement approach, and
   then the model fit of the whole scale with the second-order
   factor.Results Among the participants, 45.6\% completed the whole
   questionnaire (n = 560). The original solution's fit was unsatisfactory
   in our sample, which led us to perform an exploratory factor analysis.
   We propose a shorter 8-factor scale with 37 of the original items, which
   also shows good internal consistency for all the first-order
   factors.Discussion We argue that the disaggregated approach is
   beneficial for the investigation of the specific creators of digital
   stress and that conceptually sound measurement models are needed in
   order to facilitate a more rigorous empirical investigation of digital
   stressors.},
Publisher = {FRONTIERS MEDIA SA},
Address = {AVENUE DU TRIBUNAL FEDERAL 34, LAUSANNE, CH-1015, SWITZERLAND},
Type = {Article},
Language = {English},
Affiliation = {Sevic, A (Corresponding Author), Univ Stavanger, Fac Hlth Sci, Dept Publ Hlth, Stavanger, Norway.
   Sevic, A (Corresponding Author), Univ Stavanger, Cognit \& Behav Neurosci Lab, Stavanger, Norway.
   Sevic, A (Corresponding Author), Univ Stavanger, Fac Hlth Sci, SHARE Ctr Resilience Healthcare, Stavanger, Norway.
   Sevic, Aleksandra, Univ Stavanger, Fac Hlth Sci, Dept Publ Hlth, Stavanger, Norway.
   Sevic, Aleksandra; Bronnick, Kolbjorn Kallesten, Univ Stavanger, Cognit \& Behav Neurosci Lab, Stavanger, Norway.
   Sevic, Aleksandra, Univ Stavanger, Fac Hlth Sci, SHARE Ctr Resilience Healthcare, Stavanger, Norway.
   Foldnes, Njal, Univ Stavanger, Norwegian Ctr Reading Educ \& Res, Stavanger, Norway.
   Bronnick, Kolbjorn Kallesten, Univ Stavanger, Fac Social Sci, Dept Social Studies, Stavanger, Norway.},
DOI = {10.3389/fpsyg.2024.1297194},
Article-Number = {1297194},
ISSN = {1664-1078},
Keywords = {technostress; digital stress; psychometric testing; translation;
   validity; reliability; confirmatory factor analysis; employees},
Keywords-Plus = {DARK SIDE; TECHNOSTRESS; PLS; RECOMMENDATIONS; TUTORIAL; USERS; BACK},
Research-Areas = {Psychology},
Web-of-Science-Categories  = {Psychology, Multidisciplinary},
Author-Email = {aleksandra.sevic@uis.no},
Affiliations = {Universitetet i Stavanger; Universitetet i Stavanger; Universitetet i
   Stavanger; Universitetet i Stavanger; Universitetet i Stavanger},
ResearcherID-Numbers = {Foldnes, Njål/H-4953-2019},
ORCID-Numbers = {Sevic, Aleksandra/0000-0001-8454-9401
   },
Funding-Acknowledgement = {Faculty of Health Sciences, University of Stavanger},
Funding-Text = {The author(s) declare financial support was received for the research,
   authorship, and/or publication of this article. The study was funded by
   the Faculty of Health Sciences, University of Stavanger, as a part of
   the PhD project.},
Number-of-Cited-References = {52},
Times-Cited = {2},
Usage-Count-Last-180-days = {5},
Usage-Count-Since-2013 = {31},
Journal-ISO = {Front. Psychol.},
Doc-Delivery-Number = {IX3X2},
Web-of-Science-Index = {Social Science Citation Index (SSCI)},
Unique-ID = {WOS:001169610400001},
OA = {Green Submitted, gold},
DA = {2025-10-31},
}

@article{ WOS:001187912700085,
Author = {Borosund, Elin and Varsi, Cecilie and Ehlers, Shawna and Clark, Matthew
   M. and Andrykowski, Michael A. and Nes, Lise Solberg},
Title = {How a Digital Stress-Management Intervention Can Contribute to
   Psychosocial Well-Being and Health-Related Quality of Life: A
   Qualitative Study},
Journal = {PSYCHO-ONCOLOGY},
Year = {2024},
Volume = {33},
Number = {1},
Meeting = {T31},
Month = {MAR},
Publisher = {WILEY},
Address = {111 RIVER ST, HOBOKEN 07030-5774, NJ USA},
Type = {Meeting Abstract},
Language = {English},
Affiliation = {Borosund, Elin, Univ South Eastern Norway, Oslo Univ Hosp, Oslo, Norway.
   Ehlers, Shawna; Clark, Matthew M.; Nes, Lise Solberg, Mayo Clin, Rochester, MN USA.
   Andrykowski, Michael A., Univ Kentucky, Lexington, KY USA.
   Nes, Lise Solberg, Univ Oslo, Oslo Univ Hosp, Oslo, Norway.},
ISSN = {1057-9249},
EISSN = {1099-1611},
Research-Areas = {Oncology; Psychology; Biomedical Social Sciences},
Web-of-Science-Categories  = {Oncology; Psychology; Psychology, Multidisciplinary; Social Sciences,
   Biomedical},
Affiliations = {University of South-Eastern Norway; University of Oslo; Mayo Clinic;
   University of Kentucky; University of Oslo},
ResearcherID-Numbers = {Varsi, Cecilie/AHA-4671-2022
   Nes, Lise/B-1316-2015},
Number-of-Cited-References = {0},
Times-Cited = {0},
Usage-Count-Last-180-days = {0},
Usage-Count-Since-2013 = {4},
Journal-ISO = {Psycho-Oncol.},
Doc-Delivery-Number = {LP1L2},
Web-of-Science-Index = {Science Citation Index Expanded (SCI-EXPANDED); Social Science Citation Index (SSCI)},
Unique-ID = {WOS:001187912700085},
DA = {2025-10-31},
}

@article{ WOS:001410405800001,
Author = {Freund, Johanna and Smit, Filip and Lehr, Dirk and Zarski, Anna-Carlotta
   and Berking, Matthias and Riper, Heleen and Funk, Burkhardt and Ebert,
   David Daniel and Buntrock, Claudia},
Title = {A Universal Digital Stress Management Intervention for
   Employees:Randomized Controlled Trial with Health-Economic Evaluation},
Journal = {JOURNAL OF MEDICAL INTERNET RESEARCH},
Year = {2024},
Volume = {26},
Month = {OCT 22},
Abstract = {Background: Stress is highly prevalent and known to be a risk factor for
   a wide range of physical and mental disorders. Theeffectiveness of
   digital stress management interventions has been confirmed; however,
   research on its economic merits is stilllimited. Objective: This study
   aims to assess the cost-effectiveness, cost-utility, and cost-benefit of
   a universal digital stress managementintervention for employees compared
   with a waitlist control condition within a time horizon of 6 months.
   Methods: Recruitment was directed at the German working population. A
   sample of 396 employees was randomly assigned tothe intervention group
   (n=198) or the waitlist control condition (WLC) group (n=198). The
   digital stress management interventionincluded 7 sessions plus 1 booster
   session, which was offered without therapeutic guidance. Health service
   use, patient and familyexpenditures, and productivity losses were
   self-assessed and used for costing from a societal and an employer's
   perspective. Costswere related to symptom-free status (PSS-10
   {[}Perceived Stress Scale] score 2 SDs below the study population
   baseline mean)and quality-adjusted life years (QALYs) gained. The
   sampling error was handled using nonparametric bootstrapping. Results:
   From a societal perspective, the digital intervention was likely to be
   dominant compared with WLC, with a 56\%probability of being
   cost-effective at a willingness-to-pay (WTP) of <euro>0 per symptom-free
   person gained. At the same WTPthreshold, the digital intervention had a
   probability of 55\% being cost-effective per QALY gained relative to the
   WLC. Thisprobability increased to 80\% at a societal WTP of <euro>20,000
   per QALY gained. Taking the employer's perspective, the
   digitalintervention showed a probability of a positive return on
   investment of 78\%. Conclusions: Digital preventive stress management
   for employees appears to be cost-effective societally and provides a
   favorablereturn on investment for employers. Trial Registration: German
   Clinical Trials Register DRKS00005699;
   https://drks.de/search/en/trial/DRKS00005699},
Publisher = {JMIR PUBLICATIONS, INC},
Address = {130 QUEENS QUAY East, Unit 1100, TORONTO, ON M5A 0P6, CANADA},
Type = {Article},
Language = {English},
Affiliation = {Lehr, D (Corresponding Author), Leuphana Univ Luneburg, Dept Hlth Psychol \& Appl Biol Psychol, Univ Allee 1,C1-120, D-21335 Luneburg, Germany.
   Freund, Johanna; Zarski, Anna-Carlotta; Berking, Matthias; Buntrock, Claudia, Friedrich Alexander Univ Erlangen Nurnberg, Dept Clin Psychol \& Psychotherapy, Erlangen, Germany.
   Freund, Johanna; Zarski, Anna-Carlotta; Ebert, David Daniel, Tech Univ Munich, Sch Med \& Hlth, Munich, Germany.
   Smit, Filip, Trimbos Inst, Dept Mental Hlth \& Prevent, Utrecht, Netherlands.
   Smit, Filip, Vrije Univ, Dept Epidemiol \& Biostat, Amsterdam Med Ctr, Amsterdam, Netherlands.
   Smit, Filip; Riper, Heleen, Vrije Univ Amsterdam, Dept Clin Neuro \& Dev Psychol, Amsterdam, Netherlands.
   Lehr, Dirk, Leuphana Univ Lueneburg, Inst Psychol, Dept Hlth Psychol \& Appl Biol Psychol, Luneburg, Germany.
   Zarski, Anna-Carlotta, Philipps Univ Marburg, Dept Clin Psychol, Div Ehlth Clin Psychol, Marburg, Germany.
   Riper, Heleen, Vrije Univ Amsterdam, Dept Psychiat, Amsterdam, Netherlands.
   Riper, Heleen, Vrije Univ Amsterdam, Amsterdam Publ Hlth Res Inst, Amsterdam, Netherlands.
   Funk, Burkhardt, Leuphana Univ Lueneburg, Luneburg, Germany.
   Buntrock, Claudia, Otto Guericke Univ Magdeburg, Inst Social Med \& Hlth Syst Res, Magdeburg, Germany.},
DOI = {10.2196/48481},
Article-Number = {e48481},
ISSN = {1438-8871},
Keywords = {economic evaluation; cost-effectiveness; cost-utility; cost-benefit;
   return-on-investment; employees; universal prevention; internet-based;
   stress management},
Keywords-Plus = {COST-EFFECTIVENESS; WORKPLACE; QUALITY; INVESTMENT; PREVENTION;
   DEPRESSION; DISORDERS; RETURN},
Research-Areas = {Health Care Sciences \& Services; Medical Informatics},
Web-of-Science-Categories  = {Health Care Sciences \& Services; Medical Informatics},
Author-Email = {lehr@leuphana.de},
Affiliations = {University of Erlangen Nuremberg; Technical University of Munich;
   Trimbos Institute; University of Amsterdam; Academic Medical Center
   Amsterdam; Vrije Universiteit Amsterdam; Vrije Universiteit Amsterdam;
   Leuphana University Luneburg; Philipps University Marburg; Vrije
   Universiteit Amsterdam; Vrije Universiteit Amsterdam; Leuphana
   University Luneburg; Otto von Guericke University},
ResearcherID-Numbers = {Lehr, Dirk/AAN-2010-2020
   Zarski, Anna-Carlotta/JKS-7853-2023
   Riper, Heleen/I-3101-2012
   Ebert, Dieter/B-5502-2009
   },
ORCID-Numbers = {Lehr, Dirk/0000-0002-5560-3605
   Funk, Burkhardt/0000-0001-5855-2666
   Freund, Johanna/0000-0002-0038-9330
   Ebert, David Daniel/0000-0001-6820-0146
   Riper, Heleen/0000-0002-8144-8901
   Zarski, Anna-Carlotta/0000-0002-0517-6668},
Number-of-Cited-References = {41},
Times-Cited = {1},
Usage-Count-Last-180-days = {2},
Usage-Count-Since-2013 = {4},
Journal-ISO = {J. Med. Internet Res.},
Doc-Delivery-Number = {U2U4V},
Web-of-Science-Index = {Science Citation Index Expanded (SCI-EXPANDED)},
Unique-ID = {WOS:001410405800001},
OA = {Green Submitted, gold},
DA = {2025-10-31},
}

@article{ WOS:000632857900001,
Author = {Fischer, Thomas and Reuter, Martin and Riedl, Rene},
Title = {The Digital Stressors Scale: Development and Validation of a New Survey
   Instrument to Measure Digital Stress Perceptions in the Workplace
   Context},
Journal = {FRONTIERS IN PSYCHOLOGY},
Year = {2021},
Volume = {12},
Month = {MAR 12},
Abstract = {This article reports on the development of an instrument to measure the
   perceived stress that results from the use and ubiquity of digital
   technology in the workplace. Based upon a contemporary understanding of
   stress and a set of stressors that is a substantial update to existing
   scales, the Digital Stressors Scale (DSS) advances the measurement of
   digital stress. Initially, 138 items were constructed for the instrument
   and grouped into a set of 15 digital stressors. Based on a sample of N =
   1,998 online questionnaires completed by individuals representative of
   the US employed population, the scale was refined using exploratory
   factor analyses (EFA) and PLS-SEM. The resulting and final scale
   consists of ten stressor categories reflective of one higher-order
   construct and a total of 50 items. Through a nomological network that
   includes important outcome variables of digital stress (emotional
   exhaustion, innovation climate, job satisfaction, user satisfaction) it
   was then demonstrated that the DSS provides substantial explanatory
   power, particularly related to emotional exhaustion and user
   satisfaction. Thus, the DSS constitutes a state-of-the-art self-report
   instrument to measure the extent of distress appraisal related to
   digital technologies in the workplace and helps to explain further how
   and why information and communication technologies can lead to adverse
   outcomes in individuals, thereby providing the starting point for job
   related organizational interventions.},
Publisher = {FRONTIERS MEDIA SA},
Address = {AVENUE DU TRIBUNAL FEDERAL 34, LAUSANNE, CH-1015, SWITZERLAND},
Type = {Article},
Language = {English},
Affiliation = {Fischer, T (Corresponding Author), Johannes Kepler Univ Linz, Inst Digital Business, Linz, Austria.
   Reuter, M (Corresponding Author), Univ Bonn, Dept Psychol, Bonn, Germany.
   Riedl, R (Corresponding Author), Univ Appl Sci Upper Austria, Sch Business \& Management, Digital Business, Steyr, Austria.
   Riedl, R (Corresponding Author), Johannes Kepler Univ Linz, Inst Business Informat Informat Engn, Linz, Austria.
   Fischer, Thomas, Johannes Kepler Univ Linz, Inst Digital Business, Linz, Austria.
   Reuter, Martin, Univ Bonn, Dept Psychol, Bonn, Germany.
   Riedl, Rene, Univ Appl Sci Upper Austria, Sch Business \& Management, Digital Business, Steyr, Austria.
   Riedl, Rene, Johannes Kepler Univ Linz, Inst Business Informat Informat Engn, Linz, Austria.},
DOI = {10.3389/fpsyg.2021.607598},
Article-Number = {607598},
ISSN = {1664-1078},
Keywords = {digital stress; stressors; questionnaire; measurement scale; validation;
   technostress; work stress; digitalization},
Keywords-Plus = {INFORMATION PRIVACY RESEARCH; BEHAVIORAL-RESEARCH; USER SATISFACTION;
   JOB-SATISFACTION; TECHNOSTRESS; TECHNOLOGY; RESPONSES; MODELS;
   CONSEQUENCES; PERFORMANCE},
Research-Areas = {Psychology},
Web-of-Science-Categories  = {Psychology, Multidisciplinary},
Author-Email = {thomas.fischer@jku.at
   martin.reuter@uni-bonn-diff.de
   rene.riedl@fh-steyr.at},
Affiliations = {Johannes Kepler University Linz; University of Bonn; Johannes Kepler
   University Linz},
ResearcherID-Numbers = {Reuter, Martin/B-3456-2010},
Funding-Acknowledgement = {Austrian Science Fund as part of the project `Technostress in
   Organizations' at the University of Applied Sciences Upper Austria {[}P
   30865]},
Funding-Text = {This research was funded by the Austrian Science Fund as part of the
   project `Technostress in Organizations' (grant no. P 30865) at the
   University of Applied Sciences Upper Austria.},
Number-of-Cited-References = {104},
Times-Cited = {50},
Usage-Count-Last-180-days = {7},
Usage-Count-Since-2013 = {147},
Journal-ISO = {Front. Psychol.},
Doc-Delivery-Number = {RC5RJ},
Web-of-Science-Index = {Social Science Citation Index (SSCI)},
Unique-ID = {WOS:000632857900001},
OA = {Green Submitted, gold},
DA = {2025-10-31},
}

@article{ WOS:000947505800001,
Author = {De Tollenaere, Morgane and Chapuis, Emilie and Martinez, Jessy and
   Paulus, Chantal and Dupont, Joran and Don Simoni, Eglantine and Robe,
   Patrick and Sennelier-Portet, Benedicte and Auriol, Daniel and
   Scandolera, Amandine and Reynaud, Romain},
Title = {Gardenia jasminoides Extract, with a Melatonin-like Activity,
   Protects against Digital Stress and Reverses Signs of Aging},
Journal = {INTERNATIONAL JOURNAL OF MOLECULAR SCIENCES},
Year = {2023},
Volume = {24},
Number = {5},
Month = {MAR},
Abstract = {Digital stress is a newly identified cosmetic stress that is mainly
   characterized by blue light exposure. The effects of this stress have
   become increasingly important with the emergence of personal digital
   devices, and its deleterious effects on the body are now well-known.
   Blue light has been observed to cause perturbation of the natural
   melatonin cycle and skin damage similar to that from UVA exposure, thus
   leading to premature aging. ``A melatonin-like ingredient{''} was
   discovered in the extract of Gardenia jasminoides, which acts as a
   filter against blue light and as a melatonin-like ingredient to prevent
   and stop premature aging. The extract showed significant protective
   effects on the mitochondrial network of primary fibroblasts, a
   significant decrease of -86\% in oxidized proteins on skin explants, and
   preservation of the natural melatonin cycle in the co-cultures of
   sensory neurons and keratinocytes. Upon analysis using in silico
   methods, only the crocetin form, released through skin microbiota
   activation, was found to act as a melatonin-like molecule by interacting
   with the MT1-receptor, thus confirming its melatonin-like properties.
   Finally, clinical studies revealed a significant decrease in wrinkle
   number of -21\% in comparison to the placebo. The extract showed strong
   protection against blue light damage and the prevention of premature
   aging through its melatonin-like properties.},
Publisher = {MDPI},
Address = {ST ALBAN-ANLAGE 66, CH-4052 BASEL, SWITZERLAND},
Type = {Article},
Language = {English},
Affiliation = {De Tollenaere, M; Scandolera, A (Corresponding Author), Givaudan France SAS, R\&D Dept, Route de Bazancourt, F-51110 Pomacle, France.
   De Tollenaere, Morgane; Chapuis, Emilie; Scandolera, Amandine, Givaudan France SAS, R\&D Dept, Route de Bazancourt, F-51110 Pomacle, France.
   Martinez, Jessy; Sennelier-Portet, Benedicte, Naturex France Avignon Givaudan, R\&D Dept, 250 Rue Pierre Bayle, F-84140 Avignon, France.
   Paulus, Chantal; Dupont, Joran; Don Simoni, Eglantine; Robe, Patrick; Auriol, Daniel; Reynaud, Romain, Givaudan France SAS, R\&D Dept, Batiment Canal Biotech 1,3 Rue Satell, F-31400 Toulouse, France.},
DOI = {10.3390/ijms24054948},
Article-Number = {4948},
ISSN = {1661-6596},
EISSN = {1422-0067},
Keywords = {digital stress; blue light; melatonin; Gardenia jasminoides fruit
   extract; skin; aging; crocin; crocetin-microbiota},
Keywords-Plus = {CIRCADIAN GENE-EXPRESSION; ACTION SPECTRUM; SKIN; LIGHT; SLEEP; SYSTEM;
   SUPPRESSION; METABOLISM},
Research-Areas = {Biochemistry \& Molecular Biology; Chemistry},
Web-of-Science-Categories  = {Biochemistry \& Molecular Biology; Chemistry, Multidisciplinary},
Author-Email = {morgane.de\_tollenaere@givaudan.com
   amandine.scandolera@givaudan.com},
ORCID-Numbers = {De Tollenaere, Morgane/0000-0001-8283-7864
   SCANDOLERA, Amandine/0000-0001-6403-1664
   ROBE, Patrick/0000-0002-9102-7801},
Number-of-Cited-References = {33},
Times-Cited = {6},
Usage-Count-Last-180-days = {2},
Usage-Count-Since-2013 = {23},
Journal-ISO = {Int. J. Mol. Sci.},
Doc-Delivery-Number = {9U1UV},
Web-of-Science-Index = {Science Citation Index Expanded (SCI-EXPANDED)},
Unique-ID = {WOS:000947505800001},
OA = {Green Submitted, gold},
DA = {2025-10-31},
}

@article{ WOS:000842000100034,
Author = {Mehler, Lisa and Certa, Mathias and Wischniewski, Sascha},
Title = {Virtual and augmented reality and other ICT at work: Differences in
   self-assessed technological characteristics and perceived digital stress},
Journal = {WORK-A JOURNAL OF PREVENTION ASSESSMENT \& REHABILITATION},
Year = {2022},
Volume = {72},
Number = {4},
Pages = {1513-1520},
Abstract = {BACKGROUND: A main goal in the advancing digitalization is to offer
   employees support in coping with large amounts of information and to
   process it context-sensitively and according to their needs. Augmented
   reality (AR) as an emerging technology has great potential in this
   regard.
   OBJECTIVES: The aim of this work is to generally highlight the strengths
   and weaknesses of various technologies and in particular to point out
   the potential of AR-based technologies.
   METHOD: A comparison of different technologies by assessing various
   technology characteristics and the level of digital stress caused by the
   use of these technologies was conducted based on survey data.
   RESULTS: The results of the conducted study show that technologies such
   as stationary PC, laptop or smartphone are assessed better in terms of
   various technology characteristics than AR. Furthermore, digitally
   induced stress is reported when using AR.
   CONCLUSION: AR as a mobile digital assistance system still seems to fall
   short of its potential for human-centered work design. One reason for
   this may be the low degree of popularity of AR and the not fully
   developed technological maturity.},
Publisher = {SAGE PUBLICATIONS INC},
Address = {2455 TELLER RD, THOUSAND OAKS, CA 91320 USA},
Type = {Article},
Language = {English},
Affiliation = {Mehler, L (Corresponding Author), Fed Inst Occupat Safety \& Hlth BAuA, Unit Human Factors, Ergon, Dortmund, Germany.
   Mehler, Lisa; Certa, Mathias; Wischniewski, Sascha, Fed Inst Occupat Safety \& Hlth BAuA, Unit Human Factors, Ergon, Dortmund, Germany.},
DOI = {10.3233/WOR-211258},
ISSN = {1051-9815},
EISSN = {1875-9270},
Keywords = {Virtual and augmented reality; digital stress; work assistance systems;
   context-sensitive provision of information},
Keywords-Plus = {TECHNOSTRESS; NECK},
Research-Areas = {Public, Environmental \& Occupational Health},
Web-of-Science-Categories  = {Public, Environmental \& Occupational Health},
Author-Email = {Mehler.Lisa@baua.bund.de},
Funding-Acknowledgement = {Federal Ministry of Education and Research (Bundesministerium fur
   Bildung und Forschung, BMBF) {[}02L16D030, FKZ 02K18D011]},
Funding-Text = {The present article integrates the results of various research and
   development projects. The research and development project secureAR is
   funded by the Federal Ministry of Education and Research
   (Bundesministerium fur Bildung und Forschung, BMBF) in context of the
   research programme ``Internetbased Services for Complex Products,
   Production Processes and Production Systems (Smart Services){''}
   (Funding Code FKZ 02K18D011) and is coordinated by the project
   management agency Karlsruhe (Projekttrager Karlsruhe, PTKA). The
   research and development project PraDiTec is funded by the Federal
   Ministry of Education and Research (Bundesministerium fur Bildung und
   Forschung, BMBF) in context of the research programme ``Innovationen fur
   die Produktion, Dienstleistung und Arbeit von morgen{''} (02L16D030) and
   is coordinated by the project management agency Karlsruhe (Projekttrager
   Karlsruhe, PTKA).},
Number-of-Cited-References = {28},
Times-Cited = {1},
Usage-Count-Last-180-days = {2},
Usage-Count-Since-2013 = {25},
Journal-ISO = {Work},
Doc-Delivery-Number = {3V9TH},
Web-of-Science-Index = {Social Science Citation Index (SSCI)},
Unique-ID = {WOS:000842000100034},
DA = {2025-10-31},
}

@article{ WOS:001128254900001,
Author = {Harrer, Mathias and Baumeister, Harald and Cuijpers, Pim and Heber,
   Elena and Lehr, Dirk and Kessler, Ronald C. and Ebert, David Daniel},
Title = {Predicting Effects of a Digital Stress Intervention for Patients With
   Depressive Symptoms: Development and Validation of Meta-Analytic
   Prognostic Models Using Individual Participant Data},
Journal = {JOURNAL OF CONSULTING AND CLINICAL PSYCHOLOGY},
Year = {2024},
Volume = {92},
Number = {4},
Pages = {226-235},
Month = {APR},
Abstract = {Objective: Digital stress interventions could be helpful as an
   ``indirect{''} treatment for depression, but it remains unclear for whom
   this is a viable option. In this study, we developed models predicting
   individualized benefits of a digital stress intervention on depressive
   symptoms at 6-month follow-up. Method: Data of N = 1,525 patients with
   depressive symptoms (Center for Epidemiological Studies' Depression
   Scale, CES-D >= 16) from k = 6 randomized trials (digital stress
   intervention vs. waitlist) were collected. Prognostic models were
   developed using multilevel least absolute shrinkage and selection
   operator and boosting algorithms, and were validated using bootstrap
   bias correction and internal-external cross-validation. Subsequently,
   expected effects among those with and without a treatment recommendation
   were estimated based on clinically derived treatment assignment cut
   points. Results: Performances ranged from R-2 = 21.0\%-23.4\%,
   decreasing only slightly after model optimism correction (R-2 =
   17.0\%-19.6\%). Predictions were greatly improved by including an
   interim assessment of depressive symptoms (optimism-corrected R-2 =
   32.6\%-35.6\%). Using a minimally important difference of d = -0.24 as
   assignment cut point, approximately 84.6\%-93.3\% of patients are helped
   by this type of intervention, while the remaining 6.7\%-15.4\% would
   experience clinically negligible benefits (delta<\^{}> = -0.02 to
   -0.19). Using reliable change as cut point, a smaller subset
   (39.3\%-46.2\%) with substantial expected benefits (delta<\^{}> = -0.68)
   receives a treatment recommendation. Conclusions: Meta-analytic
   prognostic models applied to individual participant data can be used to
   predict differential benefits of a digital stress intervention as an
   indirect treatment for depression. While most patients seem to benefit,
   the developed models could be helpful as a screening tool to identify
   those for whom a more intensive depression treatment is needed.},
Publisher = {AMER PSYCHOLOGICAL ASSOC},
Address = {750 FIRST ST NE, WASHINGTON, DC 20002-4242 USA},
Type = {Article},
Language = {English},
Affiliation = {Harrer, M (Corresponding Author), Tech Univ Munich, Dept Hlth Sci Psychol \& Digital Mental Hlth Care, Georg Brauchle Ring 60-62, D-80992 Munich, Germany.
   Harrer, Mathias; Ebert, David Daniel, Tech Univ Munich, Dept Hlth Sci Psychol \& Digital Mental Hlth Care, Georg Brauchle Ring 60-62, D-80992 Munich, Germany.
   Harrer, Mathias, Friedrich Alexander Univ Erlangen Nuremberg, Dept Clin Psychol \& Psychotherapy, Erlangen, Germany.
   Baumeister, Harald, Ulm Univ, Inst Psychol \& Educ, Dept Clin Psychol \& Psychotherapy, Ulm, Germany.
   Cuijpers, Pim, Vrije Univ Amsterdam, Dept Clin Neuro \& Dev Psychol, Amsterdam, Netherlands.
   Heber, Elena, Get On Inst Gesundheitstrainings GmbH HelloBetter, Hamburg, Germany.
   Lehr, Dirk, Leuphana Univ Lueneburg, Dept Hlth Psychol \& Appl Biol Psychol, Luneburg, Germany.
   Kessler, Ronald C., Harvard Med Sch, Dept Hlth Care Policy, Boston, MA USA.},
DOI = {10.1037/ccp0000852},
EarlyAccessDate = {DEC 2023},
ISSN = {0022-006X},
EISSN = {1939-2117},
Keywords = {depression; stress; machine learning; prognosis; heterogeneity of
   treatment effects},
Keywords-Plus = {MENTAL-HEALTH; INTERNET; MANAGEMENT; EMPLOYEES; EFFICACY},
Research-Areas = {Psychology},
Web-of-Science-Categories  = {Psychology, Clinical},
Author-Email = {mathias.harrer@tum.de},
Affiliations = {Technical University of Munich; University of Erlangen Nuremberg; Ulm
   University; Vrije Universiteit Amsterdam; Leuphana University Luneburg;
   Harvard University; Harvard Medical School},
ResearcherID-Numbers = {Cuijpers, Pim/G-1703-2013
   Lehr, Dirk/AAN-2010-2020
   Ebert, Dieter/B-5502-2009
   Kessler, Ronald/A-2741-2012},
ORCID-Numbers = {Ebert, David Daniel/0000-0001-6820-0146
   Lehr, Dirk/0000-0002-5560-3605
   Heber, Elena/0000-0002-3438-0756
   Harrer, Mathias/0000-0001-7016-2687
   },
Funding-Acknowledgement = {Bavarian Research Institute for Digital Transformation, institute of the
   Bavarian Academy of Sciences and Humanities {[}Z.5-M7426.6.5/3/21]},
Funding-Text = {Mathias Harrer is supported by a fellowship of the Bavarian Research
   Institute for Digital Transformation, an institute of the Bavarian
   Academy of Sciences and Humanities (Grant Z.5-M7426.6.5/3/21).},
Number-of-Cited-References = {51},
Times-Cited = {2},
Usage-Count-Last-180-days = {2},
Usage-Count-Since-2013 = {18},
Journal-ISO = {J. Consult. Clin. Psychol.},
Doc-Delivery-Number = {I1I8U},
Web-of-Science-Index = {Social Science Citation Index (SSCI)},
Unique-ID = {WOS:001128254900001},
OA = {Green Submitted, gold},
DA = {2025-10-31},
}

@article{ WOS:000890334000001,
Author = {Gilbert, Alicia and Baumgartner, Susanne E. E. and Reinecke, Leonard},
Title = {Situational boundary conditions of digital stress: Goal conflict and
   autonomy frustration make smartphone use more stressful},
Journal = {MOBILE MEDIA \& COMMUNICATION},
Year = {2023},
Volume = {11},
Number = {3},
Pages = {435-458},
Month = {SEP},
Abstract = {Mobile connectivity can negatively affect smartphone users by eliciting
   stress. Past research focused on stress-inducing potentials of
   smartphone use behaviors and, recently, on the cognitive-motivational
   engagement with online interactions. However, theoretical perspectives
   as the mobile connectivity paradox and the (IMUNE)-U-3 model further
   suggest that digital stress effects may be conditional. A preregistered
   experience sampling study (n = 123; 1,427 use episodes) investigated
   relationships of cognitive-motivational (online vigilance) and
   behavioral (communication load, media multitasking) smartphone use
   patterns with perceived stress and introduced two situational boundary
   conditions (goal conflict, autonomy need dissatisfaction). Results
   demonstrate that online vigilance can induce stress directly and via
   increasing communication load. Goal conflict and autonomy need
   dissatisfaction moderated the influence of online vigilance and media
   multitasking on stress. Findings are discussed in the context of effect
   directionality and the need to further investigate boundary conditions
   in digital well-being research.},
Publisher = {SAGE PUBLICATIONS INC},
Address = {2455 TELLER RD, THOUSAND OAKS, CA 91320 USA},
Type = {Article},
Language = {English},
Affiliation = {Gilbert, A (Corresponding Author), Johannes Gutenberg Univ Mainz, Dept Commun, Jakob Welder Weg 12, D-55128 Mainz, Germany.
   Gilbert, Alicia; Reinecke, Leonard, Johannes Gutenberg Univ Mainz, Dept Commun, Jakob Welder Weg 12, D-55128 Mainz, Germany.
   Baumgartner, Susanne E. E., Univ Amsterdam, Amsterdam Sch Commun Res ASCoR, Amsterdam, Netherlands.},
DOI = {10.1177/20501579221138017},
EarlyAccessDate = {NOV 2022},
ISSN = {2050-1579},
EISSN = {2050-1587},
Keywords = {mobile communication; smartphone; stress; online vigilance;
   communication load; media multitasking; goal conflict; autonomy;
   experience sampling; multilevel analysis},
Keywords-Plus = {SELF-CONTROL; MEDIA; MULTITASKING; EXPERIENCE; ONLINE; CONSEQUENCES;
   SATISFACTION; ENTRAPMENT; CONNECTION; VIGILANCE},
Research-Areas = {Communication},
Web-of-Science-Categories  = {Communication},
Author-Email = {gilbert@uni-mainz.de},
Affiliations = {Johannes Gutenberg University of Mainz; University of Amsterdam},
ResearcherID-Numbers = {Gilbert, Alicia/AAD-7277-2021
   Reinecke, Leonard/S-7324-2019
   },
ORCID-Numbers = {Baumgartner, Susanne/0000-0001-6031-8836
   Reinecke, Leonard/0000-0003-0927-5492
   Gilbert, Alicia/0000-0002-7077-1463},
Funding-Acknowledgement = {Research Priority Area Communication},
Funding-Text = {The author(s) disclosed receipt of the following financial support for
   the research, authorship, and/or publication of this article: This work
   was supported by the Research Priority Area Communication and its
   Digital Communication Methods Lab at the University of Amsterdam with a
   grant awarded to AG.},
Number-of-Cited-References = {58},
Times-Cited = {14},
Usage-Count-Last-180-days = {2},
Usage-Count-Since-2013 = {46},
Journal-ISO = {Mob. Media Commun.},
Doc-Delivery-Number = {8GT7I},
Web-of-Science-Index = {Social Science Citation Index (SSCI)},
Unique-ID = {WOS:000890334000001},
DA = {2025-10-31},
}

@article{ WOS:001582434600003,
Author = {Reiser, Lara and Diaconescu, Luciana and Rohleder, Nicolas},
Title = {Study protocol for a systematic review with meta-analysis to compare
   digital stress tests regarding their psychological and physiological
   stress responses},
Journal = {PLOS ONE},
Year = {2025},
Volume = {20},
Number = {9},
Month = {SEP 26},
Abstract = {Background and aim Stress is a phenomenon of everyday life that all
   humans are exposed to, and that can have negative effects on health.
   Exposure to chronic stress has been associated with development of
   several diseases, but also acute stress can have detrimental health
   effects. To understand acute stress, standardized laboratory protocols
   are frequently employed. However, these protocols require considerable
   personal and financial resources, and are therefore usually
   uneconomical. More and more digitized, automated protocols are currently
   being developed, which may enable a more cost-effective and less
   time-consuming implementation, but these have not been systematically
   examined and compared. The aim of the proposed systematic review is
   therefore to provide a comprehensive overview of different digital
   stress tests and to compare them in terms of the elicited stress
   responses.Methods This study protocol was registered with PROSPERO, and
   PRISMA-P guidelines were followed. We will screen several online
   databases for eligible studies in English or German without any
   restrictions on the publication date using an a priori defined search
   strategy. Additionally, we will search those papers for other eligible
   studies. The primary outcome will be stress and/or similar psychological
   states. The search, selection and data extraction processes will be
   conducted by two independent reviewers. In case of discrepancy a third
   reviewer will be consulted. If possible, we will perform meta-analyses.
   To determine confidence in results we will assess risk of bias and
   overall quality of evidence. Additionally, results will be critically
   examined to avoid meta-biases.Discussion To the best of our knowledge,
   no systematic reviews or meta-analyses are published comparing digital
   stress tests - designed to elicit stress and/or similar psychological
   states. In this study protocol, we propose a systematic review analyzing
   existing digital stress tests, and examining their effectiveness by
   measuring acute stress responses.},
Publisher = {PUBLIC LIBRARY SCIENCE},
Address = {1160 BATTERY STREET, STE 100, SAN FRANCISCO, CA 94111 USA},
Type = {Article},
Language = {English},
Affiliation = {Rohleder, N (Corresponding Author), Friedrich Alexander Univ Erlangen Nurnberg, Inst Psychol, Chair Hlth Psychol, Erlangen, Bavaria, Germany.
   Reiser, Lara; Diaconescu, Luciana; Rohleder, Nicolas, Friedrich Alexander Univ Erlangen Nurnberg, Inst Psychol, Chair Hlth Psychol, Erlangen, Bavaria, Germany.},
DOI = {10.1371/journal.pone.0331963},
Article-Number = {e0331963},
EISSN = {1932-6203},
Keywords-Plus = {PSYCHOSOCIAL STRESS; HPA AXIS; GRADE; CORTISOL; QUALITY; STRENGTH; TASK;
   BIAS},
Research-Areas = {Science \& Technology - Other Topics},
Web-of-Science-Categories  = {Multidisciplinary Sciences},
Author-Email = {nicolas.rohleder@fau.de},
Affiliations = {University of Erlangen Nuremberg},
ResearcherID-Numbers = {Rohleder, Nicolas/N-7598-2013},
ORCID-Numbers = {Rohleder, Nicolas/0000-0003-2602-517X},
Number-of-Cited-References = {51},
Times-Cited = {0},
Usage-Count-Last-180-days = {2},
Usage-Count-Since-2013 = {2},
Journal-ISO = {PLoS One},
Doc-Delivery-Number = {7YD6M},
Web-of-Science-Index = {Science Citation Index Expanded (SCI-EXPANDED)},
Unique-ID = {WOS:001582434600003},
OA = {Green Submitted, gold},
DA = {2025-10-31},
}

@article{ WOS:A1997WF70300014,
Author = {Linker, DT},
Title = {Technical issues related to digital stress echocardiography analysis and
   acquisition stations},
Journal = {ECHOCARDIOGRAPHY-A JOURNAL OF CARDIOVASCULAR ULTRASOUND AND ALLIED
   TECHNIQUES},
Year = {1997},
Volume = {14},
Number = {1},
Pages = {83-90},
Month = {JAN},
Abstract = {Digital acquisition. and display of echocardiographic images has
   facilitated the development of stress echocardiography. This review will
   outline technical issues involved with digital capture and manipulation
   of echocardiographic data, referring to currently available commercial
   equipment. Among the acquisition items to be discussed are the source of
   the digitized data (direct digital transfer from the echo machine vs
   video capture); image resolution (spatial and temporal spacing of the
   digitized data); and EKG triggering options (direct triggering of the
   QRS complex vs detecting the QRS on the video transfer). During
   playback, rest and stress images may be displayed at different frame
   rates, so that systole will occupy approximately the same time interval.
   Currently available commercial systems are compared with regard to these
   features, as well as hardware architecture and operating system.},
Publisher = {FUTURA PUBL CO},
Address = {135 BEDFORD RD, PO BOX 418, ARMONK, NY 10504-0418},
Type = {Article},
Language = {English},
Affiliation = {Linker, DT (Corresponding Author), UNIV WASHINGTON,DEPT MED,DIV CARDIOL,BOX 356422,SEATTLE,WA 98195, USA.},
DOI = {10.1111/j.1540-8175.1997.tb00695.x},
ISSN = {0742-2822},
Keywords = {echocardiography; computer; stress testing; digital acquisition},
Keywords-Plus = {CORONARY-ARTERY DISEASE; EMISSION COMPUTED-TOMOGRAPHY; EXERCISE
   ECHOCARDIOGRAPHY; PROGNOSTIC VALUE; CARDIAC RISK; DOBUTAMINE; ACCURACY;
   SURGERY},
Research-Areas = {Cardiovascular System \& Cardiology},
Web-of-Science-Categories  = {Cardiac \& Cardiovascular Systems},
ResearcherID-Numbers = {Linker, David/AAE-3507-2020
   },
ORCID-Numbers = {Linker, David/0000-0002-3324-6766},
Number-of-Cited-References = {18},
Times-Cited = {0},
Usage-Count-Last-180-days = {0},
Usage-Count-Since-2013 = {2},
Journal-ISO = {Echocardiography-J. Cardiovasc. Ultrasound Allied Tech.},
Doc-Delivery-Number = {WF703},
Web-of-Science-Index = {Science Citation Index Expanded (SCI-EXPANDED)},
Unique-ID = {WOS:A1997WF70300014},
DA = {2025-10-31},
}

@article{ WOS:000967958600008,
Author = {Rodriguez-Modrono, Paula},
Title = {Digital Stress. Effects of Different Intensities of Working From Home on
   Workers' Health},
Journal = {JOURNAL OF OCCUPATIONAL AND ENVIRONMENTAL MEDICINE},
Year = {2023},
Volume = {65},
Number = {4},
Pages = {E240-E245},
Month = {APR},
Abstract = {Objective: Because hybrid and remote work models have exponentially
   expanded with digitalization and the COVID-19 pandemic, this study
   examines how different intensities of WFH impact workers' health.
   Methods: Drawing on the job demands-resources model, we applied two-way
   analysis of variance and regression models to the sixth European Working
   Conditions Survey to examine how the type and magnitude of WFH effects
   on health depend on its intensity. Results: A key aspect in relation to
   remote work is the frequency with which the worker carries out this type
   of work, with best results among those WFH only several times a month,
   for women, and several times a week, for men. Conclusions: Reasonable
   intensity of WFH may have beneficial effects on health, but these
   positive effects are reduced when working fully home-based.},
Publisher = {LIPPINCOTT WILLIAMS \& WILKINS},
Address = {TWO COMMERCE SQ, 2001 MARKET ST, PHILADELPHIA, PA 19103 USA},
Type = {Article},
Language = {English},
Affiliation = {Rodríguez-Modroño, P (Corresponding Author), Pablo de Olavide Univ, Dept Econ Quantitat Methods \& Econ Hist, Spain Carretera Utrera Km 1, ES-41013 Seville, Spain.
   Rodriguez-Modrono, Paula, Pablo de Olavide Univ, Dept Econ Quantitat Methods \& Econ Hist, Seville, Spain.},
DOI = {10.1097/JOM.0000000000002796},
ISSN = {1076-2752},
EISSN = {1536-5948},
Keywords = {gender studies; health; job quality; working conditions; working from
   home},
Keywords-Plus = {CONSEQUENCES; TELEWORK},
Research-Areas = {Public, Environmental \& Occupational Health},
Web-of-Science-Categories  = {Public, Environmental \& Occupational Health},
Author-Email = {prodmod@upo.es},
Affiliations = {Universidad Pablo de Olavide},
ResearcherID-Numbers = {Rodriguez-Modrono, Paula/G-6238-2014
   Rodríguez-Modroño, Paula/G-6238-2014},
ORCID-Numbers = {Rodriguez-Modrono, Paula/0000-0002-0724-0248
   },
Funding-Acknowledgement = {MCIN/AEI {[}PID2019-105835RB-I00]; CENTRA {[}PRY074/19]},
Funding-Text = {This research was funded by MCIN/AEI/10.13039/501100011033(grant
   PID2019-105835RB-I00) and CENTRA (grant PRY074/19).},
Number-of-Cited-References = {32},
Times-Cited = {1},
Usage-Count-Last-180-days = {4},
Usage-Count-Since-2013 = {35},
Journal-ISO = {J. Occup. Environ. Med.},
Doc-Delivery-Number = {D3SM2},
Web-of-Science-Index = {Science Citation Index Expanded (SCI-EXPANDED)},
Unique-ID = {WOS:000967958600008},
DA = {2025-10-31},
}

@article{ WOS:000725005400001,
Author = {Borosund, Elin and Ehlers, Shawna L. and Clark, Matthew M. and
   Andrykowski, Michael A. and Smastuen, Milada Cvancarova and Nes, Lise
   Solberg},
Title = {Digital stress management in cancer: Testing StressProffen in a 12-month
   randomized controlled trial},
Journal = {CANCER},
Year = {2022},
Volume = {128},
Number = {7},
Pages = {1503-1512},
Month = {APR 1},
Abstract = {BACKGROUND Cognitive-behavioral stress management interventions are
   associated with improved psychological well-being for cancer survivors.
   The availability of, access to, and outreach of these in-person
   interventions are limited, however. The current study, therefore,
   evaluated the efficacy of StressProffen, a digital application
   (app)-based stress management intervention for cancer survivors, in a
   12-month randomized controlled trial. METHODS Cancer survivors 1 year or
   less after their treatment (N = 172) were randomized to the
   StressProffen intervention (n = 84) or a usual-care control group (n =
   88). The intervention was delivered in a simple blended care model: 1) 1
   in-person introduction session, 2) 10 app-based cognitive-behavioral
   stress management modules, and 3) 2 follow-up phone calls. Stress
   (Perceived Stress Scale), anxiety and depression (Hospital Anxiety and
   Depression Scale), self-regulatory fatigue (Self-Regulatory Fatigue 18),
   and health-related quality of life (HRQOL; RAND-36) were examined at the
   baseline and at 6 and 12 months. Generalized linear models for repeated
   measures were fitted to compare effects over time. RESULTS Participants
   were mainly female (82\%), had a mean age of 52 years (standard
   deviation, 11.3 years; range, 20-78 years), and had a variety of cancer
   types (mostly breast cancer {[}48\%]). Over the 12-month study time, the
   intervention group reported significantly decreased stress (P < .001),
   depression (P = .003), and self-regulatory fatigue (P = .002) as well as
   improved HRQOL (for 6 of 8 domains, P <= .015) in comparison with
   controls. The largest favored effects for the intervention group were
   observed at 6 months: stress (estimated mean difference {[}MD], -5.1; P
   < .001), anxiety (MD, -1.4; P = .015), depression (MD, -2.1; P < .001),
   self-regulatory fatigue (MD, -4.9; P < .001), and HRQOL (7 of 8 domains;
   P <= .037). CONCLUSIONS Digital stress management interventions such as
   StressProffen have the potential to extend the outreach of psychological
   interventions and provide easily available and effective psychosocial
   support for cancer survivors.},
Publisher = {WILEY},
Address = {111 RIVER ST, HOBOKEN 07030-5774, NJ USA},
Type = {Article},
Language = {English},
Affiliation = {Borosund, E (Corresponding Author), Oslo Univ Hosp, Dept Digital Hlth Res, Div Med, Pb 4950, N-0424 Oslo, Norway.
   Borosund, Elin; Nes, Lise Solberg, Oslo Univ Hosp, Dept Digital Hlth Res, Div Med, Pb 4950, N-0424 Oslo, Norway.
   Ehlers, Shawna L.; Clark, Matthew M.; Nes, Lise Solberg, Mayo Clin, Dept Psychiat \& Psychol, Coll Med \& Sci, Rochester, MI USA.
   Andrykowski, Michael A., Univ Kentucky, Coll Med, Dept Behav Sci, Lexington, KY 40536 USA.
   Smastuen, Milada Cvancarova, Oslo Metropolitan Univ, Fac Hlth Sci, Oslo, Norway.
   Nes, Lise Solberg, Univ Oslo, Inst Clin Med, Fac Med, Oslo, Norway.},
DOI = {10.1002/cncr.34046},
EarlyAccessDate = {DEC 2021},
ISSN = {0008-543X},
EISSN = {1097-0142},
Keywords = {cancer survivors; cognitive behavioral; electronic health (eHealth);
   mobile applications; psychological distress; psycho-oncology; stress
   management},
Keywords-Plus = {QUALITY-OF-LIFE; SELF-REGULATORY FATIGUE; LONG-TERM; INTERVENTIONS;
   EHEALTH; DEPRESSION; ADHERENCE; SURVIVORS; WOMEN},
Research-Areas = {Oncology},
Web-of-Science-Categories  = {Oncology},
Author-Email = {elin.borosund@rr-research.no},
Affiliations = {University of Oslo; Mayo Clinic; University of Kentucky; Oslo
   Metropolitan University (OsloMet); University of Oslo},
ResearcherID-Numbers = {Nes, Lise Solberg/B-1316-2015
   Nes, Lise/B-1316-2015},
ORCID-Numbers = {Nes, Lise Solberg/0000-0002-9261-0871
   Andrykowski, Michael/0000-0002-6441-1541
   Hagen, Milada/0000-0001-8947-8649
   Borosund, Elin/0000-0003-3897-7055
   },
Funding-Acknowledgement = {Norwegian Cancer Society {[}4602492-2013]; Department of Digital Health
   Research of Oslo University Hospital (Oslo, Norway)},
Funding-Text = {Funding was provided by the Norwegian Cancer Society (4602492--2013;
   principal investigator Lise Solberg Nes) and the Department of Digital
   Health Research of Oslo University Hospital (Oslo, Norway).},
Number-of-Cited-References = {36},
Times-Cited = {20},
Usage-Count-Last-180-days = {8},
Usage-Count-Since-2013 = {42},
Journal-ISO = {Cancer},
Doc-Delivery-Number = {ZP9OA},
Web-of-Science-Index = {Science Citation Index Expanded (SCI-EXPANDED); Social Science Citation Index (SSCI)},
Unique-ID = {WOS:000725005400001},
OA = {Green Submitted, hybrid},
DA = {2025-10-31},
}

@article{ WOS:000966380700001,
Author = {Norden, Matthias and Hofmann, Amin Gerard and Meier, Martin and Balzer,
   Felix and Wolf, Oliver T. and Bottinger, Erwin and Drimalla, Hanna},
Title = {Inducing and Recording Acute Stress Responses on a Large Scale With the
   Digital Stress Test (DST): Development and Evaluation Study},
Journal = {JOURNAL OF MEDICAL INTERNET RESEARCH},
Year = {2022},
Volume = {24},
Number = {7},
Month = {JUL 15},
Abstract = {Background: Valuable insights into the pathophysiology and consequences
   of acute psychosocial stress have been gained using standardized stress
   induction experiments. However, most protocols are limited to laboratory
   settings, are labor-intensive, and cannot be scaled to larger cohorts or
   transferred to daily life scenarios.
   Objective: We aimed to provide a scalable digital tool that enables the
   standardized induction and recording of acute stress responses in
   outside-the-laboratory settings without any experimenter contact.
   Methods: On the basis of well-described stress protocols, we developed
   the Digital Stress Test (DST) and evaluated its feasibility and stress
   induction potential in a large web-based study. A total of 284
   participants completed either the DST (n=103; 52/103, 50.5\% women; mean
   age 31.34, SD 9.48 years) or an adapted control version (n=181; 96/181,
   53\% women; mean age 31.51, SD 11.18 years) with their smartphones via a
   web application. We compared their affective responses using the
   international Positive and Negative Affect Schedule Short Form before
   and after stress induction. In addition, we assessed the participants'
   stress-related feelings indicated in visual analogue scales before,
   during, and after the procedure, and further analyzed the implemented
   stress-inducing elements. Finally, we compared the DST participants'
   stress reactivity with the results obtained in a classic stress test
   paradigm using data previously collected in 4 independent Trier Social
   Stress Test studies including 122 participants overall.
   Results: Participants in the DST manifested significantly higher
   perceived stress indexes than the Control-DST participants at all
   measurements after the baseline (P<.001). Furthermore, the effect size
   of the increase in DST participants' negative affect (d=0.427) lay
   within the range of effect sizes for the increase in negative affect in
   the previously conducted Trier Social Stress Test experiments
   (0.281-1.015).
   Conclusions: We present evidence that a digital stress paradigm
   administered by smartphone can be used for standardized stress induction
   and multimodal data collection on a large scale. Further development of
   the DST prototype and a subsequent validation study including
   physiological markers are outlined.},
Publisher = {JMIR PUBLICATIONS, INC},
Address = {130 QUEENS QUAY East, Unit 1100, TORONTO, ON M5A 0P6, CANADA},
Type = {Article},
Language = {English},
Affiliation = {Drimalla, H (Corresponding Author), Univ Bielefeld, Fac Technol, Postfach 10 01 31, D-33619 Bielefeld, Germany.
   Norden, Matthias; Hofmann, Amin Gerard; Drimalla, Hanna, Univ Bielefeld, Fac Technol, Bielefeld, Germany.
   Norden, Matthias; Hofmann, Amin Gerard; Meier, Martin; Bottinger, Erwin; Drimalla, Hanna, Univ Potsdam, Hasso Plattner Inst, Digital Hlth Ctr, Potsdam, Germany.
   Norden, Matthias; Balzer, Felix, Charite Univ Med Berlin, Inst Med Informat, Berlin, Germany.
   Norden, Matthias; Balzer, Felix, Free Univ Berlin, Berlin, Germany.
   Norden, Matthias; Balzer, Felix, Humboldt Univ, Berlin, Germany.
   Wolf, Oliver T., Ruhr Univ Bochum, Inst Cognit Neurosci, Fac Psychol, Dept Cognit Psychol, Bochum, Germany.
   Bottinger, Erwin, Icahn Sch Med Mt Sinai, Hasso Plattner Inst Digital Hlth Mt Sinai, New York, NY USA.},
DOI = {10.2196/32280},
Article-Number = {e32280},
ISSN = {1438-8871},
Keywords = {stress induction; smartphone; stress reactivity; Trier Social Stress
   Test; TSST; remote; video recording; acute stress; digital health;
   mobile health; mHealth; mobile phone},
Keywords-Plus = {PSYCHOSOCIAL STRESS; HPA-AXIS; STARTLE RESPONSIVITY; CORTISOL RESPONSES;
   REACTIVITY; CHALLENGE; VERSION; MEMORY; BRAIN; MEN},
Research-Areas = {Health Care Sciences \& Services; Medical Informatics},
Web-of-Science-Categories  = {Health Care Sciences \& Services; Medical Informatics},
Author-Email = {drimalla@techfak.uni-bielefeld.de},
Affiliations = {University of Bielefeld; University of Potsdam; Free University of
   Berlin; Humboldt University of Berlin; Charite Universitatsmedizin
   Berlin; Free University of Berlin; Humboldt University of Berlin; Ruhr
   University Bochum; Icahn School of Medicine at Mount Sinai},
ORCID-Numbers = {Drimalla, Hanna/0000-0003-3783-7237
   Norden, Matthias/0000-0003-2377-524X
   Wolf, Oliver T./0000-0002-9320-2124
   Balzer, Felix/0000-0003-1575-2056},
Funding-Acknowledgement = {Federal Ministry of Education and Research {[}01IS20046]},
Funding-Text = {This study was funded by the Federal Ministry of Education and Research
   (award 01IS20046). The Federal Ministry of Education and Research had no
   involvement in the study design; the collection, analysis, and
   interpretation of the data; the writing of the report; or the decision
   to submit the paper for publication.},
Number-of-Cited-References = {79},
Times-Cited = {9},
Usage-Count-Last-180-days = {2},
Usage-Count-Since-2013 = {19},
Journal-ISO = {J. Med. Internet Res.},
Doc-Delivery-Number = {D1KN4},
Web-of-Science-Index = {Science Citation Index Expanded (SCI-EXPANDED)},
Unique-ID = {WOS:000966380700001},
OA = {Green Submitted, Green Published, gold},
DA = {2025-10-31},
}

@article{ WOS:001514844400001,
Author = {Gebhardt, Julia Sofie and Harth, Volker and Groneberg, David A. and
   Mache, Stefanie},
Title = {Digitalization in Dentistry: Dentists' Perceptions of Digital Stressors
   and Resources and Their Association with Digital Stress in Germany-A
   Qualitative Study},
Journal = {HEALTHCARE},
Year = {2025},
Volume = {13},
Number = {12},
Month = {JUN 17},
Abstract = {Background: The digital transformation in dentistry is increasingly
   reshaping treatment procedures, offering new opportunities and
   advancements. While digitalization promises enhanced efficiency and
   quality of care through the standardization, acceleration, and
   simplification of workflows, it also introduces challenges related to
   mental health. Studies investigating digitization-associated stressors
   and resources, as well as health- and work-related outcomes, in the
   dental sector are still rare. In the context of ongoing digitalization,
   further studies are needed to examine the need for and the current
   status of the implementation of measures preventing techno-stress and
   stress-related outcomes. This study explores the use of digital tools in
   dental practices and their relationship to the techno-stress among
   German dentists. It identifies key stressors and resources associated
   with digital technologies, aiming to inform preventive measures, as well
   as training and support strategies to mitigate digital stress. Methods:
   A qualitative study was employed, involving ten problem-centered,
   guideline-based expert interviews with German dentists. The interviews
   were analyzed using MAXQDA software, following the focused interview
   analysis framework by Kuckartz and R \& auml;diker. Coding and thematic
   analysis adhered to the Consolidated Criteria for Reporting Qualitative
   Research (COREQ) checklist and qualitative research quality criteria by
   Mayring. Results: This study identified a dual impact of digitalization
   in dentistry. On the one hand, digital tools significantly enhance
   workflow efficiency, diagnostic accuracy, and patient outcomes. On the
   other hand, they pose challenges like technostress, high financial
   costs, and the need for continuous learning. Findings reveal that the
   perceived usefulness of digital technologies is closely linked to the
   level of techno-stress experienced, while the amount, intuitiveness, and
   ease of use significantly influence stress levels. Conclusions: Digital
   transformation offers substantial benefits for dental practices but
   requires a balanced approach to implementation. Participants highlighted
   the need for proactive measures, such as targeted training, technical
   support, and stress-reducing interventions to reduce techno-stress
   levels. The digital transformation must be supported by coordinated
   efforts across academia, industry, and policy to strengthen digital
   competencies-creating a healthier, more resilient digital work
   environment. Future research should focus on the causal relationship
   between techno-stress and adverse long-term consequences, such as
   burnout or mental disorders, among dentists.},
Publisher = {MDPI},
Address = {MDPI AG, Grosspeteranlage 5, CH-4052 BASEL, SWITZERLAND},
Type = {Article},
Language = {English},
Affiliation = {Mache, S (Corresponding Author), Univ Med Ctr Hamburg Eppendorf UKE, Inst Occupat \& Maritime Med ZfAM, Seewartenstr 10, D-20459 Hamburg, Germany.
   Mache, S (Corresponding Author), Goethe Univ, Inst Occupat Social \& Environm Med, D-60590 Frankfurt, Germany.
   Gebhardt, Julia Sofie; Harth, Volker; Mache, Stefanie, Univ Med Ctr Hamburg Eppendorf UKE, Inst Occupat \& Maritime Med ZfAM, Seewartenstr 10, D-20459 Hamburg, Germany.
   Gebhardt, Julia Sofie; Groneberg, David A.; Mache, Stefanie, Goethe Univ, Inst Occupat Social \& Environm Med, D-60590 Frankfurt, Germany.},
DOI = {10.3390/healthcare13121453},
Article-Number = {1453},
EISSN = {2227-9032},
Keywords = {digitization; dentistry medicine; dentists; digital stress; medical
   staff; practices; preventive measures; technostress},
Keywords-Plus = {TECHNOSTRESS; IMPACT; USERS; WORK},
Research-Areas = {Health Care Sciences \& Services},
Web-of-Science-Categories  = {Health Care Sciences \& Services; Health Policy \& Services},
Author-Email = {juliasgebhardt@gmail.com
   harth@uke.de
   groneberg@med.uni-frankfurt.de
   s.mache@uke.de},
Affiliations = {University of Hamburg; University Medical Center Hamburg-Eppendorf;
   Goethe University Frankfurt},
ResearcherID-Numbers = {Groneberg, David/A-5132-2018
   Harth, Volker/AGG-1586-2022},
Number-of-Cited-References = {47},
Times-Cited = {0},
Usage-Count-Last-180-days = {1},
Usage-Count-Since-2013 = {1},
Journal-ISO = {Healthcare},
Doc-Delivery-Number = {4CQ3J},
Web-of-Science-Index = {Science Citation Index Expanded (SCI-EXPANDED); Social Science Citation Index (SSCI)},
Unique-ID = {WOS:001514844400001},
OA = {Green Submitted, gold},
DA = {2025-10-31},
}

@article{ WOS:001054992400003,
Author = {Weerasekara, Manoja and Smedberg, Asa B.},
Title = {Exploration of user needs and design requirements of a digital stress
   management intervention for software employees in Sri Lanka: a
   qualitative study},
Journal = {BMC PUBLIC HEALTH},
Year = {2023},
Volume = {23},
Number = {1},
Month = {MAR 27},
Abstract = {Background Digital stress management interventions are considered
   promising additions to the spectrum of the programs companies use to
   support the well-being of their employees. However, a series of
   constraints are identified that hinder the potential benefits of such
   interventions. These constraints include a lack of user engagement and
   personalisation, poor adherence and high attrition. Understanding the
   specific user needs and requirements is essential to increase the
   likelihood of success in implementing ICT (Information and Communication
   Technology)-supported stress management interventions. Thus, following
   the findings from a previous quantitative study, the proposed study
   aimed to further explore the user needs and requirements for designing
   digital stress management interventions for software employees in Sri
   Lanka.
   Methods The study used a qualitative approach based on three focus
   groups with 22 software employees in Sri Lanka. The focus group
   discussions were conducted online and recorded digitally. Inductive
   thematic analysis was used to analyse the collected data. The
   consolidated criteria for reporting qualitative studies (COREQ)-32 items
   were followed for reporting this study.
   Results The analysis revealed three major themes: self-help in a
   personal space, social support in a collaborative space, and general
   design considerations for achieving success. The first theme revealed
   the users' preference for having a personal space where they could
   engage in individual activities without support from an external party.
   The second theme elaborated on the importance of adding a collaborative
   platform to seek help from peers and professionals. The final theme
   explored the user-desired design features that could increase user
   engagement and adherence.
   Conclusions This study used a qualitative approach to further explore
   the findings of a previous quantitative study. The focus group
   discussions confirmed the results of the previous study and provided the
   opportunity to better understand user needs and yield new insights. Such
   insights revealed user preference for embedding personal and
   collaborative platforms in a single intervention, embedding gamified
   elements, the provision of passive content generation via sensory
   systems, and the need for personalisation. These empirical findings will
   feed into the design of ICT-supported interventions for occupational
   stress management among Sri Lankan software employees.},
Publisher = {BMC},
Address = {CAMPUS, 4 CRINAN ST, LONDON N1 9XW, ENGLAND},
Type = {Article},
Language = {English},
Affiliation = {Weerasekara, M (Corresponding Author), Stockholm Univ, Dept Comp \& Syst Sci DSV, Stockholm, Sweden.
   Weerasekara, Manoja, Stockholm Univ, Dept Comp \& Syst Sci DSV, Stockholm, Sweden.
   Smedberg, Asa B., NSBM Green Univ, Dept Informat \& Syst Sci, Homagama, Sri Lanka.},
DOI = {10.1186/s12889-023-15480-7},
EISSN = {1471-2458},
Keywords = {Occupational stress; ICT; Design; User needs; System feature; Focus
   group},
Research-Areas = {Public, Environmental \& Occupational Health},
Web-of-Science-Categories  = {Public, Environmental \& Occupational Health},
Author-Email = {manoja@dsv.su.se},
Affiliations = {Stockholm University},
ORCID-Numbers = {Weerasekara, Manoja Kumari/0000-0003-0527-9947},
Funding-Acknowledgement = {Stockholm University},
Funding-Text = {Open access funding provided by Stockholm University. There is no
   funding source.},
Number-of-Cited-References = {38},
Times-Cited = {2},
Usage-Count-Last-180-days = {2},
Usage-Count-Since-2013 = {13},
Journal-ISO = {BMC Public Health},
Doc-Delivery-Number = {Q1DN6},
Web-of-Science-Index = {Science Citation Index Expanded (SCI-EXPANDED)},
Unique-ID = {WOS:001054992400003},
OA = {Green Submitted, gold},
DA = {2025-10-31},
}

@article{ WOS:001420995100001,
Author = {Dodan, Daria and Negru-Subtirica, Oana},
Title = {Is using TikTok stressful? Exploring the longitudinal relationships
   between adolescents' self-concept clarity and digital stress},
Journal = {JOURNAL OF RESEARCH ON ADOLESCENCE},
Year = {2025},
Volume = {35},
Number = {1},
Month = {MAR},
Abstract = {TikTok is a pervasive and controversial social media platform with a
   sizeable adolescent following. Using a two-wave longitudinal design
   spaced 3 months apart during the academic year (N = 328, 60.4\% male,
   Mage = 16.99), we investigated how adolescents' self-concept clarity
   relates to approval anxiety, fear of missing out, and online vigilance
   as possible stressors experienced on TikTok. Results showed a negative
   bidirectional link between self-concept clarity and approval anxiety. We
   also found a negative unidirectional longitudinal association between
   self-concept clarity and fear of missing out (FoMO) and online
   vigilance, respectively. Last, we found that approval anxiety
   longitudinally fosters fear of missing out. These findings suggest that
   adolescents holding uncertain self-views are more likely to perceive
   TikTok as a stressful environment and that experiencing approval anxiety
   might be especially harmful for them.},
Publisher = {WILEY},
Address = {111 RIVER ST, HOBOKEN 07030-5774, NJ USA},
Type = {Article},
Language = {English},
Affiliation = {Negru-Subtirica, O (Corresponding Author), Babes Bolyai Univ, Dept Psychol, Self \& Ident Dev Lab, Str Republ 37, Cluj Napoca 400015, Cluj, Romania.
   Dodan, Daria; Negru-Subtirica, Oana, Babes Bolyai Univ, Dept Psychol, Cluj Napoca, Romania.
   Dodan, Daria; Negru-Subtirica, Oana, Babes Bolyai Univ, Dept Psychol, Self \& Ident Dev Lab, Str Republ 37, Cluj Napoca 400015, Cluj, Romania.},
DOI = {10.1111/jora.70011},
Article-Number = {e70011},
ISSN = {1050-8392},
EISSN = {1532-7795},
Keywords = {approval anxiety; fear of missing out; longitudinal; online vigilance;
   self-concept clarity; TikTok},
Keywords-Plus = {SOCIAL-MEDIA USE; OF-FIT INDEXES; MISSING DATA; IMPACT; BIASES; SCALE;
   FEAR},
Research-Areas = {Family Studies; Psychology},
Web-of-Science-Categories  = {Family Studies; Psychology, Developmental},
Author-Email = {oananegru@psychology.ro},
Affiliations = {Babes Bolyai University from Cluj; Babes Bolyai University from Cluj},
ResearcherID-Numbers = {Negru-Subtirica, Oana/H-8176-2019},
ORCID-Numbers = {Dodan, Daria/0009-0003-4485-063X
   Negru-Subtirica, Oana/0000-0001-7562-1504},
Funding-Acknowledgement = {Babes-Bolyai University;  {[}36581/25.11.2022]},
Funding-Text = {This work is based on the MA dissertation conducted by the first author,
   under the supervision of the second author, and was supported by
   Babes-Bolyai University through a special scholarship for scientific
   activity (36581/25.11.2022).},
Number-of-Cited-References = {90},
Times-Cited = {1},
Usage-Count-Last-180-days = {28},
Usage-Count-Since-2013 = {41},
Journal-ISO = {J. Res. Adolesc.},
Doc-Delivery-Number = {W8K5Q},
Web-of-Science-Index = {Social Science Citation Index (SSCI)},
Unique-ID = {WOS:001420995100001},
DA = {2025-10-31},
}

@inproceedings{ WOS:000886641700022,
Author = {Smitt, Myriam Sillevis and Montakhabi, Mehdi and Morton, Jessica and van
   Leeuwen, Cora and Bombeke, Klaas and Jacobs, An},
Editor = {Antona, M and Stephanidis, C},
Title = {Users' Perceptions of a Digital Stress Self-monitoring Application:
   Research Insights to Design a Practical Innovation},
Booktitle = {UNIVERSAL ACCESS IN HUMAN-COMPUTER INTERACTION: NOVEL DESIGN APPROACHES
   AND TECHNOLOGIES, UAHCI 2022, PT I},
Series = {Lecture Notes in Computer Science},
Year = {2022},
Volume = {13308},
Pages = {325-341},
Note = {16th International Conference on UniversalAccess inHuman-Computer
   Interaction (UAHCI) Held as Part of the 24th International Conference on
   Human-Computer Interaction (HCII), ELECTR NETWORK, JUN 26-JUL 01, 2022},
Abstract = {Self-monitoring is considered a promising tool for self-management in
   clinical mental health, such as for coping with excessive stress.
   Detecting debilitating stress before the onset of a psychopathology is
   becoming more of interest both for practitioners and the scientific
   community. However, the development of mental well-being technology
   focusing on stress is disrupted by the complexity of accurately
   measuring stress, as no clear idea exists on the construct and how it
   should be measured. There is also limited knowledge on the perception of
   perceived quality of the outcomes from a stress algorithm and the
   variety in its behavioural consequences. Therefore, the purpose of this
   study is to explore the impact of such digital self-monitoring
   technology for stress. It applies a qualitative method, by using
   semi-structured interviews. The most important resulting themes to users
   of this application were data-interpretation and a request for
   transparency. Results indicated that the majority of the predictions of
   the stress algorithm were not in line with the expectations of the
   users. The implications of these findings reveal how stress algorithms
   can make participants doubt their own self judgment on assessing their
   daily stress levels.},
Publisher = {SPRINGER INTERNATIONAL PUBLISHING AG},
Address = {GEWERBESTRASSE 11, CHAM, CH-6330, SWITZERLAND},
Type = {Proceedings Paper},
Language = {English},
Affiliation = {Smitt, MS (Corresponding Author), Vrije Univ Brussel, Imec SMIT, Pleinlaan 9, B-1050 Brussels, Belgium.
   Smitt, Myriam Sillevis; Montakhabi, Mehdi; van Leeuwen, Cora; Jacobs, An, Vrije Univ Brussel, Imec SMIT, Pleinlaan 9, B-1050 Brussels, Belgium.
   Montakhabi, Mehdi, Aarhus Univ, Ctr Energy Technol CET, Dept Business Dev \& Technol BTECH, Aarhus, Denmark.
   Morton, Jessica; Bombeke, Klaas, Imec Mict UGent, Miriam Makebapl 1, B-9000 Ghent, Belgium.},
DOI = {10.1007/978-3-031-05028-2\_22},
ISSN = {0302-9743},
EISSN = {1611-3349},
ISBN = {978-3-031-05028-2; 978-3-031-05027-5},
Keywords = {Self-monitoring; Personal informatics; Mental health; Stress; Stress
   algorithm},
Keywords-Plus = {BLOOD-PRESSURE; CONSEQUENCES; METAANALYSIS},
Research-Areas = {Computer Science; Engineering},
Web-of-Science-Categories  = {Computer Science, Cybernetics; Computer Science, Theory \& Methods;
   Ergonomics},
Author-Email = {myriam.sillevissmitt@imec.be},
Affiliations = {Vrije Universiteit Brussel; Aarhus University; Ghent University},
ResearcherID-Numbers = {Jacobs, An/AAK-5834-2021
   Montakhabi, Mehdi/GLT-0156-2022
   van Leeuwen, Cora/ADG-2924-2022
   },
ORCID-Numbers = {van Leeuwen (PhD), Cora/0000-0002-3536-5881
   Jacobs, An/0000-0001-8058-1455},
Funding-Acknowledgement = {VLAIO, Stad GENT, imec through the Nervocity project; Flemish Government
   through the FWO-SBO project {[}SNIPPET-S007619]; SBO-grant - Research
   Foundation - Flanders {[}S005221N]},
Funding-Text = {This work was supported in part by VLAIO, Stad GENT, imec through the
   Nervocity project. Mehdi Montakhabi is funded by the Flemish Government
   through the FWO-SBO project SNIPPET-S007619. Cora van Leeuwen is funded
   by SBO-grant S005221N, funded by The Research Foundation - Flanders. The
   authors would like to thank TimCoggins and Shirley Elprama for
   proofreading.},
Number-of-Cited-References = {35},
Times-Cited = {3},
Usage-Count-Last-180-days = {1},
Usage-Count-Since-2013 = {2},
Doc-Delivery-Number = {BU2TY},
Web-of-Science-Index = {Conference Proceedings Citation Index - Science (CPCI-S); Conference Proceedings Citation Index - Social Science &amp; Humanities (CPCI-SSH)},
Unique-ID = {WOS:000886641700022},
DA = {2025-10-31},
}

@article{ WOS:001009083500002,
Author = {Kerr, I, Jasmine and Naegelin, Mara and Benk, Michaela and Wangenheim,
   Florian and Meins, Erika and Vigano, Eleonora and Ferrario, Andrea},
Title = {Investigating Employees' Concerns and Wishes Regarding Digital Stress
   Management Interventions With Value Sensitive Design: Mixed Methods
   Study},
Journal = {JOURNAL OF MEDICAL INTERNET RESEARCH},
Year = {2023},
Volume = {25},
Month = {APR 13},
Abstract = {Background: Work stress places a heavy economic and disease burden on
   society. Recent technological advances include digital health
   interventions for helping employees prevent and manage their stress at
   work effectively. Although such digital solutions come with an array of
   ethical risks, especially if they involve biomedical big data, the
   incorporation of employees' values in their design and deployment has
   been widely overlooked.
   Objective: To bridge this gap, we used the value sensitive design (VSD)
   framework to identify relevant values concerning a digital stress
   management intervention (dSMI) at the workplace, assess how users
   comprehend these values, and derive specific requirements for an
   ethics-informed design of dSMIs. VSD is a theoretically grounded
   framework that front-loads ethics by accounting for values throughout
   the design process of a technology.
   Methods: We conducted a literature search to identify relevant values of
   dSMIs at the workplace. To understand how potential users comprehend
   these values and derive design requirements, we conducted a web-based
   study that contained closed and open questions with employees of a Swiss
   company, allowing both quantitative and qualitative analyses.
   Results: The values health and well-being, privacy, autonomy,
   accountability, and identity were identified through our literature
   search. Statistical analysis of 170 responses from the web-based study
   revealed that the intention to use and perceived usefulness of a dSMI
   were moderate to high. Employees' moderate to high health and well-being
   concerns included worries that a dSMI would not be effective or would
   even amplify their stress levels. Privacy concerns were also rated on
   the higher end of the score range, whereas concerns regarding autonomy,
   accountability, and identity were rated lower. Moreover, a personalized
   dSMI with a monitoring system involving a machine learning-based
   analysis of data led to significantly higher privacy (P=.009) and
   accountability concerns (P=.04) than a dSMI without a monitoring system.
   In addition, integrability, user-friendliness, and digital independence
   emerged as novel values from the qualitative analysis of 85 text
   responses.
   Conclusions: Although most surveyed employees were willing to use a dSMI
   at the workplace, there were considerable health and well-being concerns
   with regard to effectiveness and problem perpetuation. For a minority of
   employees who value digital independence, a nondigital offer might be
   more suitable. In terms of the type of dSMI, privacy and accountability
   concerns must be particularly well addressed if a machine learning-based
   monitoring component is included. To help mitigate these concerns, we
   propose specific requirements to support the VSD of a dSMI at the
   workplace. The results of this work and our research protocol will
   inform future research on VSD-based interventions and further advance
   the integration of ethics in digital health.},
Publisher = {JMIR PUBLICATIONS, INC},
Address = {130 QUEENS QUAY East, Unit 1100, TORONTO, ON M5A 0P6, CANADA},
Type = {Article},
Language = {English},
Affiliation = {Kerr, JI (Corresponding Author), Swiss Fed Inst Technol, Dept Management Technol \& Econ, Mobiliar Lab Analyt, Weinbergstr 56-58, CH-8092 Zurich, Switzerland.
   Kerr, Jasmine, I; Naegelin, Mara; Benk, Michaela; Meins, Erika; Ferrario, Andrea, Swiss Fed Inst Technol, Dept Management Technol \& Econ, Mobiliar Lab Analyt, Zurich, Switzerland.
   Kerr, Jasmine, I; Naegelin, Mara; Benk, Michaela; Ferrario, Andrea, Chair Technol Mkt, Dept Management Technol \& Econ, Zurich, Switzerland.
   Vigano, Eleonora, Univ Zurich, Inst Biomed Ethics \& Hist Med, Zurich, Switzerland.
   Kerr, Jasmine, I, Swiss Fed Inst Technol, Dept Management Technol \& Econ, Mobiliar Lab Analyt, Weinbergstr 56-58, CH-8092 Zurich, Switzerland.},
DOI = {10.2196/44131},
Article-Number = {e44131},
ISSN = {1438-8871},
Keywords = {value sensitive design; digital health intervention; stress; employee
   well-being; monitoring; machine learning; ethics; mobile phone},
Keywords-Plus = {BIG DATA; ETHICS FRAMEWORK; PUBLIC-HEALTH; TRUST; TECHNOLOGY; WORK;
   INFORMATION; ACCEPTANCE; AUTOMATION; EXTENSION},
Research-Areas = {Health Care Sciences \& Services; Medical Informatics},
Web-of-Science-Categories  = {Health Care Sciences \& Services; Medical Informatics},
Author-Email = {jkerr@ethz.ch},
Affiliations = {Swiss Federal Institutes of Technology Domain; ETH Zurich; University of
   Zurich; Swiss Federal Institutes of Technology Domain; ETH Zurich},
ResearcherID-Numbers = {Wangenheim, Florian/D-5041-2013
   Ferrario, Andrea/NXB-7507-2025
   v. Wangenheim, Florian/D-5041-2013
   Meins, Elizabeth/K-5429-2015
   },
ORCID-Numbers = {Ferrario, Andrea/0000-0001-9968-9474
   Benk, Michaela/0000-0002-8171-320X
   Kerr, Jasmine/0000-0001-5093-3835
   v. Wangenheim, Florian/0000-0003-3964-2353
   Vigano, Eleonora/0000-0002-1640-2763
   Naegelin, Mara/0000-0002-0490-7510},
Funding-Acknowledgement = {Swiss Federal Institute of Technology Research Grant {[}ETH-09 19-2]},
Funding-Text = {Acknowledgments This study was part of a larger project and supported by
   a Swiss Federal Institute of Technology Research Grant (ETH-09 19-2) .
   The authors thank the corporate communications department of the company
   where the web-based survey was deployed for supporting the advertisement
   and recruitment process and all the company's employees who took the
   time to participate and contribute to our research.},
Number-of-Cited-References = {124},
Times-Cited = {10},
Usage-Count-Last-180-days = {3},
Usage-Count-Since-2013 = {29},
Journal-ISO = {J. Med. Internet Res.},
Doc-Delivery-Number = {J4BO5},
Web-of-Science-Index = {Science Citation Index Expanded (SCI-EXPANDED)},
Unique-ID = {WOS:001009083500002},
OA = {Green Submitted, gold},
DA = {2025-10-31},
}

@inproceedings{ WOS:000404047500022,
Author = {Zhang, Yang and Tomar, Vikas},
Editor = {Charit, I and Zhu, YT and Maloy, SA and Liaw, PK},
Title = {Digital Stress Imaging in Mesoscale Microstructure Dependent Deformation
   Visualized Using Nano-mechanical Raman Spectroscopy: Role of Initial
   Manufacturing Originated Residual Stresses},
Booktitle = {MECHANICAL AND CREEP BEHAVIOR OF ADVANCED MATERIALS},
Series = {Minerals Metals \& Materials Series},
Year = {2017},
Pages = {273-278},
Note = {146th TMS Annual Meeting and Exhibition / Symposium on Mechanical and
   Creep Behavior of Advanced Materials - A Structural-Materials-Division
   Symposium Honoring Prof. K. Linga Murty, San Diego, CA, FEB 26-MAR 02,
   2017},
Organization = {TMS; TMS Struct Mat Div, Nucl Mat Tech Comm; TMS Struct Mat Div, Mech
   Behavior Mat, Tech Comm; TMS, Struct Mat Div},
Abstract = {This research focuses on work with emphasis on direct measurements of
   stresses during mesoscale microstructural deformation of nickel based
   and zirconium based alloys during 3-point bending tests for fracture
   toughness at elevated temperatures. A novel nano-mechanical Raman
   spectroscopy measurement platform was designed for temperature, stress,
   and chemistry mapping at micro to nanoscale for different temperature
   and loading conditions. During the 3-point bending test to measure
   fracture toughness of micron sized samples, notch tip plastic stresses
   as a function of microstructure, load, and temperature, with micron
   scale resolution were measured. The temperature field distribution was
   correlated to stress distribution and residual microstructure stresses
   around the area of the notch tip. The mechanical properties which
   include the elastic modulus, hardness and stress-strain relation at the
   plastic zone around the notch tip were also measured and compared before
   and after the bending tests. A new finite element method formulation
   that incorporated different elastic and plastic material properties from
   indentation experiments at different locations was validated using the
   experiments. We find that residual stress is an important indicator of
   scatter in material failure data.},
Publisher = {SPRINGER INTERNATIONAL PUBLISHING AG},
Address = {GEWERBESTRASSE 11, CHAM, CH-6330, SWITZERLAND},
Type = {Proceedings Paper},
Language = {English},
Affiliation = {Tomar, V (Corresponding Author), Purdue Univ, Sch Aeronaut \& Astronaut, W Lafayette, IN 47907 USA.
   Zhang, Yang; Tomar, Vikas, Purdue Univ, Sch Aeronaut \& Astronaut, W Lafayette, IN 47907 USA.},
DOI = {10.1007/978-3-319-51097-2\_22},
ISSN = {2367-1181},
ISBN = {978-3-319-51097-2; 978-3-319-51096-5},
Keywords = {Nano-mechanical Raman; Raman spectroscopy; Stress distribution;
   Temperature field; Nanoindentation},
Keywords-Plus = {THERMAL-CONDUCTIVITY; STRAIN},
Research-Areas = {Materials Science},
Web-of-Science-Categories  = {Materials Science, Multidisciplinary},
Author-Email = {tomar@purdue.edu},
Affiliations = {Purdue University System; Purdue University},
ORCID-Numbers = {Tomar, Vikas/0000-0002-2925-7681},
Number-of-Cited-References = {15},
Times-Cited = {0},
Usage-Count-Last-180-days = {0},
Usage-Count-Since-2013 = {7},
Doc-Delivery-Number = {BH9HL},
Web-of-Science-Index = {Conference Proceedings Citation Index - Science (CPCI-S)},
Unique-ID = {WOS:000404047500022},
DA = {2025-10-31},
}

@article{ WOS:001542651800001,
Author = {Cobzeanu, Alexandra and Opariuc-Dan, Cristian and Cobzeanu, Bogdan
   Mihail},
Title = {Blurred Identity, Rising Distress: A Serial Mediation Approach to Social
   Media and Depression},
Journal = {JOURNAL OF PSYCHOLOGY},
Year = {2025},
Month = {2025 JUL 19},
Abstract = {This study examines a serial mediation framework to gain a deeper
   understanding of how social media use affects mental health. Many young
   people experience a sense of emotional overload from constant
   connectivity (i.e., digital stress), which may be one of the earliest
   signs of psychological strain, and the impact on self-concept clarity
   may further compound these effects. Thus, we examined how digital stress
   and self-concept clarity may serially mediate the relation between
   social media use and depressive symptoms. The study sample consisted of
   995 Romanian participants aged 17 to 79 (M = 25.05, SD = 9.52; 63.22\%
   female). Results suggested a positive association between digital stress
   and social media use and a negative association between self-concept
   clarity, digital stress, and depressive symptoms. Results also indicated
   a significant link between prolonged social media usage and digital
   stress, as well as a correlation between elevated digital stress levels
   and low self-concept clarity scores, which in turn, seemed to contribute
   to the development of depressive symptoms. However, the relation between
   digital stress and self-concept clarity did not fully account for the
   positive correlation between social media usage time and depressive
   symptoms. Thus, the mediation effect was incomplete, as the direct
   relationship between social media use and depressive symptoms persisted,
   remaining positive and statistically significant. We discuss these
   findings in terms of their practical implications for mitigating the
   effects of social media use on individuals' mental health, with a focus
   on the relationship between digital stress and self-concept clarity.},
Publisher = {ROUTLEDGE JOURNALS, TAYLOR \& FRANCIS LTD},
Address = {2-4 PARK SQUARE, MILTON PARK, ABINGDON OX14 4RN, OXON, ENGLAND},
Type = {Article; Early Access},
Language = {English},
Affiliation = {Cobzeanu, A (Corresponding Author), Alexandru Ioan Cuza Univ, Fac Psychol \& Educ Sci, Dept Educ Sci, 3 Toma cozma St, Iasi, Romania.
   Cobzeanu, Alexandra, Alexandru Ioan Cuza Univ, Iasi, Romania.
   Opariuc-Dan, Cristian, Ovidius Univ, Constanta, Romania.
   Cobzeanu, Bogdan Mihail, Grigore T Popa Univ Med \& Pharm, Iasi, Romania.},
DOI = {10.1080/00223980.2025.2534801},
EarlyAccessDate = {JUL 2025},
ISSN = {0022-3980},
EISSN = {1940-1019},
Keywords = {Digital stress; social media; self-concept clarity; depressive symptoms},
Keywords-Plus = {SELF-CONCEPT CLARITY; FACEBOOK; STRESS; SATISFACTION; ADOLESCENTS;
   BEHAVIOR; SUPPORT; ASSOCIATION; PERSONALITY; ENTRAPMENT},
Research-Areas = {Psychology},
Web-of-Science-Categories  = {Psychology, Multidisciplinary},
Author-Email = {alexandracobzeanu@gmail.com},
Affiliations = {Alexandru Ioan Cuza University; Ovidius University; Grigore T Popa
   University of Medicine \& Pharmacy},
ResearcherID-Numbers = {Cobzeanu, Alexandra/ABB-6674-2020
   Cobzeanu, Mihail/MSZ-4618-2025
   Opariuc-Dan, Cristian/A-6000-2015},
Number-of-Cited-References = {88},
Times-Cited = {0},
Usage-Count-Last-180-days = {13},
Usage-Count-Since-2013 = {13},
Journal-ISO = {J. Psychol.},
Doc-Delivery-Number = {5RO6D},
Web-of-Science-Index = {Social Science Citation Index (SSCI)},
Unique-ID = {WOS:001542651800001},
DA = {2025-10-31},
}

@article{ WOS:A1994PH37500018,
Author = {MARANGELLI, V and ILICETO, S and PICCINNI, G and DEMARTINO, G and
   SORGENTE, L and RIZZON, P},
Title = {DETECTION OF CORONARY-ARTERY DISEASE BY DIGITAL STRESS ECHOCARDIOGRAPHY
   - COMPARISON OF EXERCISE, TRANSESOPHAGEAL ATRIAL-PACING AND
   DIPYRIDAMOLE-ECHOCARDIOGRAPHY},
Journal = {JOURNAL OF THE AMERICAN COLLEGE OF CARDIOLOGY},
Year = {1994},
Volume = {24},
Number = {1},
Pages = {117-124},
Month = {JUL},
Abstract = {Objectives. This study assessed and compared the diagnostic potential of
   exercise, transesophageal atrial pacing and dipyridamole stress
   echocardiography in a clinical setting.
   Background. Although they have been widely studied, no data exist with
   regard to comparisons of these procedures in a head-to-head study in
   different clinical settings.
   Methods. One hundred four consecutive patients with suspected coronary
   artery disease undergoing coronary angiography and with no previous
   myocardial infarction or rest left ventricular wall motion abnormalities
   underwent digital posttreadmill, transesophageal atrial pacing and
   dipyridamole echocardiography.
   Results. Feasibility of digital exercise echocardiography was 84\%; 8 of
   88 remaining patients had a nondiagnostic exercise echocardiographic
   test (inadequate exercise or imaging). In 80 patients with feasible and
   diagnostic digital exercise echocardiography, sensitivity, specificity
   and accuracy were, respectively, 89\%, 91\% and 90\%. Eighty of the 104
   patients underwent transesophageal atrial pacing and dipyridamole
   echocardiography. Feasibility of the alternative stress procedures was
   77\% for transesophageal atrial pacing and 96\% for dipyridamole. In 60
   patients successfully undergoing both alternative stress procedures,
   sensitivity and specificity were 83\% and 76\% for atrial pacing and
   43\% and 92\% for dipyridamole echocardiography, respectively. In the
   group of 24 patients with nondiagnostic exercise echocardiography and
   consequent indication to alternative stress procedures, accuracy of
   transesophageal atrial pacing was higher than that of dipyridamole
   echocardiography (73\% vs. 45\%, p = 0.06).
   Conclusions. Because of its higher diagnostic potential and additional
   functional information, exercise is the stress of choice when stress
   echocardiography is used to detect the presence of coronary artery
   disease. Alternative stresses can be used in patients with nondiagnostic
   exercise echocardiography. Transesophageal and dipyridamole
   echocardiography differ in feasibility and diagnostic reliability
   (higher sensitivity of transesophageal atrial pacing, higher specificity
   of dipyridamole). These characteristics must be considered when
   selecting procedures to be used as alternatives to exercise.},
Publisher = {ELSEVIER SCIENCE INC},
Address = {655 AVENUE OF THE AMERICAS, NEW YORK, NY 10010},
Type = {Article},
Language = {English},
Affiliation = {UNIV BARI,INST CARDIOL,I-70124 BARI,ITALY.},
DOI = {10.1016/0735-1097(94)90551-7},
ISSN = {0735-1097},
Keywords-Plus = {TWO-DIMENSIONAL ECHOCARDIOGRAPHY; EMISSION COMPUTED-TOMOGRAPHY; EFFORT
   ANGINA-PECTORIS; MYOCARDIAL-INFARCTION; LIMITATIONS; DOBUTAMINE;
   DIAGNOSIS},
Research-Areas = {Cardiovascular System \& Cardiology},
Web-of-Science-Categories  = {Cardiac \& Cardiovascular Systems},
Affiliations = {Universita degli Studi di Bari Aldo Moro},
ResearcherID-Numbers = {Marangelli, Vito/AAG-9705-2021},
ORCID-Numbers = {Marangelli, Vito/0000-0002-6043-5220
   },
Number-of-Cited-References = {23},
Times-Cited = {69},
Usage-Count-Last-180-days = {0},
Usage-Count-Since-2013 = {1},
Journal-ISO = {J. Am. Coll. Cardiol.},
Doc-Delivery-Number = {PH375},
Web-of-Science-Index = {Science Citation Index Expanded (SCI-EXPANDED)},
Unique-ID = {WOS:A1994PH37500018},
DA = {2025-10-31},
}

@article{ WOS:001467066200002,
Author = {Wuertenberger, Annika and Groneberg, David A. and Mache, Stefanie},
Title = {Digital stress perception and associations with work- and health-related
   outcomes among general practitioners in Germany: a quantitative study},
Journal = {BMC HEALTH SERVICES RESEARCH},
Year = {2025},
Volume = {25},
Number = {1},
Month = {APR 11},
Abstract = {BackgroundDigital technologies are increasingly being integrated into
   healthcare settings, including the ambulatory sector of general
   practitioners, with potential improvement in everyday work life.
   Although the changes sound very promising, the adoption of new
   technologies can also introduce additional stressors for medical staff,
   potentially resulting in negative impacts on work performance and
   health. This study seeks to identify the stressors and resources
   associated with digitization among general practitioners in Germany,
   explore their effects on work and health variables, and uncover
   potential preventive measures to mitigate these stressors.MethodsThis
   mixed methods study combined quantitative and qualitative approaches. An
   online questionnaire was used to examine the relationships between
   technostress creators, inhibitors, and the perception of technostress,
   as well as the measures of burnout, job satisfaction, and general health
   among 114 general practitioners in Germany's ambulatory care setting.
   The study was carried out between March and June 2024. Several validated
   instruments were employed, including the Technostress Model and selected
   items from the Copenhagen Psychosocial Questionnaire (COPSOQ III).
   Exploratory assumptions were evaluated using descriptive statistics and
   multiple regression analyses.ResultsThe study found medium levels of
   technostress perception among the participating general practitioners (n
   = 114) along with a substantial level of technostress inhibitors. The
   general practitioners surveyed in this study reported experiencing
   burnout symptoms occasionally, expressed a moderate level of job
   satisfaction, and generally described their health status as good. The
   relationships between stressors and work- and health-related outcomes
   were analyzed.ConclusionsThis study offers a preliminary overview of the
   persistence of techno-stressors, technostress inhibitors, and
   technostress levels and their impact on health- and work-related
   outcomes among general practitioners in Germany. The findings indicate
   that using information and communication technologies can lead to
   heightened stress, increased burnout symptoms, and reduced job
   satisfaction. As the workload for general practitioners is expected to
   grow in the upcoming years, the study highlights the critical need for
   additional preventive strategies to mitigate stress and improve
   well-being among general practitioners.},
Publisher = {BMC},
Address = {CAMPUS, 4 CRINAN ST, LONDON N1 9XW, ENGLAND},
Type = {Article},
Language = {English},
Affiliation = {Mache, S (Corresponding Author), Univ Med Ctr Hamburg Eppendorf UKE, Inst Occupat \& Maritime Med ZfAM, D-20459 Hamburg, Germany.
   Mache, S (Corresponding Author), Goethe Univ Frankfurt, Inst Occupat Med Social Med \& Environm Med, D-60590 Frankfurt, Germany.
   Wuertenberger, Annika; Mache, Stefanie, Univ Med Ctr Hamburg Eppendorf UKE, Inst Occupat \& Maritime Med ZfAM, D-20459 Hamburg, Germany.
   Wuertenberger, Annika; Groneberg, David A.; Mache, Stefanie, Goethe Univ Frankfurt, Inst Occupat Med Social Med \& Environm Med, D-60590 Frankfurt, Germany.},
DOI = {10.1186/s12913-025-12653-5},
Article-Number = {535},
EISSN = {1472-6963},
Keywords = {Digitization; ICT; Technostress; Burnout; Job satisfaction; Primary
   care; Germany; Preventive measures; Multimethod},
Keywords-Plus = {CARE; TECHNOSTRESS; INFORMATION; BURNOUT; USERS},
Research-Areas = {Health Care Sciences \& Services},
Web-of-Science-Categories  = {Health Care Sciences \& Services},
Author-Email = {s.mache@uke.de},
Affiliations = {University of Hamburg; University Medical Center Hamburg-Eppendorf;
   Goethe University Frankfurt},
ResearcherID-Numbers = {Groneberg, David/A-5132-2018},
Funding-Acknowledgement = {Universittsklinikum Hamburg-Eppendorf (UKE) (5411)},
Funding-Text = {We gratefully acknowledge all general practitioners who participated in
   this study.},
Number-of-Cited-References = {60},
Times-Cited = {1},
Usage-Count-Last-180-days = {3},
Usage-Count-Since-2013 = {3},
Journal-ISO = {BMC Health Serv. Res.},
Doc-Delivery-Number = {1KI2K},
Web-of-Science-Index = {Science Citation Index Expanded (SCI-EXPANDED)},
Unique-ID = {WOS:001467066200002},
OA = {Green Submitted, gold},
DA = {2025-10-31},
}

@article{ WOS:000901235000001,
Author = {Anton-Sancho, Alvaro and Vergara, Diego and Medina, Elsy and
   Sanchez-Calvo, Maria},
Title = {Digital Pandemic Stress in Higher Education in Venezuela},
Journal = {EUROPEAN JOURNAL OF INVESTIGATION IN HEALTH PSYCHOLOGY AND EDUCATION},
Year = {2022},
Volume = {12},
Number = {12},
Pages = {1878-1900},
Month = {DEC},
Abstract = {The COVID-19 pandemic had a great impact on the process of integrating
   digital technologies in higher education and caused digital stress among
   professors, mainly in countries with a lower level of digitalization. In
   this work, quantitative research was carried out on the stress of
   professors in Venezuela due to the digitalization of their teaching
   activities caused by the pandemic, and gender gaps were identified in
   this regard. This digital stress was compared with that of professors in
   other countries with a low level of digitalization. For this purpose, a
   questionnaire designed by the authors was used. The questionnaire was
   distributed to a sample of 129 Venezuelan professors and 132 professors
   from countries with low digitalization levels. As a result, it was found
   that Venezuelan professors have lower digital competence and lower
   digital stress than their colleagues in weakly digitized countries, and
   that digital stress decreases as digital competence increases. Moreover,
   among Venezuelan professors, there was a strong gender gap in digital
   stress, which was higher among females in all subject areas, except for
   Health Sciences. This gender gap is specific to Venezuela since it
   differs from that in countries with low digital levels. According to the
   results, we urgently recommend investing resources in the digital
   training of faculty members, especially in regards to the integration of
   female professors.},
Publisher = {MDPI},
Address = {ST ALBAN-ANLAGE 66, CH-4052 BASEL, SWITZERLAND},
Type = {Article},
Language = {English},
Affiliation = {Antón-Sancho, A (Corresponding Author), Catholic Univ Avila, Technol Instruct \& Design Engn \& Educ Res Grp, C Canteros S-N, Avila 05005, Spain.
   Anton-Sancho, Alvaro; Vergara, Diego; Sanchez-Calvo, Maria, Catholic Univ Avila, Technol Instruct \& Design Engn \& Educ Res Grp, C Canteros S-N, Avila 05005, Spain.
   Medina, Elsy, Univ Carabobo, Fac Ciencias Educ, Campus Barbula, Valencia 2001, Venezuela.},
DOI = {10.3390/ejihpe12120132},
EISSN = {2254-9625},
Keywords = {anxiety; digital resources; digital learning environments; Global
   Innovation Index; Latin America; digital stress},
Keywords-Plus = {EMOTIONAL INTELLIGENCE; SCHOOL TEACHERS; BURNOUT; PROFESSORS},
Research-Areas = {Psychology},
Web-of-Science-Categories  = {Psychology, Clinical},
Author-Email = {alvaro.anton@ucavila.es},
Affiliations = {Santa Teresa Jesus Catholic University of Avila},
ResearcherID-Numbers = {Medina, Elsy/LEN-2276-2024
   Sánchez Calvo, María/LXB-4460-2024
   Vergara, Diego/J-4827-2012
   , Maria Sanchez-Calvo/LXB-4460-2024},
ORCID-Numbers = {Vergara, Diego/0000-0003-3710-4818
   , Maria Sanchez-Calvo/0000-0003-3258-3119},
Number-of-Cited-References = {82},
Times-Cited = {9},
Usage-Count-Last-180-days = {0},
Usage-Count-Since-2013 = {23},
Journal-ISO = {Eur. J. Invest. Health Psychol. Educ.},
Doc-Delivery-Number = {7E5VJ},
Web-of-Science-Index = {Emerging Sources Citation Index (ESCI)},
Unique-ID = {WOS:000901235000001},
OA = {Green Submitted, gold},
DA = {2025-10-31},
}

@article{ WOS:001195344200001,
Author = {Kraeft, Jessica and Wirth, Tanja and Harth, Volker and Mache, Stefanie},
Title = {Digital stress perception among German hospital nurses and associations
   with health-oriented leadership, emotional exhaustion and work-privacy
   conflict: a cross-sectional study},
Journal = {BMC NURSING},
Year = {2024},
Volume = {23},
Number = {1},
Month = {MAR 28},
Abstract = {Background The use of digital information and communication technologies
   (ICT) can be accompanied by increased technostress for nursing staff,
   which in turn can be associated with health consequences. In addition,
   the use-related constant accessibility through ICT can have a negative
   impact on health-related recovery and regeneration phases.
   Health-promoting behaviors of supervisors can influence health
   complaints and conflicts between employees' work and private lives. The
   present study investigates whether there is a corresponding relationship
   between digital stressors (technostressors) as well as health-oriented
   leadership and health outcomes among nurses.Methods In a quantitative
   online survey, hospital nursing staff (n = 243) was asked about
   techno-invasion, social environment, emotional exhaustion, work-privacy
   conflict and on the supervisors' health-oriented staff-care dimensions
   awareness, value of health and health-oriented leadership behavior (HoL:
   awareness, value of health and health behavior). The associations of
   technostress, HoL and health outcomes were tested using regression
   analyses and performing a correlation.Results Significant positive
   associations between techno-invasion and health outcomes had been found.
   Social environment was not (positively) significantly related to either
   emotional exhaustion or work-privacy conflict. Health-oriented
   leadership moderated the association between social environment and
   work-privacy conflict.Conclusions The results confirm the relevance of
   measures to reduce technostress and the importance of health-oriented
   leadership as a health-promoting resource. For practice, offers should
   be implemented for a balanced work and personal life of the nursing
   staff as well as establishing competence trainings for supervisors to
   learn and implement health-promoting behaviors. When technology use
   can't be reduced, options could be created to ensure that nurses' work
   and private lives become more balanced. These could represent
   mindfulness practices.},
Publisher = {BMC},
Address = {CAMPUS, 4 CRINAN ST, LONDON N1 9XW, ENGLAND},
Type = {Article},
Language = {English},
Affiliation = {Mache, S (Corresponding Author), Univ Med Ctr Hamburg Eppendorf UKE, Inst Occupat \& Maritime Med ZfAM, D-20459 Hamburg, Germany.
   Kraeft, Jessica; Wirth, Tanja; Harth, Volker; Mache, Stefanie, Univ Med Ctr Hamburg Eppendorf UKE, Inst Occupat \& Maritime Med ZfAM, D-20459 Hamburg, Germany.},
DOI = {10.1186/s12912-024-01825-z},
Article-Number = {213},
ISSN = {1472-6955},
Keywords = {Technostress; Nursing staff; Health; Health-oriented leadership},
Keywords-Plus = {SHIFT WORK; TECHNOSTRESS; BURNOUT; IMPACT; PERFORMANCE; INFORMATION;
   VALIDATION; RECOVERY; OUTCOMES; STRAIN},
Research-Areas = {Nursing},
Web-of-Science-Categories  = {Nursing},
Author-Email = {s.mache@uke.de},
Affiliations = {University of Hamburg; University Medical Center Hamburg-Eppendorf},
ResearcherID-Numbers = {Harth, Volker/AGG-1586-2022},
ORCID-Numbers = {Harth, Volker/0000-0003-4308-223X
   Wirth, Tanja/0000-0001-6762-4430
   },
Funding-Acknowledgement = {Universittsklinikum Hamburg-Eppendorf (UKE) (5411)},
Funding-Text = {We gratefully acknowledge all nurses who participated in this study.},
Number-of-Cited-References = {56},
Times-Cited = {4},
Usage-Count-Last-180-days = {7},
Usage-Count-Since-2013 = {40},
Journal-ISO = {BMC Nurs.},
Doc-Delivery-Number = {MR4K1},
Web-of-Science-Index = {Science Citation Index Expanded (SCI-EXPANDED); Social Science Citation Index (SSCI)},
Unique-ID = {WOS:001195344200001},
OA = {Green Submitted, gold},
DA = {2025-10-31},
}

@article{ WOS:001590315700008,
Author = {Vikoler, Thomas and Ganesch, Heike and Dubravac, Jasmina and
   Traut-Mattausch, Eva},
Title = {Digital Stress Induction in Daily Life Using the Salzburg Mobile Stress
   Induction (SMSI): Development and Ambulatory Evaluation Study},
Journal = {JOURNAL OF MEDICAL INTERNET RESEARCH},
Year = {2025},
Volume = {27},
Month = {SEP 18},
Abstract = {Background: The useofdigital
   technologyenabledexaminingstressineverydaylife. However,ambulatory
   researchdepends on the natural occurrence of stressful situations while
   most standardized stress inductions rely on cost-and labor-expensive
   laboratory experiments, which are limited in their infrequent
   applicability. Objective: We developed the Salzburg Mobile Stress
   Induction (SMSI), a newly conceptualized toolbox including 6 different
   stress-inducing paradigms (Matrices test, Cube Net test, Arithmetic
   test, Number Series test, Word Scramble test, and Word Pair test) and 1
   control paradigm (Caesar Cipher test), which are based on cognitive
   performance tests. These 7 tests aim to provide researchers with an
   open-access, standardized method to repeatedly induce stress in an
   ambulatory setting. Methods: We recruited university students from a
   local university and through a crowdsourcing platform for a
   preregistered ambulatory study. After completing a web-based survey,
   participants used the m-path app on their smartphones to conduct the 7
   SMSI tests in a randomized order over 4 days. By comparing the
   stress-inducing tests with the control test, we investigated changes in
   momentary negative and positiveaffect from baseline (t0) to between (t1)
   and after (t2) each test using the International Positive and Negative
   Affect Schedule Short Form. Results: A total of 100 participants (60/100
   women; mean age 24.43, SD 6.21 years; 69/100 local sample; 31/100
   crowdsourcing sample) completed all 7 SMSI tests. Participants' negative
   affect significantly increased during all 6 stress-inducing tests
   compared to the control test from t0 to t1(Ps<.001) and from t0 to t2
   (Ps<.001) with medium to large effect sizes (eta(2)(p)s=0.10 to 0.30).
   Post hoc pairwise comparisons showed significant increases of negative
   affect during all stress-inducing tests from t0 to t1(Ps<.001) and from
   t0 to t2 (Ps<.001) and a slight increase in the control test from t0 to
   t2 (P=.006). Reported positive affect significantly differed between the
   stress-inducing tests and the control test from t0 to t1(Ps<.001) and
   from t0 to t2 (Ps<.001) with medium to large effect sizes
   (eta(2)(p)s=0.14 to 0.33). Post hoc pairwise comparisons revealed a
   significant increase in positive affect in the control test from t0 to
   t1 (P<.001) and from t0 to t2 (P<.001) and varying significant decreases
   to nonsignificant changes in the stress-inducing tests over time (Ps>.99
   to <.001). Conclusions: The SMSI presents novel and easy-to-implement
   standardized stress induction procedures to repeatedly induce stress in
   ambulatory research. We discussed new opportunities for positive
   eustress inductions and outlined subsequent validation studies combining
   physiological stress assessment and ambulatory methods. The development
   of additional language versions of the SMSI is illustrated.},
Publisher = {JMIR PUBLICATIONS, INC},
Address = {130 QUEENS QUAY East, Unit 1100, TORONTO, ON M5A 0P6, CANADA},
Type = {Article},
Language = {English},
Affiliation = {Traut-Mattausch, E (Corresponding Author), Univ Salzburg, Dept Psychol, Hellbrunner Str 34, A-5020 Salzburg, Austria.
   Vikoler, Thomas; Ganesch, Heike; Dubravac, Jasmina; Traut-Mattausch, Eva, Univ Salzburg, Dept Psychol, Hellbrunner Str 34, A-5020 Salzburg, Austria.},
DOI = {10.2196/75785},
Article-Number = {e75785},
ISSN = {1439-4456},
EISSN = {1438-8871},
Keywords = {ambulatory assessment; acute stress; negative affect; positive affect;
   cognitive stress test; within-person; smartphone; digital health; mobile
   health; open access material; mobile phone},
Keywords-Plus = {HEART-RATE-VARIABILITY; COGNITIVE IMPAIRMENT; SALIVARY CORTISOL;
   METAANALYSIS; ASSOCIATION; RESPONSES},
Research-Areas = {Health Care Sciences \& Services; Medical Informatics},
Web-of-Science-Categories  = {Health Care Sciences \& Services; Medical Informatics},
Author-Email = {eva.traut-mattausch@plus.ac.at},
Affiliations = {Salzburg University},
ResearcherID-Numbers = {Traut-Mattausch, Eva/C-1791-2016},
ORCID-Numbers = {Traut-Mattausch, Eva/0000-0002-6301-9281},
Funding-Acknowledgement = {University of Salzburg Publication Fund},
Funding-Text = {Open access publication was supported by the University of Salzburg
   Publication Fund.},
Number-of-Cited-References = {54},
Times-Cited = {0},
Usage-Count-Last-180-days = {0},
Usage-Count-Since-2013 = {0},
Journal-ISO = {J. Med. Internet Res.},
Doc-Delivery-Number = {8JS8L},
Web-of-Science-Index = {Science Citation Index Expanded (SCI-EXPANDED)},
Unique-ID = {WOS:001590315700008},
OA = {Green Submitted, gold},
DA = {2025-10-31},
}

@article{ WOS:000713631300001,
Author = {Apolinario-Hagen, Jennifer and Fritsche, Lara and Wopperer, Jeannette
   and Wals, Frank and Harrer, Mathias and Lehr, Dirk and Ebert, David D.
   and Salewski, Christel},
Title = {Investigating the Persuasive Effects of Testimonials on the Acceptance
   of Digital Stress Management Trainings Among University Students and
   Underlying Mechanisms: A Randomized Controlled Trial},
Journal = {FRONTIERS IN PSYCHOLOGY},
Year = {2021},
Volume = {12},
Month = {OCT 13},
Abstract = {Objective: This experiment aims to investigate the influence of
   narrative information varying in the degree of perceived similarity and
   source credibility in supplemented testimonials on the acceptance of
   digital mental health services (digi-MHSs).</p>
   <br></p>
   Methods: In fall 2020, n=231 university students were randomly assigned
   to an active control group (aCG, n=55, ``information only{''}) or one of
   three intervention groups (IGs) receiving information plus different
   testimonials being presented either by nonacademic staff (IG1, n=60),
   university students (IG2, n=58) or experts (IG3, n=58). We assessed
   mediation effects of similarity and credibility on acceptance in terms
   of attitudes and usage intentions.</p>
   <br></p>
   Results: Exposure to testimonials was associated with higher usage
   intentions (d=0.50) and more positive attitudes toward digi-MHSs
   (d=0.32) compared to mere information (aCG). Regarding source-related
   effects, one-way ANOVA showed group differences in intentions ( ? p 2
   =0.13) that were significantly higher after exposure to testimonials
   targeted at students than in the other groups after adjusting for
   baseline intentions ( ? p 2 =0.24). Concerning underlying mechanisms,
   there were full mediation effects of similarity (IG1 versus IG2) on
   attitudes {[}95\%CI (0.030, 0.441)] and intentions to use digi-MHSs
   {[}95\%CI (0.100, 0.528)] and of credibility on attitudes {[}IG2 versus
   IG3; 95\%CI (-0.217, -0.004)], all favoring students' testimonials.</p>
   <br></p>
   Conclusion: Overall, this study indicates that the acceptance of
   digi-MHSs can be substantially increased by providing a simple,
   context-sensitive information intervention, including testimonials by
   university students. Since we identified mediating effects of
   credibility on cognitive attitudes and similarity on affect-driven
   intentions, a future trial could vary these features using narrative
   versus statistic information on digi-MHSs.</p>},
Publisher = {FRONTIERS MEDIA SA},
Address = {AVENUE DU TRIBUNAL FEDERAL 34, LAUSANNE, CH-1015, SWITZERLAND},
Type = {Article},
Language = {English},
Affiliation = {Apolinario-Hagen, J (Corresponding Author), Heinrich Heine Univ, Fac Med, Ctr Hlth \& Soc, Inst Occupat Social \& Environm Med, Dusseldorf, Germany.
   Apolinario-Hagen, Jennifer, Heinrich Heine Univ, Fac Med, Ctr Hlth \& Soc, Inst Occupat Social \& Environm Med, Dusseldorf, Germany.
   Fritsche, Lara; Salewski, Christel, Univ Hagen, Fac Psychol, Dept Hlth Psychol, Hagen, Germany.
   Wopperer, Jeannette; Wals, Frank, Univ Hagen, Fac Psychol, Hagen, Germany.
   Harrer, Mathias, Friedrich Alexander Univ Erlangen Nuremberg, Dept Clin Psychol \& Psychotherapy, Erlangen, Germany.
   Lehr, Dirk, Leuphana Univ Lueneburg, Inst Psychol, Dept Hlth Psychol \& Appl Biol Psychol, Luneburg, Germany.
   Ebert, David D., Tech Univ Munich, Dept Sport \& Hlth Sci, Munich, Germany.},
DOI = {10.3389/fpsyg.2021.738950},
Article-Number = {738950},
ISSN = {1664-1078},
Keywords = {eHealth; mental health; stress; attitude; intention; students; personal
   narratives},
Keywords-Plus = {MENTAL-HEALTH INTERVENTIONS; INFORMATION; PREFERENCES; NARRATIVES;
   EFFICACY; IMPACT; MEDIA},
Research-Areas = {Psychology},
Web-of-Science-Categories  = {Psychology, Multidisciplinary},
Author-Email = {jennifer.apolinario.hagen@hhu.de},
Affiliations = {Heinrich Heine University Dusseldorf; Fern University Hagen; Fern
   University Hagen; University of Erlangen Nuremberg; Leuphana University
   Luneburg; Technical University of Munich},
ResearcherID-Numbers = {Apolinário-Hagen, Jennifer/E-2374-2016
   Apolinario-Hagen, Jennifer/E-2374-2016
   Lehr, Dirk/AAN-2010-2020
   Ebert, Dieter/B-5502-2009},
ORCID-Numbers = {Apolinario-Hagen, Jennifer/0000-0001-5755-9225
   Lehr, Dirk/0000-0002-5560-3605
   Ebert, David Daniel/0000-0001-6820-0146
   Harrer, Mathias/0000-0001-7016-2687
   },
Funding-Acknowledgement = {Open-Access-Funds of the Heinrich Heine University Duesseldorf},
Funding-Text = {We thank the Heinrich Heine University Duesseldorf for covering the
   publication fees (university library, Open-Access-Funds of the Heinrich
   Heine University Duesseldorf).},
Number-of-Cited-References = {64},
Times-Cited = {10},
Usage-Count-Last-180-days = {1},
Usage-Count-Since-2013 = {20},
Journal-ISO = {Front. Psychol.},
Doc-Delivery-Number = {WQ2DT},
Web-of-Science-Index = {Social Science Citation Index (SSCI)},
Unique-ID = {WOS:000713631300001},
OA = {Green Submitted, gold},
DA = {2025-10-31},
}

@article{ WOS:001174243500003,
Author = {Bernburg, Monika and Tell, Anika and Groneberg, David A. and Mache,
   Stefanie},
Title = {Digital stressors and resources perceived by emergency physicians and
   associations to their digital stress perception, mental health, job
   satisfaction and work engagement},
Journal = {BMC EMERGENCY MEDICINE},
Year = {2024},
Volume = {24},
Number = {1},
Month = {FEB 27},
Abstract = {BackgroundDigital technologies are increasingly being integrated into
   healthcare settings, including emergency departments, with the potential
   to improve efficiency and patient care. Although digitalisation promises
   many benefits, the use of digital technologies can also introduce new
   stressors and challenges among medical staff, which may result in the
   development of various negative work and health outcomes. Therefore,
   this study aims to identify existing digital stressors and resources
   among emergency physicians, examine associations with various work- and
   health-related parameters, and finally identify the potential need for
   preventive measures.MethodsIn this quantitative cross-sectional study,
   an online questionnaire was used to examine the relationship between
   digital stressors (technostress creators), digital resources
   (technostress inhibitors), technostress perception as well as mental
   health, job satisfaction and work engagement among 204 physicians
   working in German emergency medicine departments. Data collection lasted
   from December 2022 to April 2023. Validated scales were used for the
   questionnaire (e.g. ``Technostress{''}-scale and the Copenhagen
   Psychosocial Questionnaire (COPSOQ). Descriptive and multiple regression
   analyses were run to test explorative assumptions.ResultsThe study found
   medium levels of technostress perception among the participating
   emergency physicians as well as low levels of persisting technostress
   inhibitors. The queried physicians on average reported medium levels of
   exhaustion symptoms, high levels of work engagement and job
   satisfaction. Significant associations between digital stressors and
   work- as well as health-related outcomes were analyzed.ConclusionThis
   study provides a preliminary assessment of the persistence of digital
   stressors, digital resources and technostress levels, and their
   potential impact on relevant health and work-related outcomes, among
   physicians working in German emergency departments. Understanding and
   mitigating these stressors is essential to promote the well-being of
   physicians and ensure optimal patient care. As digitisation processes
   will continue to increase, the need for preventive support measures in
   dealing with technology stressors is obvious and should be expanded
   accordingly in the clinics. By integrating such support into everyday
   hospital life, medical staff in emergency departments can better focus
   on patient care and mitigate potential stress factors associated with
   digital technologies.},
Publisher = {BMC},
Address = {CAMPUS, 4 CRINAN ST, LONDON N1 9XW, ENGLAND},
Type = {Article},
Language = {English},
Affiliation = {Mache, S (Corresponding Author), Goethe Univ, Inst Occupat Social \& Environm Med, Frankfurt, Germany.
   Mache, S (Corresponding Author), Univ Med Ctr Hamburg Eppendorf UKE, Inst Occupat \& Maritime Med ZfAM, Seewartenstr 10, D-20459 Hamburg, Germany.
   Bernburg, Monika; Groneberg, David A.; Mache, Stefanie, Goethe Univ, Inst Occupat Social \& Environm Med, Frankfurt, Germany.
   Tell, Anika; Mache, Stefanie, Univ Med Ctr Hamburg Eppendorf UKE, Inst Occupat \& Maritime Med ZfAM, Seewartenstr 10, D-20459 Hamburg, Germany.},
DOI = {10.1186/s12873-024-00950-x},
Article-Number = {31},
ISSN = {1471-227X},
Keywords = {Digitization; Documentation technologies; Electronic health records;
   Emergency medicine; Hospital staff; Medical staff; Physicians;
   Preventive measures; Technostress},
Keywords-Plus = {ELECTRONIC MEDICAL-RECORDS; CARE; TECHNOSTRESS; IMPLEMENTATION;
   TRANSFORMATION},
Research-Areas = {Emergency Medicine},
Web-of-Science-Categories  = {Emergency Medicine},
Author-Email = {s.mache@uke.de},
Affiliations = {Goethe University Frankfurt; University of Hamburg; University Medical
   Center Hamburg-Eppendorf},
ResearcherID-Numbers = {Groneberg, David/A-5132-2018},
Funding-Acknowledgement = {Universittsklinikum Hamburg-Eppendorf (UKE) (5411)},
Funding-Text = {We thank all institutions and employees who participated in this study.},
Number-of-Cited-References = {58},
Times-Cited = {8},
Usage-Count-Last-180-days = {12},
Usage-Count-Since-2013 = {38},
Journal-ISO = {BMC Emerg. Med.},
Doc-Delivery-Number = {JP0D9},
Web-of-Science-Index = {Science Citation Index Expanded (SCI-EXPANDED)},
Unique-ID = {WOS:001174243500003},
OA = {Green Submitted, gold},
DA = {2025-10-31},
}

@article{ WOS:000983098400001,
Author = {Anton-Sancho, Alvaro and Vergara, Diego and Sanchez-Calvo, Maria and
   Fernandez-Arias, Pablo},
Title = {On the Influence of the University Tenure on the Digital Pandemic Stress
   in Higher Education Faculty},
Journal = {BEHAVIORAL SCIENCES},
Year = {2023},
Volume = {13},
Number = {4},
Month = {APR},
Abstract = {This paper conducts quantitative research on the levels of stress
   generated in Latin American professors due to the abrupt digitalization
   of higher education resulting from the COVID-19 pandemic. Specifically,
   the differences in this digital stress between professors from private
   and public universities are analyzed. For this purpose, a validated
   questionnaire has been used and passed to a sample of 750 professors
   from 20 different Latin American countries, whose responses have been
   statistically analyzed. As results, it has been obtained that there are
   no significant differences between the average levels of digital stress
   of professors of private and public universities due to the pandemic.
   However, the way in which this digital stress has affected Latin
   American professors according to gender and age is different depending
   on the university tenure. As a consequence, some implications and
   recommendations derived from the results are presented.},
Publisher = {MDPI},
Address = {ST ALBAN-ANLAGE 66, CH-4052 BASEL, SWITZERLAND},
Type = {Article},
Language = {English},
Affiliation = {Vergara, D (Corresponding Author), Catholic Univ Avila, Technol Instruct \& Design Engn \& Educ Res Grp, Avila 05005, Spain.
   Anton-Sancho, Alvaro; Vergara, Diego; Sanchez-Calvo, Maria; Fernandez-Arias, Pablo, Catholic Univ Avila, Technol Instruct \& Design Engn \& Educ Res Grp, Avila 05005, Spain.},
DOI = {10.3390/bs13040335},
Article-Number = {335},
EISSN = {2076-328X},
Keywords = {anxiety; digital competence; stress; digital technologies; survey},
Keywords-Plus = {WORK; TEACHERS; ANXIETY; BURNOUT},
Research-Areas = {Psychology},
Web-of-Science-Categories  = {Psychology, Multidisciplinary},
Author-Email = {alvaro.anton@ucavila.es
   diego.vergara@ucavila.es
   maria.sanchez@ucavila.es
   pablo.fernandezarias@ucavila.es},
Affiliations = {Santa Teresa Jesus Catholic University of Avila},
ResearcherID-Numbers = {Sánchez Calvo, María/LXB-4460-2024
   Vergara, Diego/J-4827-2012
   , Maria Sanchez-Calvo/LXB-4460-2024
   Fernández-Arias, Pablo/AAA-6910-2021},
ORCID-Numbers = {Fernandez-Arias, Pablo/0000-0002-0502-5800
   Vergara, Diego/0000-0003-3710-4818
   , Maria Sanchez-Calvo/0000-0003-3258-3119
   },
Number-of-Cited-References = {67},
Times-Cited = {1},
Usage-Count-Last-180-days = {3},
Usage-Count-Since-2013 = {20},
Journal-ISO = {Behav. Sci.},
Doc-Delivery-Number = {F5YL7},
Web-of-Science-Index = {Social Science Citation Index (SSCI)},
Unique-ID = {WOS:000983098400001},
OA = {Green Submitted, gold},
DA = {2025-10-31},
}

@article{ WOS:001306014200001,
Author = {Fernandez-Arias, Pablo and Anton-Sancho, Alvaro and Sanchez-Calvo, Maria
   and Vergara, Diego},
Title = {Teaching Experience as a Key Factor in Dealing with Digital Teaching
   Stress},
Journal = {EDUCATION SCIENCES},
Year = {2024},
Volume = {14},
Number = {8},
Month = {AUG},
Abstract = {Digital pandemic stress among university faculty has become a key issue
   in the contemporary era, marked by the rapid transition to online
   teaching. This study conducts a quantitative investigation into the
   teaching experience as a key explanatory variable in explaining the
   levels of such stress. For this purpose, a validated instrument has been
   used, which has been answered by a sample of 1240 university professors.
   The results show that, although the participating professors do not
   express high self-concepts of their digital competence or professional
   aspects, they do not express high levels of digital stress due to the
   pandemic. However, strong divergences have been identified between the
   levels of digital pandemic stress of more experienced professors and
   those of younger professors. Specifically, more experienced professors
   report lower levels of stress than younger professors, although there
   are no significant differences in their respective digital competencies.
   Consequently, the results suggest that teaching experience mitigates
   teaching digital stress, even when this greater experience does not
   concur with greater digital competence. It has also been found that the
   evolution of ratings with teaching experience depends on whether the
   professor is a specialist in scientific-technical or humanistic-social
   areas. Specifically, professors in scientific-technical areas with 15 to
   25 years of experience are those who suffer more digital stress.
   Moreover, the digital stress of professors in scientific-technical areas
   increases between 10 and 25 years of experience, while it decreases
   among professors with less than 10 years of experience. In contrast,
   among professors in humanistic-social areas, the trend in the evolution
   of digital stress is the opposite: it increases among those with less
   than 10 years of experience and decreases among those with more than 10
   years of experience.},
Publisher = {MDPI},
Address = {ST ALBAN-ANLAGE 66, CH-4052 BASEL, SWITZERLAND},
Type = {Article},
Language = {English},
Affiliation = {Antón-Sancho, A; Vergara, D (Corresponding Author), Catholic Univ Avila, Technol Instruct \& Design Engn \& Educ Res Grp TiDE, C Canteros S-N, Avila 05005, Spain.
   Fernandez-Arias, Pablo; Anton-Sancho, Alvaro; Sanchez-Calvo, Maria; Vergara, Diego, Catholic Univ Avila, Technol Instruct \& Design Engn \& Educ Res Grp TiDE, C Canteros S-N, Avila 05005, Spain.},
DOI = {10.3390/educsci14080809},
Article-Number = {809},
EISSN = {2227-7102},
Keywords = {stress; burnout; COVID-19; digital competence; experience; university
   professors; developing countries},
Keywords-Plus = {BURNOUT; TEACHERS; WORK},
Research-Areas = {Education \& Educational Research},
Web-of-Science-Categories  = {Education \& Educational Research},
Author-Email = {pablo.fernandezarias@ucavila.es
   alvaro.anton@ucavila.es
   maria.sanchez@ucavila.es
   diego.vergara@ucavila.es},
Affiliations = {Santa Teresa Jesus Catholic University of Avila},
ResearcherID-Numbers = {Sánchez Calvo, María/LXB-4460-2024
   Vergara, Diego/J-4827-2012
   Fernández-Arias, Pablo/AAA-6910-2021
   , Maria Sanchez-Calvo/LXB-4460-2024
   },
ORCID-Numbers = {Vergara, Diego/0000-0003-3710-4818
   , Maria Sanchez-Calvo/0000-0003-3258-3119
   Fernandez-Arias, Pablo/0000-0002-0502-5800},
Number-of-Cited-References = {60},
Times-Cited = {3},
Usage-Count-Last-180-days = {6},
Usage-Count-Since-2013 = {8},
Journal-ISO = {Educ. Sci.},
Doc-Delivery-Number = {E9G6A},
Web-of-Science-Index = {Emerging Sources Citation Index (ESCI)},
Unique-ID = {WOS:001306014200001},
OA = {gold},
DA = {2025-10-31},
}

@article{ WOS:001087432500265,
Author = {Huang, Shunsen and Lai, Xiaoxiong and Zhao, Xinmei and Dai, Xinran and
   Wang, Huanlei and Li, Yajun and Zhang, Cai and Wang, Yun},
Title = {A proposed explanatory theory in digital media: Approach-avoidance media
   theory and direct evidence from three empirical studies},
Journal = {JOURNAL OF BEHAVIORAL ADDICTIONS},
Year = {2023},
Volume = {12},
Number = {1},
Meeting = {S-8B4},
Pages = {231},
Month = {OCT},
Publisher = {AKADEMIAI KIADO ZRT},
Address = {BUDAFOKI UT 187-189-A-3, H-1117 BUDAPEST, HUNGARY},
Type = {Meeting Abstract},
Language = {English},
Affiliation = {Huang, Shunsen; Lai, Xiaoxiong; Zhao, Xinmei; Dai, Xinran; Wang, Huanlei; Wang, Yun, Beijing Normal Univ, State Key Lab Cognit Neurosci \& Learning, Beijing 100875, Peoples R China.
   Li, Yajun, Guangming Inst Educ Sci, Shenzhen 100875, Beijing, Peoples R China.
   Zhang, Cai, Beijing Normal Univ, Collaborat Innovat Ctr Assessment Basic Educ Qual, Beijing 518107, Peoples R China.},
ISSN = {2062-5871},
EISSN = {2063-5303},
Keywords = {approach-avoidance media theory; approach-avoidance conflict; digital
   addiction; digital stress},
Research-Areas = {Psychiatry},
Web-of-Science-Categories  = {Psychiatry},
Author-Email = {huangss@mail.bnu.edu.cn},
Affiliations = {Beijing Normal University; Beijing Normal University},
ResearcherID-Numbers = {Lai, Xiaoxiong/AGZ-6354-2022
   huang, shunsen/IAN-8799-2023},
Number-of-Cited-References = {0},
Times-Cited = {0},
Usage-Count-Last-180-days = {4},
Usage-Count-Since-2013 = {16},
Journal-ISO = {J. Behav. Addict.},
Doc-Delivery-Number = {U8SA1},
Web-of-Science-Index = {Science Citation Index Expanded (SCI-EXPANDED); Social Science Citation Index (SSCI)},
Unique-ID = {WOS:001087432500265},
OA = {gold},
DA = {2025-10-31},
}

@article{ WOS:000457134100001,
Author = {Carolan, Stephany and Harris, Peter R. and Greenwood, Kathryn and
   Cavanagh, Kate},
Title = {Increasing engagement with an occupational digital stress management
   program through the use of an online facilitated discussion group:
   Results of a pilot randomised controlled trial},
Journal = {INTERNET INTERVENTIONS-THE APPLICATION OF INFORMATION TECHNOLOGY IN
   MENTAL AND BEHAVIOURAL HEALTH},
Year = {2017},
Volume = {10},
Pages = {1-11},
Month = {DEC},
Abstract = {Introduction: Rates of work-related stress, depression and anxiety are
   high, resulting in reduced work performance and absenteeism. There is
   evidence that digital mental health interventions delivered in the
   workplace are an effective way of treating these conditions, but
   intervention engagement and adherence remain a challenge. Providing
   guidance can lead to greater engagement and adherence; an online
   facilitated discussion group may be one way of providing that guidance
   in a time efficient way. This study compares engagement with a minimally
   guided digital mental health program (WorkGuru) delivered in the
   workplace with a discussion group (DG) and without a discussion group
   (MSG), and with a wait list control (WLC); it was conducted as a pilot
   phase of a definitive trial.
   Methods: Eighty four individuals with elevated levels of stress from six
   organisations were recruited to the study and randomised to one of two
   active conditions (DG or MSG) or a WLC. The program WorkGuru is a CBT
   based, eight-week stress management intervention that is delivered with
   minimal guidance from a coach. Data was collected at baseline,
   post-intervention and at 16-week follow-up via online questionnaires.
   The primary outcome measure was number of logins. Secondary measures
   included further engagement measures, and measures of depression,
   anxiety, stress, comfort and enthusiasm. Quality measures including
   satisfaction and system usability were also collected.
   Results: A greater number of logins was observed for the DG compared
   with the MSG; this was a medium between group effect size (d = 0.51;
   95\% CI: - 0.04, 1.05). Small to medium effect size differences were
   found at T2 in favour of the active conditions compared with the control
   on the DASS subscales depression, anxiety and stress, and the IWP
   subscales enthusiasm and comfort. This was largely maintained at T3.
   Satisfaction with the intervention was high with individuals in the MSG
   reporting greater satisfaction than individuals in the DG.
   Conclusions: This study shows that access to an online facilitated
   discussion group increases engagement with a minimally supported
   occupational digital mental health intervention (as defined by the
   number of logins), but that this doesn't necessarily result in improved
   psychological outcomes or increased satisfaction when compared to access
   to the intervention without the group. Access to the web-based program
   was associated with lower levels of depression, anxiety and stress and
   an increase in comfort and enthusiasm post intervention; these changes
   were largely maintained at follow-up.},
Publisher = {ELSEVIER},
Address = {RADARWEG 29, 1043 NX AMSTERDAM, NETHERLANDS},
Type = {Article},
Language = {English},
Affiliation = {Carolan, S (Corresponding Author), Univ Sussex, Sch Psychol, Falmer BN1 9QH, England.
   Carolan, Stephany; Harris, Peter R.; Greenwood, Kathryn; Cavanagh, Kate, Univ Sussex, Sch Psychol, Falmer BN1 9QH, England.
   Greenwood, Kathryn, Sussex Partnership NHS Fdn Trust, Res \& Dev Dept, Worthing, England.},
DOI = {10.1016/j.invent.2017.08.001},
EISSN = {2214-7829},
Keywords = {CBT; Internet; Online; Web-based; Randomised controlled trial; Stress;
   Work},
Keywords-Plus = {WORK; DEPRESSION; EMPLOYEES; PERFORMANCE},
Research-Areas = {Psychology; Health Care Sciences \& Services; Medical Informatics;
   Psychiatry},
Web-of-Science-Categories  = {Psychology, Clinical; Health Care Sciences \& Services; Medical
   Informatics; Psychiatry},
Author-Email = {sc587@sussex.ac.uk
   p.r.harris@sussex.ac.uk
   k.e.greenwood@sussex.ac.uk
   kate.cavanagh@sussex.ac.uk},
Affiliations = {University of Sussex},
ResearcherID-Numbers = {cavanagh, kate/A-7948-2008
   greenwood, kathryn/I-8638-2012
   },
ORCID-Numbers = {Greenwood, Kathryn/0000-0001-7899-8980
   Harris, Peter/0000-0003-4599-4929
   Cavanagh, Kate/0000-0002-9863-1462},
Funding-Acknowledgement = {Economic and Social Research Council, UK {[}ES/L001365/1]; Economic and
   Social Research Council {[}ES/L001365/1] Funding Source: researchfish},
Funding-Text = {Preparation of this manuscript was supported by the Economic and Social
   Research Council, UK Grant no. ES/L001365/1. Due to ethical concerns,
   supporting data cannot be made openly available.},
Number-of-Cited-References = {47},
Times-Cited = {38},
Usage-Count-Last-180-days = {1},
Usage-Count-Since-2013 = {17},
Journal-ISO = {Internet Interv.},
Doc-Delivery-Number = {VH8UF},
Web-of-Science-Index = {Science Citation Index Expanded (SCI-EXPANDED); Social Science Citation Index (SSCI)},
Unique-ID = {WOS:000457134100001},
OA = {Green Submitted, gold},
DA = {2025-10-31},
}

@article{ WOS:000892451700004,
Author = {Huang, Shunsen and Lai, Xiaoxiong and Ke, Li and Qin, Xubao and Yan, Jia
   Julia and Xie, Yumei and Dai, Xinran and Wang, Yun},
Title = {Smartphone Stress: Concept, Structure, and Development of Measurement
   Among Adolescents},
Journal = {CYBERPSYCHOLOGY-JOURNAL OF PSYCHOSOCIAL RESEARCH ON CYBERSPACE},
Year = {2022},
Volume = {16},
Number = {5},
Abstract = {People suffer from stress or digital stress when using information
   communication technology. Smartphones are the most widely used smart
   device among adolescents. However, few tools have been developed to
   capture smartphone stress. This preregistered study aims to clarify and
   define the concept of smartphone stress based on previous literature
   regarding digital stress and to develop a smartphone stress scale for
   adolescents. This study integrated qualitative and quantitative
   approaches to explore the structure of smartphone stress and develop a
   smartphone stress scale. First, we theoretically proposed the smartphone
   stress item pool based on current theories of digital stress and the
   definition of smartphone stress. Then, we conducted focus groups and
   in-depth interviews (N = 41) to revise the items in the item pool.
   Lastly, we finalized the scale based on the data collected from three
   independent samples of adolescents (Nsample1 = 1,088, Nsample2 = 879,
   Nsample3 = 176). The results revealed six dimensions of smartphone
   stress among adolescents: unsatisfactory information and communication,
   unmet recreational motivation, online learning burden, social concerns,
   useless and overloaded notifications, and online verbal attacks. The
   content validity was confirmed and the scale showed robust reliability
   (alpha = .851 to .959), stability (test-retest reliability = .717 to
   .681, p < .001), and validity (construct validity: chi 2 = 2,811.967, df
   = 399, CFI = .966, TLI = .963, RMSEA = .075; correlations with anxiety
   and depression were .431 to .462, p < .001). The developed scale is
   reliable in measuring smartphone stress in adolescents. Limitations,
   implications, and suggestions for future research are discussed.},
Publisher = {MASARYKOVA UNIV, FAC SOCIAL STUDIES},
Address = {JOSTOVA 10, BRNO, 602 00, CZECH REPUBLIC},
Type = {Article},
Language = {English},
Affiliation = {Wang, Y (Corresponding Author), Beijing Normal Univ, State Key Lab Cognit Neurosci \& Learning, 19 XinJieKouWai St, Beijing 100875, Peoples R China.
   Huang, Shunsen; Lai, Xiaoxiong; Dai, Xinran; Wang, Yun, Beijing Normal Univ, State Key Lab Cognit Neurosci \& Learning, Beijing, Peoples R China.
   Ke, Li, Beijing Normal Univ, Collaborat Innovat Ctr Assessment Basic Educ Qual, Beijing, Peoples R China.
   Qin, Xubao, Southwest Univ, High Sch, Chongqing, Peoples R China.
   Yan, Jia Julia, Univ Tennessee, Dept Child \& Family Studies, Knoxville, TN USA.
   Xie, Yumei, Chongqing Chaoyang Middle Sch, Chongqing, Peoples R China.
   Wang, Yun, Beijing Normal Univ, State Key Lab Cognit Neurosci \& Learning, 19 XinJieKouWai St, Beijing 100875, Peoples R China.},
DOI = {10.5817/CP2022-5-1},
Article-Number = {1},
ISSN = {1802-7962},
Keywords = {smartphone stress; digital stress; factor analysis; adolescent;
   qualitative and quantitative approach},
Keywords-Plus = {SHORT-FORM; DARK SIDE; TECHNOSTRESS; FACEBOOK; MEDIA; INFORMATION;
   ENTRAPMENT; VALIDATION; REDUNDANCY; DEPRESSION},
Research-Areas = {Communication; Psychology},
Web-of-Science-Categories  = {Communication; Psychology, Multidisciplinary},
Author-Email = {wangyun@bnu.edu.cn},
Affiliations = {Beijing Normal University; Beijing Normal University; Southwest
   University - China; University of Tennessee System; University of
   Tennessee Knoxville; Beijing Normal University},
ResearcherID-Numbers = {Lai, Xiaoxiong/AGZ-6354-2022
   谢, 育梅/GRE-7716-2022
   Wu, Xianbo/AAL-2948-2020
   huang, shunsen/IAN-8799-2023
   Yan, Jia/ABB-6069-2020
   },
ORCID-Numbers = {Lai, Xiaoxiong/0000-0002-5760-0918
   Huang, Shunsen/0000-0002-9331-3107
   Dai, Xinran/0009-0006-2044-089X
   Wang, Yun/0000-0002-2648-4467},
Funding-Acknowledgement = {State Key Laboratory of Cognitive Neuroscience and Learning of Beijing
   Normal University {[}20ZD153]; Major Program of the National Social
   Science Fund of China {[}CNL\_A\_0003\_003]},
Funding-Text = {We would like to thank Yuhan Luo, Yan Cui, Mendi Qi, Zijing Xu, Qiming
   Yuan, and Zhengqian Yang at the State key laboratory of Cognitive
   Neuroscience and Learning, Beijing Normal University, who give their
   comments or suggestions to improve our work. We also thankJiahe Wu at
   the Mian Yang High School due to her kind help during the investigation.
   Besides, we thank the constructive and specific suggestions from
   anonymous reviewers and the editor, which help improve our article.The
   questionnaire and methodology for this study were approved by the
   Institutional Review Board (IRB) of the State Key Laboratory of
   Cognitive Neuroscience and Learning of Beijing Normal University (Ethics
   approval number: CNL\_A\_0003\_003) . And the informed consent has been
   appropriately obtained.This study was funded by the Major Program of the
   National Social Science Fund of China {[}Grant Number: 20\&ZD153] .},
Number-of-Cited-References = {79},
Times-Cited = {7},
Usage-Count-Last-180-days = {9},
Usage-Count-Since-2013 = {80},
Journal-ISO = {Cyberpsychology},
Doc-Delivery-Number = {6R7AM},
Web-of-Science-Index = {Social Science Citation Index (SSCI)},
Unique-ID = {WOS:000892451700004},
OA = {gold},
DA = {2025-10-31},
}

@article{ WOS:001394942600001,
Author = {Bernburg, Monika and Gebhardt, Julia Sofie and Groneberg, David A. and
   Mache, Stefanie},
Title = {Impact of Digitalization in Dentistry on Technostress, Mental Health,
   and Job Satisfaction: A Quantitative Study},
Journal = {HEALTHCARE},
Year = {2025},
Volume = {13},
Number = {1},
Month = {JAN},
Abstract = {Background: The utilization of digital technologies in the field of
   dentistry is becoming increasingly prevalent. Such technologies
   facilitate more precise and efficient dental treatment while also
   enhancing the overall quality of care. The advent of digitalization has
   brought with it a plethora of advantages, yet it has also given rise to
   a number of potential challenges. These have the potential to give rise
   to a variety of negative consequences, including an increase in stress
   perception. Objectives: This study identifies the digital demands and
   resources as well as the prevalence of digital stress perception among
   German dentists. Furthermore, the study examines the relationship
   between digital stress perception and work- and health-related outcomes,
   and it identifies potential preventive measures. Methods: The
   quantitative cross-sectional study involved a total of 325 German
   dentists. Data collection took place between January and April 2024. The
   questionnaire was validated using several established scales, including
   the Technostress Scale and the Copenhagen Psychosocial Questionnaire
   (COPSOQ). Multiple correlation and regression analyses were conducted to
   ascertain the reliability and validity of the data collected. Results:
   The study results demonstrated that the participating dentists exhibited
   a moderate level of digital stress (M = 3.73 (SD = 0.71). Regarding the
   individual technostress creators, the highest mean was observed for the
   constructs of techno-overload (M = 3.91; SD = 0.76), techno-complexity
   (M = 3.63; SD = 0.71), and techno-uncertainty (M = 2.01; SD = 0.75). The
   participants reported an average level of exhaustion symptoms (M = 3.21;
   SD = 0.91) and job satisfaction (M = 4.52; SD = 0.78). The association
   between technostress and emotional exhaustion (as a burnout symptom)
   showed a significant positive correlation (r = 0.38; CI: 0.07, 0.52; p <
   0.05). A significant negative correlation was observed between the
   variables of technostress and job satisfaction, with a correlation
   coefficient of r = -0.33 (CI: -0.25, 0.07; p < 0.05). Conclusions: This
   study presents preliminary findings on the digital stress experience in
   dentistry and relevant associations. In the context of ongoing
   digitalization, there is a need for support and preventive measures to
   reduce technology-related stress. An optimized design of digital
   applications and the working environment are of crucial importance to
   improve the health of dentists and the quality of patient care.},
Publisher = {MDPI},
Address = {ST ALBAN-ANLAGE 66, CH-4052 BASEL, SWITZERLAND},
Type = {Article},
Language = {English},
Affiliation = {Mache, S (Corresponding Author), Univ Med Ctr Hamburg Eppendorf UKE, Inst Occupat \& Maritime Med ZfAM, Seewartenstr 10, D-20459 Hamburg, Germany.
   Mache, S (Corresponding Author), Goethe Univ, Inst Occupat Social \& Environm Med, Theodor Stern Kai 7, D-60509 Frankfurt, Germany.
   Bernburg, Monika; Mache, Stefanie, Univ Med Ctr Hamburg Eppendorf UKE, Inst Occupat \& Maritime Med ZfAM, Seewartenstr 10, D-20459 Hamburg, Germany.
   Bernburg, Monika; Gebhardt, Julia Sofie; Groneberg, David A.; Mache, Stefanie, Goethe Univ, Inst Occupat Social \& Environm Med, Theodor Stern Kai 7, D-60509 Frankfurt, Germany.},
DOI = {10.3390/healthcare13010072},
Article-Number = {72},
EISSN = {2227-9032},
Keywords = {digitization; dentistry medicine; dentists; digital stress; medical
   staff; practices; preventive measures; technostress},
Keywords-Plus = {CARE},
Research-Areas = {Health Care Sciences \& Services},
Web-of-Science-Categories  = {Health Care Sciences \& Services; Health Policy \& Services},
Author-Email = {s.mache@uke.de},
Affiliations = {University of Hamburg; University Medical Center Hamburg-Eppendorf;
   Goethe University Frankfurt},
ResearcherID-Numbers = {Groneberg, David/A-5132-2018
   },
ORCID-Numbers = {Groneberg, David/0000-0001-8551-6556
   Mache, Stefanie/0000-0003-4979-0587},
Number-of-Cited-References = {43},
Times-Cited = {3},
Usage-Count-Last-180-days = {7},
Usage-Count-Since-2013 = {17},
Journal-ISO = {Healthcare},
Doc-Delivery-Number = {R9Z7N},
Web-of-Science-Index = {Science Citation Index Expanded (SCI-EXPANDED); Social Science Citation Index (SSCI)},
Unique-ID = {WOS:001394942600001},
OA = {Green Submitted, gold},
DA = {2025-10-31},
}

@article{ WOS:000936147200006,
Author = {Rauch, Margarete and Bundscherer-Meierhofer, Katharina and Loew, Thomas
   H. and Leinberger, Beate},
Title = {Design of an App Using the Technique of ``Slow-Paced Breathing{''} for
   the Self-Regulation for Students During the Coronavirus Disease
   Pandemic. A Digital Stress-Regulation Program for Students in Grades 6-8},
Journal = {KINDHEIT UND ENTWICKLUNG},
Year = {2022},
Volume = {31},
Number = {4},
Pages = {229-244},
Month = {OCT},
Abstract = {Theoretical background: More than two-thirds of adolescents were
   moderately to severely burdened during the COVID-19 pandemic and
   reported lower quality of life as well as increased stress.
   Inadaequately regulated emotion and negative stress are risk factors for
   the development of internalization and externalization problems.
   Students can use an internet-based app for stress regulation training
   based on slow-paced breathing. This technique is simple and inexpensive
   and can be used anywhere. Slow-paced breathing stabilizes, calms, and
   improves physical and mental well-being. This technique can be used in
   both primary and secondary prevention. Objective: This study is a pilot
   project intended to investigate the accessibility, acceptance, and
   effectiveness of an app with the technology of slow-paced breathing.
   Method: A multimodule app has been designed and developed that explains
   the technique of slow-paced breathing and guides the use and practice of
   this technique before or during stressful situations. An additional
   breathing app provides support. As part of a pilot project during the
   second wave of the COVID-19 pandemic, students in grades 6 - 8 tested
   the 4-week training. 31 students evaluated the entire app, and training
   with the technique of ``slow-paced breathing `` was evaluated by 7
   students. Results: First results indicate that most users were satisfied
   with the app technology and other aspects, such as design and processing
   time. The contents of the different modules were rated well by the
   training group ``slow-paced breathing. `` On the other hand, the
   accessibility was considered low, and half of the students (n = 30)
   would prefer face-to-face stress regulation training in school. All
   results are presented descriptively. Discussion and conclusion: The
   revised app plus face-to-face modules for compliance and motivational
   incentives should be evaluated in a larger sample of teenage students.},
Publisher = {HOGREFE VERLAG},
Address = {MERKELSTRASSE 3, GOTTINGEN, GERMANY},
Type = {Article},
Language = {German},
Affiliation = {Rauch, M (Corresponding Author), Univ Klinikum Regensburg, Abt Psychosomat Med, Regensburg, Germany.
   Rauch, Margarete; Bundscherer-Meierhofer, Katharina; Loew, Thomas H.; Leinberger, Beate, Univ Klinikum Regensburg, Abt Psychosomat Med, Regensburg, Germany.},
DOI = {10.1026/0942-5403/a000394},
ISSN = {0942-5403},
EISSN = {2190-6246},
Keywords = {slow-paced breathing; self-regulation; app-based training; adolescent;
   school},
Keywords-Plus = {HEART-RATE-VARIABILITY; EMOTION REGULATION; NEUROVISCERAL INTEGRATION;
   MENTAL-HEALTH; CHILDREN; ADOLESCENCE; MANAGEMENT; SENSORS; LIFE},
Research-Areas = {Psychology},
Web-of-Science-Categories  = {Psychology, Developmental},
Author-Email = {margareterauch@gmx.net},
Affiliations = {University of Regensburg},
ResearcherID-Numbers = {Leinberger, Beate/GPP-6164-2022},
Funding-Acknowledgement = {Wir mochten allen Schuler\_innen},
Funding-Text = {Wir mochten allen Schuler\_innen, Eltern und den Schulleiter\_innen
   danken, die dieses Projekt in der au ss erst herausfordernden
   Pandemie-Zeit unterstutzt haben.},
Number-of-Cited-References = {80},
Times-Cited = {1},
Usage-Count-Last-180-days = {2},
Usage-Count-Since-2013 = {10},
Journal-ISO = {Kindh. Entwickl.},
Doc-Delivery-Number = {9D5NZ},
Web-of-Science-Index = {Social Science Citation Index (SSCI)},
Unique-ID = {WOS:000936147200006},
OA = {hybrid},
DA = {2025-10-31},
}

@article{ WOS:001320042700001,
Author = {Merlici, Ioan-Alex and Maftei, Alexandra and Opariuc-Dan, Cristian},
Title = {This is Too Much! Social media integration and adults'
   psychological distress: the mediating role of cyber and place-based
   information overload},
Journal = {BEHAVIOUR \& INFORMATION TECHNOLOGY},
Year = {2025},
Volume = {44},
Number = {10, SI},
Pages = {2445-2455},
Month = {JUN 15},
Abstract = {The present study examined the predictive role of social media use on
   adults' psychological distress through the mediating role of one of the
   digital stress factors, i.e. information overload. A sample of 295
   participants aged 18-41 (M age = 21.15, SD = 3.67, 82\% females) filled
   out self-reported questionnaires measuring social media integration,
   anxiety, depression, and stress symptoms, as well as cyber-based and
   place-based information overload. Results suggested significant
   associations between social media integration and emotional connection,
   cyber-based information overload, and psychological distress symptoms.
   Cyber-based information overload was positively associated with
   place-based information overload and psychological distress symptoms.
   SEM analyses suggested a partial positive and statistically significant
   mediation between social integration and emotional connection and
   psychological distress by information overload: high scores on social
   integration and emotional connection were marginally positively
   associated with high scores on information overload and with high scores
   on psychological distress as direct effects. However, on the second
   mediation path, high scores on information overload were positively
   associated with high scores on psychological distress, but no
   significant total effect was observed. We discuss the present findings
   considering their implications for digital stress awareness and
   practical strategies for preventing information overload-related
   negative outcomes.},
Publisher = {TAYLOR \& FRANCIS LTD},
Address = {2-4 PARK SQUARE, MILTON PARK, ABINGDON OR14 4RN, OXON, ENGLAND},
Type = {Article},
Language = {English},
Affiliation = {Maftei, A (Corresponding Author), Alexandru Ioan Cuza Univ, Fac Psychol \& Educ Sci, Dept Educ Sci, 3 Toma Cozma St, Iasi, Romania.
   Merlici, Ioan-Alex; Maftei, Alexandra; Opariuc-Dan, Cristian, Alexandru Ioan Cuza Univ, Fac Psychol \& Educ Sci, Dept Educ Sci, 3 Toma Cozma St, Iasi, Romania.
   Opariuc-Dan, Cristian, Bucharest Univ, Fac Psychol \& Educ Sci, Dept Psychol, Bucharest, Romania.},
DOI = {10.1080/0144929X.2024.2406252},
EarlyAccessDate = {SEP 2024},
ISSN = {0144-929X},
EISSN = {1362-3001},
Keywords = {Social media; young adults; distress; information overload; digital
   stress},
Keywords-Plus = {ASSOCIATION; DEPRESSION; ANXIETY; HEALTH},
Research-Areas = {Computer Science; Engineering},
Web-of-Science-Categories  = {Computer Science, Cybernetics; Ergonomics},
Author-Email = {psihologamaftei@gmail.com},
Affiliations = {Alexandru Ioan Cuza University; University of Bucharest},
ResearcherID-Numbers = {Opariuc-Dan, Cristian/A-6000-2015
   Cobzeanu, Alexandra/ABB-6674-2020},
ORCID-Numbers = {Opariuc-Dan, Cristian/0000-0003-4079-0142
   },
Number-of-Cited-References = {57},
Times-Cited = {1},
Usage-Count-Last-180-days = {11},
Usage-Count-Since-2013 = {32},
Journal-ISO = {Behav. Inf. Technol.},
Doc-Delivery-Number = {4KX8Q},
Web-of-Science-Index = {Science Citation Index Expanded (SCI-EXPANDED); Social Science Citation Index (SSCI)},
Unique-ID = {WOS:001320042700001},
DA = {2025-10-31},
}

@article{ WOS:001253619100005,
Author = {Huang, Shunsen and Lai, Xiaoxiong and Zhang, Cai and Zhao, Xinmei and
   Dai, Xinran and Qi, Mengdi and Wang, Huanlei and Wang, Wenrong and Wang,
   Yun},
Title = {Relationship between adolescents' smartphone stress and mental health:
   Based on the multiverse-style analysis and intensive longitudinal method},
Journal = {ACTA PSYCHOLOGICA SINICA},
Year = {2024},
Volume = {56},
Number = {6},
Pages = {745+},
Month = {JUN},
Abstract = {Adolescents frequently encounter elevated levels of digital stress by
   exposure to digital media (e.g., smartphone stress). Their ongoing brain
   development increases adolescents' susceptibility to digital stress,
   making them more vulnerable to its adverse effects. Among digital
   devices, smartphones are the most widely used ones by adolescents and a
   primary source of digital stress. The current study aims to investigate
   the robust association between digital stress, specifically smartphone
   stress, and adolescent mental health. The study also aims to investigate
   the underlying mechanisms of this association.
   In Study 1, a multiverse-style analysis was employed to investigate the
   robust relationship between smartphone stress and mental health
   (depression and well-being) in a large sample of adolescents (N = 74
   182, male = 39 192). This method was chosen for its robustness of
   various data manipulations to test the effect of interest, and median
   beta and NSRPD (number of significant results in predominant direction)
   were used as statistical inference indicators of the effect. In Study 2,
   we conducted an intensive longitudinal design to examine the mechanism
   of how smartphone stress affects mental health among adolescents (N =
   477, female = 214, M-age = 12.67 +/- 0.31). Before intensive
   longitudinal design, we assessed smartphone stress, well-being, and
   depression (T1). Subsequently, daily rumination (consecutive 17 days,
   T2) and daily negative mood (consecutive 18 days, T3) were assessed over
   a 35-day period. Upon intensive longitudinal design, we once again
   measured well-being and depression (T4). We found that rumination,
   negative emotion ( NE), and rumination-NE (serial mediation) mediate the
   link between smartphone stress and mental health ( smartphone
   stress-depression model, smartphone stress-well-being model).
   Study 1 indicated that over half of adolescents (52.6\% of grade 4
   students and 78.2\% of grade 8 students) experienced smartphone stress.
   Furthermore, smartphone stress strongly and robustly predicted
   depression (Median beta = 0.37, p < 0.001, NSRPD = 160/160, p < 0.001,
   partial r(2) = 0.172) and well-being (Median beta = -0.14, p < 0.001,
   NSRPD = 160/160, p < 0.001, partial r(2) = 0.011). Effect sizes from
   both outcomes (partial r(2) > 0.010) are capable to inform policy and
   the public sphere. Study 2 revealed that rumination intensity, negative
   emotion intensity, and rumination-negative emotion intensity mediate the
   relationship between smartphone stress and depression. However, no
   mediation was found for rumination or negative emotion fluctuation. In
   smartphone stress-well-being model, negative emotion intensity and
   rumination-negative emotion intensity, but not rumination intensity,
   mediated the association between smartphone stress and well-being.
   Moreover, negative emotion and rumination-negative emotion fluctuation,
   but not rumination fluctuation, mediated the association between
   smartphone stress and well-being. Therefore, the intensity and
   fluctuation of rumination and negative emotion are common mediators in
   the relationship between smartphone stress and depression/well-being,
   while the effects of mechanisms are outcome-dependent.
   The findings pinpoint the significant and robust effect of smartphone
   stress on depression and well-being among adolescents. The mediation of
   rumination and negative emotion in the relationship between smartphone
   stress and mental health probes into the mechanism of this relationship.
   These results support classic theories (e.g., the Emotional Cascade
   Model) and confirm and enrich the recent Media use-Digital stress-Mental
   health model. These findings could also inform future interventions for
   mental health problems related to smartphone stress.},
Publisher = {SCIENCE PRESS},
Address = {16 DONGHUANGCHENGGEN NORTH ST, BEIJING 100717, PEOPLES R CHINA},
Type = {Article},
Language = {Chinese},
Affiliation = {Wang, Y (Corresponding Author), Beijing Normal Univ, State Key Lab Cognit Neurosci \& Learning, Beijing 100875, Peoples R China.
   Huang, Shunsen; Lai, Xiaoxiong; Zhao, Xinmei; Dai, Xinran; Qi, Mengdi; Wang, Huanlei; Wang, Yun, Beijing Normal Univ, State Key Lab Cognit Neurosci \& Learning, Beijing 100875, Peoples R China.
   Lai, Xiaoxiong, China Natl Acad Educ Sci, Inst Digital Educ, Beijing 100088, Peoples R China.
   Zhang, Cai, Beijing Normal Univ, Collaborat Innovat Ctr Assessment Basic Educ Qual, Beijing 100875, Peoples R China.
   Wang, Wenrong, Zhongmu Teaching \& Res Ctr, Zhengzhou 451450, Peoples R China.},
DOI = {10.3724/SP.J.1041.2024.00745},
ISSN = {0439-755X},
Keywords = {smartphone stress; digital stress; mental health; rumination; negative
   emotion},
Keywords-Plus = {LIFE SATISFACTION; RUMINATION; EMOTION; VARIABILITY; MODEL; TIME},
Research-Areas = {Psychology},
Web-of-Science-Categories  = {Psychology, Multidisciplinary},
Author-Email = {wangyun@bnu.edu.cn},
Affiliations = {Beijing Normal University; Beijing Normal University},
ResearcherID-Numbers = {huang, shunsen/IAN-8799-2023
   Lai, Xiaoxiong/AGZ-6354-2022},
Number-of-Cited-References = {74},
Times-Cited = {0},
Usage-Count-Last-180-days = {10},
Usage-Count-Since-2013 = {19},
Journal-ISO = {Acta Psychol. Sin.},
Doc-Delivery-Number = {WG1G7},
Web-of-Science-Index = {Emerging Sources Citation Index (ESCI)},
Unique-ID = {WOS:001253619100005},
OA = {Bronze},
DA = {2025-10-31},
}

@article{ WOS:001251058400001,
Author = {Angioletti, Laura and Fronda, Giulia},
Title = {Neuroscientific protocols for the assessment and management of
   physiological responses to digital technostress},
Journal = {SOCIAL NEUROSCIENCE},
Year = {2025},
Volume = {20},
Number = {3, SI},
Pages = {147-153},
Month = {MAY 4},
Abstract = {The digitalization process and the constant and prolonged use of digital
   technologies can lead to the development of digital stress, defined with
   the term technostress. This type of stress is related to the
   relationship between individuals and digital technologies and can lead
   to some related drifts, such as techno-anxiety and techno-addiction,
   concerning states of anxiety, apprehension, fear, or addiction toward
   digital technologies. Thus, it is crucial to avoid and lessen the
   potential development of technostress, particularly in the current
   historical age that has expanded the number of smart workers in constant
   touch with various digital technologies. This contribution highlights
   the potential applications of multi-integrated neuroscientific protocols
   to assess how technology can influence interpersonal dynamics and
   relational mechanisms, through the lenses of neuroassessment procedures;
   and to promote better emotional regulation and stress reduction through
   neuroempowerment protocols aimed at the reduction of technostress at the
   physiological level.},
Publisher = {ROUTLEDGE JOURNALS, TAYLOR \& FRANCIS LTD},
Address = {2-4 PARK SQUARE, MILTON PARK, ABINGDON OX14 4RN, OXON, ENGLAND},
Type = {Article},
Language = {English},
Affiliation = {Angioletti, L (Corresponding Author), Univ Cattolica Sacro Cuore, Dept Psychol, Largo Gemelli 1, I-20123 Milan, Italy.
   Angioletti, Laura; Fronda, Giulia, Univ Cattolica Sacro Cuore, Int Res Ctr Cognit Appl Neurosci IrcCAN, Milan, Italy.
   Angioletti, Laura; Fronda, Giulia, Univ Cattolica Sacro Cuore, Dept Psychol, Res Unit Affect \& Social Neurosci, Milan, Italy.
   Angioletti, Laura, Univ Cattolica Sacro Cuore, Dept Psychol, Largo Gemelli 1, I-20123 Milan, Italy.},
DOI = {10.1080/17470919.2024.2369290},
EarlyAccessDate = {JUN 2024},
ISSN = {1747-0919},
EISSN = {1747-0927},
Keywords = {Digital stress; technostress; physiological systems; social
   neuroscience; neuroscientific protocols},
Keywords-Plus = {STRESS-MANAGEMENT; COMPUTER; STRAIN; USERS; WORK; FACE; EEG},
Research-Areas = {Neurosciences \& Neurology; Psychology},
Web-of-Science-Categories  = {Neurosciences; Psychology},
Author-Email = {laura.angioletti1@unicatt.it},
Affiliations = {Catholic University of the Sacred Heart; Catholic University of the
   Sacred Heart; Catholic University of the Sacred Heart},
ResearcherID-Numbers = {Angioletti, Laura/K-5528-2019
   },
ORCID-Numbers = {Angioletti, Laura/0000-0002-3027-2272},
Number-of-Cited-References = {53},
Times-Cited = {4},
Usage-Count-Last-180-days = {11},
Usage-Count-Since-2013 = {18},
Journal-ISO = {Soc. Neurosci.},
Doc-Delivery-Number = {8KT2U},
Web-of-Science-Index = {Science Citation Index Expanded (SCI-EXPANDED)},
Unique-ID = {WOS:001251058400001},
DA = {2025-10-31},
}

@article{ WOS:001305043300001,
Author = {Koehne, Thomas and Koehne, Marija},
Title = {Uncovering the Impact of Digitalization on the Performance of Insurance
   Distribution},
Journal = {RISKS},
Year = {2024},
Volume = {12},
Number = {8},
Month = {AUG},
Abstract = {This study explores the impact of digitalization on the performance of
   insurance intermediaries, who still play a key role in the revenue
   generation of insurance companies. By using an interdisciplinary
   approach, this study is the first to examine the extent and type of
   digital technologies used by intermediaries, their impact on performance
   with respect to revenue, productivity, and interaction with clients, and
   the role of digital stress in this context. The research is exploratory,
   which is why a research model with many variables and relationships
   between them was built. The quantitative multivariate method of Partial
   Least Squares Structural Equation Modeling (PLS-SEM) was applied as it
   allows the simultaneous estimation of models with multiple dependent
   variables and their interconnections. In this context, data collected in
   2022 from 671 insurance intermediaries from Germany, whose demographic
   distribution in the sample is representative of the German insurance
   market, were analyzed. The findings show that insurance intermediaries
   use many digital technologies compared to other industries, particularly
   those that create added value in their daily work. Empirical evidence
   also showed that using digital technologies positively affects
   performance but induces perceived digital stress. As this study reveals,
   the latter diminishes the positive effects on performance. Technology
   optimism, technological skills, and organizational support reduce the
   severity of stress. This means that insurers can start here to support
   intermediaries to mitigate the performance-limiting effects. This study
   adds to the insurance literature by providing a broader understanding of
   how insurance intermediaries deal with digitalization and what it means
   for their performance.},
Publisher = {MDPI},
Address = {ST ALBAN-ANLAGE 66, CH-4052 BASEL, SWITZERLAND},
Type = {Article},
Language = {English},
Affiliation = {Köhne, T (Corresponding Author), Berlin Sch Econ \& Law, Dept Cooperat Studies, D-10315 Berlin, Germany.
   Koehne, Thomas, Berlin Sch Econ \& Law, Dept Cooperat Studies, D-10315 Berlin, Germany.
   Koehne, Marija, Assekurum GmbH, D-15366 Hoppegarten, Germany.},
DOI = {10.3390/risks12080129},
Article-Number = {129},
EISSN = {2227-9091},
Keywords = {insurance distribution; personnel selling; digital tools;
   digitalization; performance; digital stress},
Keywords-Plus = {INFORMATION-TECHNOLOGY; TECHNOSTRESS; STRESS; CONSTRUCTS; SERVICES; WORK},
Research-Areas = {Business \& Economics},
Web-of-Science-Categories  = {Business, Finance},
Author-Email = {thomas.koehne@hwr-berlin.de},
Affiliations = {Berlin School of Economics \& Law},
Funding-Acknowledgement = {Institut fur Versicherungswirtschaft Berlin},
Funding-Text = {This research received no external funding. The APC was funded by
   Institut fur Versicherungswirtschaft Berlin.},
Number-of-Cited-References = {100},
Times-Cited = {0},
Usage-Count-Last-180-days = {5},
Usage-Count-Since-2013 = {12},
Journal-ISO = {Risks},
Doc-Delivery-Number = {E7V4Q},
Web-of-Science-Index = {Emerging Sources Citation Index (ESCI)},
Unique-ID = {WOS:001305043300001},
OA = {gold},
DA = {2025-10-31},
}

@article{ WOS:001576465000001,
Author = {Tultabayev, Mukhtar and Zhumanova, Umyt and Tultabayeva, Tamara and
   Shoman, Aruzhan},
Title = {Validation of the hypothesis on the protective role of functional
   beverages in mitigating the adverse health effects of digital
   technologies},
Journal = {FRONTIERS IN NUTRITION},
Year = {2025},
Volume = {12},
Month = {SEP 9},
Abstract = {The widespread adoption of digital technologies (DT) and artificial
   intelligence (AI) has led to the emergence of digital stress (DS),
   characterized by anxiety, cognitive overload, visual fatigue, and
   emotional exhaustion. This study aims to validate the objective that
   functional beverages (FB), containing vitamins, minerals, probiotics,
   adaptogens, and antioxidants, can mitigate the adverse health effects of
   DS. The outlook of this objective includes the following: (1) assessing
   the protective potential of FB in reducing stress, enhancing cognitive
   function, protecting vision, normalizing sleep, and preventing the
   hereditary transmission of stress; (2) developing recommendations for
   next-generation FB with a focus on synergistic formulations and
   personalized approaches; and (3) justifying the use of advanced delivery
   technologies to enhance component bioavailability. A systematic review
   of empirical data confirmed the protective role of FB, demonstrating
   their effectiveness in alleviating DS consequences. Strategies for FB
   development were proposed, including the use of nanoemulsions,
   liposomes, and AI models for personalization, ensuring scalability and
   practical implementation of the hypothesisPROSPERO registration
   CRD420251077775.},
Publisher = {FRONTIERS MEDIA SA},
Address = {AVENUE DU TRIBUNAL FEDERAL 34, LAUSANNE, CH-1015, SWITZERLAND},
Type = {Article},
Language = {English},
Affiliation = {Tultabayev, M (Corresponding Author), Dept Kazakh Univ Technol \& Business K Kulazhanov, Astana, Kazakhstan.
   Tultabayev, Mukhtar, Dept Kazakh Univ Technol \& Business K Kulazhanov, Astana, Kazakhstan.
   Zhumanova, Umyt, S Seifullin Kazakh Agrotech Res Univ, Astana, Kazakhstan.
   Tultabayeva, Tamara, S Seifullin Kazakh Agrotech Res Univ, Dept Food Technol \& Proc Prod, Astana, Kazakhstan.
   Shoman, Aruzhan, Astana IT Univ, Sci \& Innovat Ctr Agro Tech, Astana, Kazakhstan.},
DOI = {10.3389/fnut.2025.1626046},
Article-Number = {1626046},
ISSN = {2296-861X},
Keywords = {functional beverages; digital stress; bioactive compounds; health
   resilience; personalized nutrition; digital technologies},
Keywords-Plus = {SCHIZOPHRENIA; ASSOCIATIONS; DISORDER; STRESS},
Research-Areas = {Nutrition \& Dietetics},
Web-of-Science-Categories  = {Nutrition \& Dietetics},
Author-Email = {yrath2510@gmail.com},
Affiliations = {Astana IT University},
Funding-Acknowledgement = {Science Committee of the Ministry of Science and Higher Education of the
   Republic of Kazakhstan {[}AP23488817];  {[}2024-2026]},
Funding-Text = {The author(s) declare that financial support was received for the
   research and/or publication of this article. This study was conducted
   within the framework of the grant project No. AP23488817, ``Development
   of technology for the production of fortified drinks enriched with
   oxygen using the Scheffe simplex lattice plan,{''} funded by the Science
   Committee of the Ministry of Science and Higher Education of the
   Republic of Kazakhstan for 2024-2026.},
Number-of-Cited-References = {47},
Times-Cited = {0},
Usage-Count-Last-180-days = {0},
Usage-Count-Since-2013 = {0},
Journal-ISO = {Front. Nutr.},
Doc-Delivery-Number = {7PI4I},
Web-of-Science-Index = {Science Citation Index Expanded (SCI-EXPANDED)},
Unique-ID = {WOS:001576465000001},
OA = {Green Submitted, gold},
DA = {2025-10-31},
}

@inproceedings{ WOS:001516599500005,
Author = {Haliburton, Luke and Lammel, Maximilian and Karolus, Jakob and Schmidt,
   Albrecht},
Editor = {Boll, S and Doring, T and Colley, A and Esteves, A and Guerreiro, J},
Title = {Think Inside the Box: Investigating the Consequences of Everyday
   Physical Opt-Out Strategies for Mindful Smartphone Use},
Booktitle = {PROCEEDINGS OF THE 21ST INTERNATIONAL CONFERENCE ON MOBILE AND
   UBIQUITOUS MULTIMEDIA, MUM 2022},
Year = {2022},
Pages = {37-46},
Note = {21st International Conference on Mobile and Ubiquitous Multimedia (MUM),
   Lisbon, PORTUGAL, NOV 27-30, 2022},
Organization = {ACM In Cooperat; SIGCHI; Interact Technologies Inst; LASIGE; Fundacao
   Ciencia Tecnologia},
Abstract = {Absent-minded smartphone use has become a catalyst for digital stress.
   It is often triggered by the mere presence of the device itself,
   inciting physical opt-out solutions with potentially severe drawbacks.
   Consequently, there is a need to explore the design dimensions and
   entailing limitations of physical opt-out methods, especially for
   everyday use. Informed through expert interviews and online
   questionnaires, we designed a proof of concept prototype that creates a
   physical barrier between users and their smartphones while maintaining
   ease of access. We evaluated our prototype concept in a two-week
   in-the-wild study, surfacing known benefits of physical opt-out
   strategies, such as encouraging reflection and supporting deliberate
   breaks. Although we reduced absent-minded use for users with a high
   predisposition, drawbacks such as Fear of Missing Out (FoMO) remain. Our
   work highlights that finding the appropriate amount of physical
   separation is essential when designing opt-out strategies for digital
   wellbeing.},
Publisher = {ASSOC COMPUTING MACHINERY},
Address = {1601 Broadway, 10th Floor, NEW YORK, NY, UNITED STATES},
Type = {Proceedings Paper},
Language = {English},
Affiliation = {Haliburton, L (Corresponding Author), Ludwig Maximilians Univ Munchen, Munich, Germany.
   Haliburton, Luke; Lammel, Maximilian; Karolus, Jakob; Schmidt, Albrecht, Ludwig Maximilians Univ Munchen, Munich, Germany.},
DOI = {10.1145/3568444.3568452},
ISBN = {978-1-4503-9821-3},
Keywords = {Physical Opt-Out; Digital Stress; Disengagement; Mindful Smartphone; Use
   Mindfulness},
Keywords-Plus = {ANXIETY; SLEEP; PHONE},
Research-Areas = {Computer Science; Engineering},
Web-of-Science-Categories  = {Computer Science, Interdisciplinary Applications; Engineering,
   Electrical \& Electronic},
Author-Email = {luke.haliburton@ifi.lmu.de},
Affiliations = {University of Munich},
ResearcherID-Numbers = {Karolus, Jakob/AAV-5856-2021
   },
ORCID-Numbers = {Karolus, Jakob/0000-0002-0698-7470
   Haliburton, Luke/0000-0002-5654-2453},
Funding-Acknowledgement = {Bavarian Research Alliance association ForDigitHealth; European Union's
   Horizon 2020 Programme under ERCEA grant {[}683008 AMPLIFY]},
Funding-Text = {This work was supported by the Bavarian Research Alliance association
   ForDigitHealth. Part of this research was supported by the European
   Union's Horizon 2020 Programme under ERCEA grant no. 683008 AMPLIFY.},
Number-of-Cited-References = {55},
Times-Cited = {8},
Usage-Count-Last-180-days = {0},
Usage-Count-Since-2013 = {0},
Doc-Delivery-Number = {BY9PN},
Web-of-Science-Index = {Conference Proceedings Citation Index - Science (CPCI-S)},
Unique-ID = {WOS:001516599500005},
DA = {2025-10-31},
}

@inproceedings{ WOS:001315687100010,
Author = {Stangl, Fabian J. and Riedl, Rene},
Editor = {Davis, FD and Riedl, R and VomBrocke, J and Leger, PM and Randolph, AB and Muller-Putz, GR},
Title = {Neurophysiological Measurements in the Research Field of Digital
   Detoxing: Review and Implications for Future Research},
Booktitle = {INFORMATION SYSTEMS AND NEUROSCIENCE, NEUROIS RETREAT 2023},
Series = {Lecture Notes in Information Systems and Organization},
Year = {2024},
Volume = {68},
Pages = {105-121},
Note = {15th Annual Conference on NeuroIS Retreat, Vienna, AUSTRIA, MAY 30-JUN
   01, 2023},
Organization = {Raiffeisen software; RAITEC IT Serv; Meeting Destinat Vienna; Brain
   Prod; Noldus Informat Technol},
Abstract = {Over the past decade, stress caused by the ubiquity of digital
   technologies has increasingly come into focus in both scientific
   research and practice. One strategy that has received increasing
   attention in recent years to counteract the negative consequences of
   digital stress is digital detoxing, which refers to temporary or
   complete disengagement from digital technologies. To lay the foundation
   for future research, we reviewed existing empirical studies on digital
   detoxing from a neurophysiological measurement perspective. The
   identified empirical digital detoxing studies that included
   neurophysiological measurements are described along with the following
   factors: research objective, research method, sample size, study
   population, and research findings. We conclude that this increasingly
   relevant research topic is still at a relatively nascent stage, both in
   general and specifically regarding neurophysiological measurements. We
   anticipate that the use of measures related to the brain and human body,
   including nervous system activity and hormone measures, will gain
   relevance in future empirical research on digital detoxing.},
Publisher = {SPRINGER INTERNATIONAL PUBLISHING AG},
Address = {GEWERBESTRASSE 11, CHAM, CH-6330, SWITZERLAND},
Type = {Proceedings Paper},
Language = {English},
Affiliation = {Stangl, FJ (Corresponding Author), Univ Appl Sci Upper Austria, Digital Business Inst, Sch Business \& Management, Steyr, Austria.
   Stangl, Fabian J.; Riedl, Rene, Univ Appl Sci Upper Austria, Digital Business Inst, Sch Business \& Management, Steyr, Austria.
   Riedl, Rene, Johannes Kepler Univ Linz, Inst Business Informat Informat Engn, Linz, Austria.},
DOI = {10.1007/978-3-031-58396-4\_10},
ISSN = {2195-4968},
EISSN = {2195-4976},
ISBN = {978-3-031-58395-7; 978-3-031-58396-4},
Keywords = {Brain; Digital Detoxing; Digital Detox Research; Digital Stress;
   Neurophysiological Measures; NeuroIS; Literature Review},
Keywords-Plus = {SYSTEM RESPONSE-TIMES; SOCIAL MEDIA USE; TECHNOSTRESS; TECHNOLOGY;
   STRESS; INTERRUPTIONS; SATISFACTION; PERSPECTIVE; IMPACT; SLEEP},
Research-Areas = {Psychology; Computer Science; Neurosciences \& Neurology},
Web-of-Science-Categories  = {Psychology, Biological; Computer Science, Information Systems; Computer
   Science, Interdisciplinary Applications; Neurosciences},
Author-Email = {fabian.stangl@fh-steyr.at
   rene.riedl@fh-steyr.at},
Affiliations = {Johannes Kepler University Linz},
ResearcherID-Numbers = {Stangl, Fabian J./MBH-3450-2025},
ORCID-Numbers = {Stangl, Fabian J./0000-0002-5396-874X
   },
Funding-Acknowledgement = {Austrian Science Fund (FWF) as part of the project ``Technostress in
   Organizations{''} {[}P 30865]; Federal State of Upper Austria through
   the Austrian Research Promotion Agency (FFG) as part of the project
   ``Interruption{''} at the University of Applied Sciences Upper Austria},
Funding-Text = {This research was funded by the Austrian Science Fund (FWF) as part of
   the project ``Technostress in Organizations{''} (project number: P
   30865) and by the Federal State of Upper Austria through the Austrian
   Research Promotion Agency (FFG) as part of the project
   ``Interruption{''} at the University of Applied Sciences Upper Austria.},
Number-of-Cited-References = {130},
Times-Cited = {3},
Usage-Count-Last-180-days = {4},
Usage-Count-Since-2013 = {8},
Doc-Delivery-Number = {BX6YP},
Web-of-Science-Index = {Conference Proceedings Citation Index - Science (CPCI-S)},
Unique-ID = {WOS:001315687100010},
DA = {2025-10-31},
}

@inproceedings{ WOS:001315687100009,
Author = {Stangl, Fabian J. and Riedl, Rene and Weitzl, Wolfgang J. and Martin,
   Sebastian},
Editor = {Davis, FD and Riedl, R and VomBrocke, J and Leger, PM and Randolph, AB and Muller-Putz, GR},
Title = {Fatigue and Stress Levels in Digital Collaboration: A Pilot Study with
   Video Conferencing and the Metaverse},
Booktitle = {INFORMATION SYSTEMS AND NEUROSCIENCE, NEUROIS RETREAT 2023},
Series = {Lecture Notes in Information Systems and Organization},
Year = {2024},
Volume = {68},
Pages = {89-103},
Note = {15th Annual Conference on NeuroIS Retreat, Vienna, AUSTRIA, MAY 30-JUN
   01, 2023},
Organization = {Raiffeisen software; RAITEC IT Serv; Meeting Destinat Vienna; Brain
   Prod; Noldus Informat Technol},
Abstract = {This pilot study investigated the effects of digital collaboration
   technologies on heart rate variability (HRV), fatigue, and perceived
   stress. Experimental data were collected from university students who
   performed a digital collaboration task in either the metaverse or MS
   Teams. Heart rate (HR) was measured at baseline and throughout the task
   using an electrocardiogram-based measurement device (Polar H7 chest
   strap). HRV data (time domain metrics) and self-reported data were
   compared during and after the task and between groups. The results show
   that digital collaboration technologies cause a decrease in
   parasympathetic activity (RMSSD) with higher self-reported stress levels
   of individuals collaborating in metaverse compared to those working with
   the videoconferencing tool MS Teams. These results suggest that digital
   collaboration technologies are related to variations in parasympathetic
   nervous system activity and perceived stress, suggesting that monitoring
   autonomic nervous system activity during digital collaboration needs to
   be considered to counteract symptoms of fatigue or digital stress.},
Publisher = {SPRINGER INTERNATIONAL PUBLISHING AG},
Address = {GEWERBESTRASSE 11, CHAM, CH-6330, SWITZERLAND},
Type = {Proceedings Paper},
Language = {English},
Affiliation = {Stangl, FJ (Corresponding Author), Univ Appl Sci Upper Austria, Digital Business Inst, Sch Business \& Management, Steyr, Austria.
   Stangl, Fabian J.; Riedl, Rene; Weitzl, Wolfgang J., Univ Appl Sci Upper Austria, Digital Business Inst, Sch Business \& Management, Steyr, Austria.
   Riedl, Rene, Johannes Kepler Univ Linz, Inst Business Informat Informat Engn, Linz, Austria.
   Martin, Sebastian, Univ Appl Sci Upper Austria, Dept Hlth Social \& Publ Management, Linz, Austria.},
DOI = {10.1007/978-3-031-58396-4\_9},
ISSN = {2195-4968},
EISSN = {2195-4976},
ISBN = {978-3-031-58395-7; 978-3-031-58396-4},
Keywords = {Autonomic Nervous System (ANS) Activity; Digital Collaboration; Digital
   Stress; Experimental Design; Fatigue; Heart Rate (HR); Heart Rate
   Variability (HRV); NeuroIS},
Keywords-Plus = {HEART-RATE-VARIABILITY; MENTAL FATIGUE; RATE MONITORS; TECHNOSTRESS;
   NEUROIS; FOUNDATIONS; ACCURACY; INTERRUPTIONS; CONSEQUENCES; TOOLS},
Research-Areas = {Psychology; Computer Science; Neurosciences \& Neurology},
Web-of-Science-Categories  = {Psychology, Biological; Computer Science, Information Systems; Computer
   Science, Interdisciplinary Applications; Neurosciences},
Author-Email = {fabian.stangl@fh-ooe.at
   rene.riedl@fh-ooe.at
   wolfgang.weitzl@fh-ooe.at
   sebastian.martin@fh-ooe.at},
Affiliations = {Johannes Kepler University Linz},
ResearcherID-Numbers = {martin, sebastian/AAL-7340-2020
   Stangl, Fabian J./MBH-3450-2025
   },
ORCID-Numbers = {Stangl, Fabian J./0000-0002-5396-874X},
Funding-Acknowledgement = {Austrian Science Fund (FWF) as part of the project ``Technostress in
   Organizations{''} {[}P 30865]; Federal State of Upper Austria through
   the Austrian Research Promotion Agency (FFG); Federal State of Upper
   Austria as part of the project ``Irrational Digital Behaviors{''} at the
   University of Applied Sciences Upper Austria},
Funding-Text = {This research was funded by the Austrian Science Fund (FWF) as part of
   the project ``Technostress in Organizations{''} (project number: P
   30865), by the Federal State of Upper Austria through the Austrian
   Research Promotion Agency (FFG) as part of the project
   ``Interruption{''}, and by the Federal State of Upper Austria as part of
   the project ``Irrational Digital Behaviors{''} at the University of
   Applied Sciences Upper Austria.},
Number-of-Cited-References = {88},
Times-Cited = {2},
Usage-Count-Last-180-days = {1},
Usage-Count-Since-2013 = {1},
Doc-Delivery-Number = {BX6YP},
Web-of-Science-Index = {Conference Proceedings Citation Index - Science (CPCI-S)},
Unique-ID = {WOS:001315687100009},
DA = {2025-10-31},
}

@article{ WOS:001507707400001,
Author = {Hedling, Elsa},
Title = {Coping with digitalization in diplomacy: autonomy and discretion at the
   digital frontlines},
Journal = {EUROPEAN JOURNAL OF INTERNATIONAL RELATIONS},
Year = {2025},
Month = {2025 JUN 12},
Abstract = {The advancement of digital technologies in the last decade has
   introduced new tools, workflows and stakeholders in diplomacy, creating
   significant information demands and a state of ``digital stress.{''} To
   navigate these challenges, diplomats employ coping strategies that
   leverage their reflexivity and autonomy to manage demands, prioritize
   tasks, and mitigate overload. Beyond merely adapting traditional skills
   and engagement platforms to online settings, digital diplomacy has
   fostered new routines, norms, and practices, each accompanied by its own
   tensions and dilemmas. These challenges are addressed through
   discretionary decision-making and a relative independence from political
   authority, collectively shaping bureaucratic agency. This article
   examines digital stress in diplomacy by integrating insights from
   International Relations (IR) and international public administration
   scholarship. Drawing on fieldwork and interviews with European diplomats
   conducted between 2016 and 2024, it explores the coping strategies
   required for the evolving landscape of ``digital diplomacy.{''} Engaging
   with Lipsky's work on the coping mechanisms of frontline practitioners
   in the context of e-government, this study reveals how these coping
   strategies as sources of bureaucratic agency, push back against top-down
   digitalization efforts while also exposing risks and tensions in
   diplomatic norms and practices arising from digital transformation.},
Publisher = {SAGE PUBLICATIONS LTD},
Address = {1 OLIVERS YARD, 55 CITY ROAD, LONDON EC1Y 1SP, ENGLAND},
Type = {Article; Early Access},
Language = {English},
Affiliation = {Hedling, E (Corresponding Author), Lund Univ, Finngatan 1, S-22362 Lund, Sweden.
   Hedling, Elsa, Lund Univ, Finngatan 1, S-22362 Lund, Sweden.},
DOI = {10.1177/13540661251343006},
EarlyAccessDate = {JUN 2025},
ISSN = {1354-0661},
EISSN = {1460-3713},
Keywords = {Diplomacy; digitalization; bureaucracy; coping; reflexivity},
Keywords-Plus = {ROUTINIZATION; TECHNOLOGIES},
Research-Areas = {International Relations},
Web-of-Science-Categories  = {International Relations},
Author-Email = {elsa.hedling@eu.lu.se},
Affiliations = {Lund University},
ResearcherID-Numbers = {Hedling, Elsa/O-4877-2019},
Funding-Acknowledgement = {Marianne and Marcus Wallenberg Foundation {[}2018.0090]},
Funding-Text = {The author thanks the editors of European Journal of International
   Relations and the anonymous reviewers for helpful comments and
   suggestions that significantly improved this article. Earlier versions
   of this manuscript were presented at ISA and EISA panels during
   2023-2024 and the author is especially grateful for valuable and
   encouraging feedback from Andre Barrinha, Oyvind Svendsen, Ann Towns,
   Katarzyna Jezierska, Noe Cornago and Andreas Pacher. The author thanks
   the interviewees who kindly participated in the research. She wishes to
   gratefully acknowledge funding from the Marianne and Marcus Wallenberg
   Foundation (research project Digital Diplomacy in a Turbulent Global
   World 2018.0090).},
Number-of-Cited-References = {87},
Times-Cited = {0},
Usage-Count-Last-180-days = {4},
Usage-Count-Since-2013 = {4},
Journal-ISO = {Eur. J. Int. Relat.},
Doc-Delivery-Number = {3SD2Y},
Web-of-Science-Index = {Social Science Citation Index (SSCI)},
Unique-ID = {WOS:001507707400001},
OA = {hybrid},
DA = {2025-10-31},
}

@article{ WOS:000936891600001,
Author = {Cramer, Malte and Hosenfeld, Ingmar},
Title = {Job demands and resources of digital media use among teachers A group
   concept mapping study with trainee teachers},
Journal = {PRAVENTION UND GESUNDHEITSFORDERUNG},
Year = {2024},
Volume = {19},
Number = {1},
Pages = {48-58},
Month = {FEB},
Abstract = {Background: The use of digital media is associated with an increased
   stress experience for some teachers. Stress caused by negative aspects
   of digital media use is investigated under the term digital stress or
   technostress, especially in international studies. Empirical evidence
   for German teachers, however, is scarce. In contrast, another group of
   teachers seem to have fewer difficulties with the progressive
   implementation of digital media in everyday school life and instead
   benefit from the advantages of digital media. Empirically, the question
   in how far these advantages can have a positive effect on teachers'
   stress and well-being as a resource has been neglected.Aim: The aim of
   the study is to obtain a compilation of potential influencing factors of
   digital media use on stress and well-being of teachers, to structure
   them in a data-driven manner and to evaluate them with regard to their
   importance.Methods: The group concept mapping (GCM) method was conducted
   with 44 teacher trainees at the University of Koblenz-Landau,
   Germany.Conclusion: The achieved structuring in connection with the
   evaluated importance shows the relevance of positive effects of digital
   media use for teachers' well-being as well as the relevance of school
   conditions.},
Publisher = {SPRINGER HEIDELBERG},
Address = {TIERGARTENSTRASSE 17, D-69121 HEIDELBERG, GERMANY},
Type = {Article},
Language = {German},
Affiliation = {Cramer, M (Corresponding Author), Rheinland Pfalz Tech Univ Kaiserslautern Landau, Zentrum Empir Padag Forsch, Landau, Germany.
   Cramer, Malte; Hosenfeld, Ingmar, Rheinland Pfalz Tech Univ Kaiserslautern Landau, Zentrum Empir Padag Forsch, Landau, Germany.},
DOI = {10.1007/s11553-023-01015-w},
EarlyAccessDate = {FEB 2023},
ISSN = {1861-6755},
EISSN = {1861-6763},
Keywords = {Teacher health; Digital stress; Well-being; Digitalization; School},
Keywords-Plus = {TECHNOSTRESS; TECHNOLOGY; WORK},
Research-Areas = {Public, Environmental \& Occupational Health},
Web-of-Science-Categories  = {Public, Environmental \& Occupational Health},
Author-Email = {m.cramer@rptu.de},
ResearcherID-Numbers = {Cramer, Malte/HOA-6042-2023},
Funding-Acknowledgement = {Projekt DEAL},
Funding-Text = {Open Access funding enabled and organized by Projekt DEAL},
Number-of-Cited-References = {52},
Times-Cited = {1},
Usage-Count-Last-180-days = {3},
Usage-Count-Since-2013 = {23},
Journal-ISO = {Pravent. Gesundh.},
Doc-Delivery-Number = {KR3S7},
Web-of-Science-Index = {Emerging Sources Citation Index (ESCI)},
Unique-ID = {WOS:000936891600001},
OA = {Green Submitted, gold},
DA = {2025-10-31},
}

@inproceedings{ WOS:000312964200098,
Author = {Wei, Xiaohong and Chai, Liqun and Li, Qiang and Gao, Bo},
Editor = {Zhang, Y and Xiang, L and To, S},
Title = {Study on stress birefringence measurement of uni-axial crystal},
Booktitle = {6TH INTERNATIONAL SYMPOSIUM ON ADVANCED OPTICAL MANUFACTURING AND
   TESTING TECHNOLOGIES: OPTICAL TEST AND MEASUREMENT TECHNOLOGY AND
   EQUIPMENT},
Series = {Proceedings of SPIE},
Year = {2012},
Volume = {8417},
Note = {6th International Symposium on Advanced Optical Manufacturing and
   Testing Technologies (AOMATT) - Optical Test and Measurement Technology
   and Equipment, Xiamen, PEOPLES R CHINA, APR 26-29, 2012},
Organization = {SPIE; Chinese Opt Soc (COS); Chinese Acad Sci (CAS), Inst Opt \& Elect
   (IOE)},
Abstract = {Residual stress birefringence in crystal will affect frequency
   conversion efficiency and beam quality. In this paper the distribution
   characteristics of inherent stress birefringence in crystal is analyzed,
   through delicate adjustment the optical axis is oriented and qualitative
   results obtained for KDP crystals are presented and discussed by imaging
   digital stress measurement instrument, and the stress gradient
   distribution is calculated, also the effect of deviation from optical
   axis on the measured stress distribution results is discussed.},
Publisher = {SPIE-INT SOC OPTICAL ENGINEERING},
Address = {1000 20TH ST, PO BOX 10, BELLINGHAM, WA 98227-0010 USA},
Type = {Proceedings Paper},
Language = {English},
Affiliation = {Wei, XH (Corresponding Author), Chengdu Fine Opt \& Engn Res Ctr, Chengdu 610041, Peoples R China.
   Wei, Xiaohong; Chai, Liqun; Li, Qiang; Gao, Bo, Chengdu Fine Opt \& Engn Res Ctr, Chengdu 610041, Peoples R China.},
DOI = {10.1117/12.2002560},
Article-Number = {84172R},
ISSN = {0277-786X},
ISBN = {978-0-8194-9099-5},
Keywords = {Stress birefringence; KDP; stress birefringence gradient},
Research-Areas = {Optics},
Web-of-Science-Categories  = {Optics},
ResearcherID-Numbers = {gao, bo/MFI-9383-2025},
Number-of-Cited-References = {9},
Times-Cited = {0},
Usage-Count-Last-180-days = {1},
Usage-Count-Since-2013 = {10},
Doc-Delivery-Number = {BDE72},
Web-of-Science-Index = {Conference Proceedings Citation Index - Science (CPCI-S)},
Unique-ID = {WOS:000312964200098},
DA = {2025-10-31},
}

@article{ WOS:000588165900001,
Author = {Fischer, Thomas and Riedl, Rene},
Title = {On the stress potential of an organisational climate of innovation: a
   survey study in Germany},
Journal = {BEHAVIOUR \& INFORMATION TECHNOLOGY},
Year = {2022},
Volume = {41},
Number = {4},
Pages = {805-826},
Month = {MAR 12},
Abstract = {Technological innovation has become critical for market survival for
   many companies in the era of digital transformation. However, the
   organisational perspective to constantly stay up-to-date with
   technological innovations can become strenuous on an individual level
   due to the need to constantly adapt to the demands of a permanently
   changing technological environment. Based on a large-scale online survey
   of employees in Germany (N = 1,115), we investigated the positive and
   negative effects of an organisational climate of innovation from a
   digital stress perspective. Our results indicate that an organisational
   climate of innovation creates uncertainty in individuals as it supports
   technological change but can also help to reduce the perception of
   technological unreliability as it fosters an environment of mutual
   support. This research, therefore, adds to the idea of a pronounced
   innovation climate as a double-edged sword and shows that permanently
   pushing technological innovation should also be viewed in the light of
   its potential side effects. It follows that innovation initiatives
   should balance organisational and individual requirements to stay, or
   become, more competitive, thereby explicitly considering the side
   effects that too much and/or too fast innovation may have on users.},
Publisher = {TAYLOR \& FRANCIS LTD},
Address = {2-4 PARK SQUARE, MILTON PARK, ABINGDON OR14 4RN, OXON, ENGLAND},
Type = {Article},
Language = {English},
Affiliation = {Fischer, T (Corresponding Author), Wehrgrabengasse 1-3, A-4040 Steyr, Austria.
   Fischer, Thomas; Riedl, Rene, Univ Appl Sci Upper Austria, Steyr, Austria.
   Riedl, Rene, Johannes Kepler Univ Linz, Linz, Austria.},
DOI = {10.1080/0144929X.2020.1836258},
EarlyAccessDate = {NOV 2020},
ISSN = {0144-929X},
EISSN = {1362-3001},
Keywords = {Innovation climate; digital stress; uncertainty; unreliability; user
   satisfaction; job satisfaction},
Keywords-Plus = {INFORMATION-SYSTEMS SUCCESS; HUMAN-RESOURCE MANAGEMENT; END-USER
   SATISFACTION; JOB-SATISFACTION; BEHAVIORAL-RESEARCH; SELF-EFFICACY; FIT
   INDEXES; DARK SIDE; TECHNOLOGY; TECHNOSTRESS},
Research-Areas = {Computer Science; Engineering},
Web-of-Science-Categories  = {Computer Science, Cybernetics; Ergonomics},
Author-Email = {thomas.fischer@jku.at},
Affiliations = {Johannes Kepler University Linz},
ResearcherID-Numbers = {Fischer, Thomas/J-2221-2019},
Funding-Acknowledgement = {Upper Austrian Government as part of the project `Digitaler Stress in
   Unternehmen' (Basisfinanzierungsprojekt); Austrian Science Fund as part
   of the project `Technostress in Organizations' at the University of
   Applied Sciences Upper Austria {[}P 30865]},
Funding-Text = {This research was funded in part by the Upper Austrian Government as
   part of the project `Digitaler Stress in Unternehmen'
   (Basisfinanzierungsprojekt) and it was funded in part by the Austrian
   Science Fund as part of the project `Technostress in Organizations'
   (grant no. P 30865) at the University of Applied Sciences Upper Austria.},
Number-of-Cited-References = {150},
Times-Cited = {22},
Usage-Count-Last-180-days = {1},
Usage-Count-Since-2013 = {61},
Journal-ISO = {Behav. Inf. Technol.},
Doc-Delivery-Number = {0N6DS},
Web-of-Science-Index = {Science Citation Index Expanded (SCI-EXPANDED); Social Science Citation Index (SSCI)},
Unique-ID = {WOS:000588165900001},
OA = {hybrid},
DA = {2025-10-31},
}

@article{ WOS:001436880300001,
Author = {Sende, Cynthia and Soucek, Roman and Ebner, Katharina},
Title = {Promoting psychological resources for coping with problematic media use:
   Development and evaluation of a training intervention},
Journal = {COMPUTERS IN HUMAN BEHAVIOR REPORTS},
Year = {2025},
Volume = {18},
Month = {MAY},
Abstract = {Digital media have become an integral part of everyday life, education
   and work. However, intensive and problematic media use, and in
   particular problematic smartphone use has been shown to reliably predict
   reduced well-being and increased stress. Therefore, it is essential to
   investigate the factors that lead to problematic smartphone use and
   respective negative well-being outcomes and to develop interventions
   that effectively address these factors. Considering self-control and
   fear of missing out (FoMO) as key psychological factors promoting
   problematic smartphone use, we present a conceptual model explaining the
   emergence of digital stress due to problematic smartphone use, upon
   which we built a blended training intervention against digital stress. A
   controlled trial evaluation of the training intervention provided data
   at multiple time points for multilevel regression analyses on a sample
   of 175 university students. The results indicated that the intervention
   was effective in reducing FoMO (fear of missing out) and increasing
   self-control. Indirect effects suggested that both the reduction in FoMO
   and the gain in self-control effectively reduced emotional irritation
   and perceived stress via a reduction in problematic smartphone use.
   Conclusively, the findings identify key psychological factors that
   promote problematic smartphone use and demonstrate that these factors
   can be effectively addressed through appropriate psychological
   interventions.},
Publisher = {ELSEVIER},
Address = {RADARWEG 29, 1043 NX AMSTERDAM, NETHERLANDS},
Type = {Article},
Language = {English},
Affiliation = {Sende, C (Corresponding Author), Hof Univ Appl Sci, Business Dept, Hof, Germany.
   Sende, Cynthia; Soucek, Roman; Ebner, Katharina, Friedrich Alexander Univ Erlangen Nurnberg, Nurnberg, Germany.
   Sende, Cynthia, Hof Univ Appl Sci, Hof, Germany.
   Soucek, Roman, MSH Med Sch Hamburg, Hamburg, Germany.},
DOI = {10.1016/j.chbr.2025.100619},
EarlyAccessDate = {FEB 2025},
Article-Number = {100619},
ISSN = {2451-9588},
Keywords = {Fear of missing out; Self-control; Problematic smartphone use; Stress;
   Irritation; Detachment; Training intervention},
Keywords-Plus = {SMARTPHONE USE; MOBILE PHONE; SELF-CONTROL; GENDER-DIFFERENCES; INTERNET
   USE; FEAR; STRESS; WORK; ADDICTION; SCALE},
Research-Areas = {Psychology},
Web-of-Science-Categories  = {Psychology, Multidisciplinary; Psychology, Experimental},
Author-Email = {cynthia.sende@hof-university.de},
Affiliations = {University of Erlangen Nuremberg; MSH Medical School Hamburg},
ResearcherID-Numbers = {Ebner, Katharina/AFM-7424-2022
   Soucek, Roman/ABB-5765-2021},
ORCID-Numbers = {Ebner, Katharina/0000-0002-2067-3603
   Soucek, Roman/0000-0002-9877-1414
   },
Funding-Acknowledgement = {Dr. Theo und Friedl Scholler Forschungszentrum fur Wirtschaft und
   Gesellschaft},
Funding-Text = {This research was supported by grants from the Dr. Theo und Friedl
   Scholler Forschungszentrum fur Wirtschaft und Gesellschaft.},
Number-of-Cited-References = {103},
Times-Cited = {1},
Usage-Count-Last-180-days = {9},
Usage-Count-Since-2013 = {12},
Journal-ISO = {Comput. Hum. Behav. Rep.},
Doc-Delivery-Number = {Z1V9L},
Web-of-Science-Index = {Emerging Sources Citation Index (ESCI)},
Unique-ID = {WOS:001436880300001},
OA = {gold},
DA = {2025-10-31},
}

@inproceedings{ WOS:000402064400040,
Author = {Raducanu, Vlad Andrei and Cojocaru, Vasile Danut and Raducanu, Doina},
Editor = {Herneoja, A and Osterlund, T and Markkanen, P},
Title = {Structural Architectural Elements Made of Curved Folded Sheet Metal},
Booktitle = {ECAADE 2016: COMPLEXITY \& SIMPLICITY, VOL 2},
Year = {2016},
Pages = {409-416},
Note = {34th eCAADe Conference (eCAADe), Univ Oulu, Oulu Sch Architecture, Oulu,
   FINLAND, AUG 24-26, 2016},
Organization = {Alfred Kordelin Fdn; Federat Finnish Learned Soc; Autodesk Inc; Bentley
   Syst Int Ltd; Alfred Kordelin Gen Progress \& Educ Fund},
Abstract = {To deviate from conventional metallic structural elements is not an easy
   achievement, especially if free forms with curved surfaces are wanted.
   One approach that makes sinuous volumetric metallic shapes accessible is
   curved folded sheet metal. The aim of the current application is to
   create a reinterpretation of the classical column, an architectural
   element which is both decorative and structural. This is achieved
   through curved crease folding of steel sheet metal. To aid the
   form-finding process, a virtual simulation of the bending process is
   done using computational means.},
Publisher = {ECAADE-EDUCATION \& RESEARCH COMPUTER AIDED ARCHITECTURAL DESIGN EUROPE},
Address = {DEPT ARCHITECTURE SINT-LUCAS BRUSSELS-GHENT, HOGESCHOOL VOOR WETENSCHAP
   \& KUNST, PALEIZENSTRAAT 65, BRUSSELS, 1030, BELGIUM},
Type = {Proceedings Paper},
Language = {English},
Affiliation = {Raducanu, VA (Corresponding Author), Natl Univ Arts Bucharest, FDADDesign Dept, Bucharest, Romania.
   Raducanu, Vlad Andrei, Natl Univ Arts Bucharest, FDADDesign Dept, Bucharest, Romania.
   Cojocaru, Vasile Danut; Raducanu, Doina, Univ Politehn Bucuresti, Fac Mat Sci \& Engn, Bucharest, Romania.},
ISBN = {978-94-91207-11-2},
Keywords = {curved crease folding; metallic material behaviour; computational
   design; digital stress analysis},
Research-Areas = {Architecture; Computer Science},
Web-of-Science-Categories  = {Architecture; Computer Science, Interdisciplinary Applications},
Author-Email = {zoster.ar@gmail.com
   dan.cojocaru@mdef.pub.ro
   ac\_doina@yahoo.com},
Affiliations = {National University of Science \& Technology POLITEHNICA Bucharest},
ResearcherID-Numbers = {Cojocaru, Vasile Danut/F-8959-2010
   Raducanu, Vlad Andrei/IAN-7360-2023
   Raducanu, Doina/F-8974-2010},
ORCID-Numbers = {Raducanu, Doina/0000-0001-8916-990X
   },
Funding-Acknowledgement = {Romanian National Authority for Scientific Research, CCCDI-UE-FISCDI
   {[}316/2014]},
Funding-Text = {The work was supported by a grant of the Romanian National Authority for
   Scientific Research, CCCDI-UE-FISCDI, project number 316/2014.},
Number-of-Cited-References = {9},
Times-Cited = {3},
Usage-Count-Last-180-days = {0},
Usage-Count-Since-2013 = {1},
Doc-Delivery-Number = {BH6SB},
Web-of-Science-Index = {Conference Proceedings Citation Index - Science (CPCI-S); Conference Proceedings Citation Index - Social Science &amp; Humanities (CPCI-SSH)},
Unique-ID = {WOS:000402064400040},
DA = {2025-10-31},
}

@article{ WOS:000325233200063,
Author = {Wei, Xiaohong and Chai, Liqun and Gao, Bo and Li, Qiang and He, Yuhang},
Title = {Study on stress birefringence measurement of uniaxial crystal},
Journal = {OPTIK},
Year = {2013},
Volume = {124},
Number = {21},
Pages = {4980-4983},
Abstract = {Residual stress birefringence in crystal will affect frequency
   conversion efficiency and beam quality. In this paper the distribution
   characteristic of inherent stress birefringence in uniaxial crystal is
   analyzed, qualitative results are obtained for KDP crystals by digital
   stress measurement instrument, and the stress gradient distribution is
   calculated, also the effect of deviation from optical axis on the
   measured stress distribution results is discussed. Exact determination
   of stress birefringence and its spatial distribution is of great
   importance to the manufacture and application of optical materials and
   components. Crown Copyright (C) 2013 Published by Elsevier GmbH. All
   rights reserved.},
Publisher = {ELSEVIER GMBH, URBAN \& FISCHER VERLAG},
Address = {OFFICE JENA, P O BOX 100537, 07705 JENA, GERMANY},
Type = {Article},
Language = {English},
Affiliation = {Wei, XH (Corresponding Author), Chengdu Fine Opt \& Engn Res Ctr, 3 Keyuan 1 Rd, Chengdu 610041, Peoples R China.
   Wei, Xiaohong; Chai, Liqun; Gao, Bo; Li, Qiang; He, Yuhang, Chengdu Fine Opt \& Engn Res Ctr, Chengdu 610041, Peoples R China.},
DOI = {10.1016/j.ijleo.2013.03.029},
ISSN = {0030-4026},
Keywords = {Stress birefringence; KDP; Stress birefringence gradient},
Research-Areas = {Optics},
Web-of-Science-Categories  = {Optics},
Author-Email = {xhwei4@gmail.com},
ResearcherID-Numbers = {he, yh/HJA-5454-2022
   gao, bo/MFI-9383-2025},
Number-of-Cited-References = {15},
Times-Cited = {6},
Usage-Count-Last-180-days = {2},
Usage-Count-Since-2013 = {30},
Journal-ISO = {Optik},
Doc-Delivery-Number = {229AC},
Web-of-Science-Index = {Science Citation Index Expanded (SCI-EXPANDED)},
Unique-ID = {WOS:000325233200063},
DA = {2025-10-31},
}

@inproceedings{ WOS:001315687100027,
Author = {Oclu, Burak and Riedl, Rene and Whelan, Eoin and Acton, Thomas},
Editor = {Davis, FD and Riedl, R and VomBrocke, J and Leger, PM and Randolph, AB and Muller-Putz, GR},
Title = {Combating Videoconference Fatigue: A Pilot Study on the Effects of Video
   Layouts},
Booktitle = {INFORMATION SYSTEMS AND NEUROSCIENCE, NEUROIS RETREAT 2023},
Series = {Lecture Notes in Information Systems and Organization},
Year = {2024},
Volume = {68},
Pages = {309-317},
Note = {15th Annual Conference on NeuroIS Retreat, Vienna, AUSTRIA, MAY 30-JUN
   01, 2023},
Organization = {Raiffeisen software; RAITEC IT Serv; Meeting Destinat Vienna; Brain
   Prod; Noldus Informat Technol},
Abstract = {The COVID-19 pandemic has forced people to work, study, and communicate
   remotely, leading to a surge in the popularity of videoconferencing.
   However, prolonged and/or inappropriate use of videoconferencing tools
   may result in videoconferencing fatigue (VCF). This work-in-progress
   paper proposes an experimental research design which aims to determine
   how different video layouts are associated with VCF. A pilot study
   explored the impact of different video layouts on VCF, stress,
   engagement, and multitasking during a videoconferencing session. The
   pilot study, despite its limitations, offers first insights into the
   effects of video layouts on the well-being of participants and can
   provide a foundation for future research.},
Publisher = {SPRINGER INTERNATIONAL PUBLISHING AG},
Address = {GEWERBESTRASSE 11, CHAM, CH-6330, SWITZERLAND},
Type = {Proceedings Paper},
Language = {English},
Affiliation = {Öçlü, B (Corresponding Author), Univ Galway, Galway, Ireland.
   Oclu, Burak; Whelan, Eoin; Acton, Thomas, Univ Galway, Galway, Ireland.
   Riedl, Rene, Univ Appl Sci Upper Austria, Steyr, Austria.
   Riedl, Rene, Johannes Kepler Univ Linz, Linz, Austria.},
DOI = {10.1007/978-3-031-58396-4\_27},
ISSN = {2195-4968},
EISSN = {2195-4976},
ISBN = {978-3-031-58395-7; 978-3-031-58396-4},
Keywords = {Videoconference fatigue (VCF); Zoom fatigue; Digital stress; Video
   layout; Distant education; Experimental design; Technostress},
Research-Areas = {Psychology; Computer Science; Neurosciences \& Neurology},
Web-of-Science-Categories  = {Psychology, Biological; Computer Science, Information Systems; Computer
   Science, Interdisciplinary Applications; Neurosciences},
Author-Email = {burak.oclu@universityofgalway.ie
   rene.riedl@jku.at
   eoin.whelan@universityofgalway.ie
   thomas.acton@universityofgalway.ie},
Affiliations = {Ollscoil na Gaillimhe-University of Galway; Johannes Kepler University
   Linz},
Number-of-Cited-References = {28},
Times-Cited = {0},
Usage-Count-Last-180-days = {0},
Usage-Count-Since-2013 = {0},
Doc-Delivery-Number = {BX6YP},
Web-of-Science-Index = {Conference Proceedings Citation Index - Science (CPCI-S)},
Unique-ID = {WOS:001315687100027},
DA = {2025-10-31},
}

@article{ WOS:001476443200002,
Author = {Chen, Si and Ebrahimi, V, Omid and Cheng, Cecilia},
Title = {New Perspective on Digital Well-Being by Distinguishing Digital
   Competency From Dependency: Network Approach},
Journal = {JOURNAL OF MEDICAL INTERNET RESEARCH},
Year = {2025},
Volume = {27},
Month = {MAR 25},
Abstract = {Background In the digital age, there is an emerging area of research
   focusing on digital well-being (DWB), yet conceptual frameworks of this
   novel construct are lacking. The current conceptualization either
   approaches the concept as the absence of digital ill-being, running the
   risk of pathologizing individual digital use, or follows the general
   subjective well-being framework, failing to highlight the complex
   digital nature at play. Objective This preregistered study aimed to
   address this gap by using a network analysis, which examined the
   strength of the relationships among affective (digital stress and
   web-based hedonic well-being), cognitive (online intrinsic needs
   satisfaction), and social (online social connectedness and state
   empathy) dimensions of DWB and their associations with some major DWB
   protective and risk factors (ie, emotional regulation, nomophobia,
   digital literacy, self-control, problematic internet use, coping styles,
   and online risk exposure). Methods The participants were 578 adults
   (mean age 38.7, SD 13.14 y; 277/578, 47.9\% women) recruited from the
   United Kingdom and the United States who completed an online survey. Two
   network models were estimated. The first one assessed the relationships
   among multiple dimensions of DWB, and the second examined the
   relationships between DWB dimensions and related protective and risk
   factors. Results The 2 resulting network structures demonstrated high
   stability, with the correlation stability coefficients being 0.67 for
   the first and 0.75 for the second regularized Gaussian graphical network
   models. The first network indicated that all DWB variables were
   positively related, except for digital stress, which was negatively
   correlated with the most central node-online intrinsic needs
   satisfaction. The second network revealed 2 distinct communities:
   digital competency and digital dependency. Emotional regulation emerged
   as the most central node with the highest bridge expected influence,
   positively associated with emotion-focused coping in the digital
   competency cluster and negatively associated with avoidant coping in the
   digital dependency cluster. In addition, some demographic differences
   were observed. Women scored higher on nomophobia (chi(2)(4)=10.7; P=.03)
   and emotion-focused coping (chi(2)(4)=14.9; P=.01), while men scored
   higher on digital literacy (chi(2)(4)=15.2; P=.01). Compared with their
   older counterparts, younger individuals scored lower on both emotional
   regulation (Spearman rho=0.27; P<.001) and digital self-control
   (Spearman rho=0.35; P<.001) and higher on both digital stress (Spearman
   rho=-0.14; P<.001) and problematic internet use (Spearman rho=-0.25;
   P<.001). Conclusions The network analysis revealed how different aspects
   of DWB were interconnected, with the cognitive component being the most
   influential. Emotional regulation and adaptive coping strategies were
   pivotal in distinguishing digital competency from dependency.},
Publisher = {JMIR PUBLICATIONS, INC},
Address = {130 QUEENS QUAY East, Unit 1100, TORONTO, ON M5A 0P6, CANADA},
Type = {Article},
Language = {English},
Affiliation = {Cheng, C (Corresponding Author), Univ Hong Kong, Dept Psychol, Pokfulam, Hong Kong, Peoples R China.
   Chen, Si; Cheng, Cecilia, Univ Hong Kong, Dept Psychol, Pokfulam, Hong Kong, Peoples R China.
   Ebrahimi, Omid, V, Univ Oxford, Dept Expt Psychol, Oxford, England.
   Ebrahimi, Omid, V, Univ Oslo, Dept Psychol, Oslo, Norway.},
DOI = {10.2196/70483},
Article-Number = {e70483},
ISSN = {1438-8871},
Keywords = {digital wellness; affective well-being; emotional regulation; coping;
   digital competence; digital autonomy; artificial intelligence},
Keywords-Plus = {SELF-CONTROL; EMOTION-REGULATION; NOMOPHOBIA; ONLINE; LIFE; DIMENSIONS;
   ADDICTION; NATIONS; QUALITY; EMPATHY},
Research-Areas = {Health Care Sciences \& Services; Medical Informatics},
Web-of-Science-Categories  = {Health Care Sciences \& Services; Medical Informatics},
Author-Email = {ceci-cheng@hku.hk},
Affiliations = {University of Hong Kong; University of Oxford; University of Oslo},
Funding-Acknowledgement = {Hong Kong Research Grants Council's General Research Fund {[}17601420];
   University of Hong Kong's Seed Fund for Basic Research {[}106200251];
   Research Council of Norway {[}288083, 314843]},
Funding-Text = {Acknowledgments This work was funded by the Hong Kong Research Grants
   Council's General Research Fund (17601420) and the University of Hong
   Kong's Seed Fund for Basic Research (106200251) to CC, and grants from
   the Research Council of Norway to OVE (288083, 314843) . No generative
   artificial intelligence was used in the conceptualization, design, data
   analysis, or writing of this manuscript, except for the use of Grammarly
   for grammar checking.},
Number-of-Cited-References = {128},
Times-Cited = {5},
Usage-Count-Last-180-days = {26},
Usage-Count-Since-2013 = {26},
Journal-ISO = {J. Med. Internet Res.},
Doc-Delivery-Number = {1YE1M},
Web-of-Science-Index = {Science Citation Index Expanded (SCI-EXPANDED)},
Unique-ID = {WOS:001476443200002},
OA = {Green Submitted, gold},
DA = {2025-10-31},
}

@article{ WOS:001036066700001,
Author = {Tell, Anika and Westenhoefer, Joachim and Harth, Volker and Mache,
   Stefanie},
Title = {Stressors, Resources, and Strain Associated with Digitization Processes
   of Medical Staff Working in Neurosurgical and Vascular Surgical Hospital
   Wards: A Multimethod Study},
Journal = {HEALTHCARE},
Year = {2023},
Volume = {11},
Number = {14},
Month = {JUL},
Abstract = {The digitization of German hospitals is proceeding continuously, leading
   to the implementation of new digital technologies, such as electronic
   health records (EHRs) or other technologies, used for the purpose of
   medical documentation tasks. Even though the replacement of paper
   documentation through digitized documentation in general promises to
   come along with plenty of benefits, the daily utilization of
   technologies might also lead to stresses and strains among the medical
   staff, eventually possibly leading to the development of different
   negative work and health-related outcomes. This study, therefore, aims
   at identifying persisting digitization-associated stressors and
   resources among medical hospital staff, examining their influences on
   different work and health-related outcomes, and finally, identifying
   potential needs for preventive measures. A quantitative study in the
   form of an online questionnaire survey was conducted among physicians
   working in the medical field of neuro- and vascular surgery in German
   hospitals. The study was carried out between June and October 2022
   utilizing an online questionnaire based on several standardized scales,
   such as the technology acceptance model (TAM) and the technostress
   model, as well as on several scales from the Copenhagen Psychosocial
   Questionnaire (COPSOQ). The study found medium levels of technostress
   among the participating physicians (n = 114), as well as low to medium
   levels of persisting resources. The queried physicians, on average,
   reported low levels of burnout symptoms, generally described their
   health status as good, and were mostly satisfied with their job. Despite
   the prevalence of technostress and the low levels of resources among the
   surveyed physicians, there is little awareness of the problem of digital
   stress, and preventive measures have not been widely implemented yet in
   the clinics, indicating a needs gap and the necessity for the strategic
   and quality-guided implementation of measures to effectively prevent
   digital stress from developing.},
Publisher = {MDPI},
Address = {MDPI AG, Grosspeteranlage 5, CH-4052 BASEL, SWITZERLAND},
Type = {Article},
Language = {English},
Affiliation = {Mache, S (Corresponding Author), Univ Med Ctr Hamburg Eppendorf UKE, Inst Occupat \& Maritime Med ZfAM, Seewartenstr 10, D-20459 Hamburg, Germany.
   Tell, Anika; Harth, Volker; Mache, Stefanie, Univ Med Ctr Hamburg Eppendorf UKE, Inst Occupat \& Maritime Med ZfAM, Seewartenstr 10, D-20459 Hamburg, Germany.
   Westenhoefer, Joachim, Univ Appl Sci HAW, Fac Life Sci, Dept Hlth Sci, Ulmenliet 20, D-21033 Hamburg, Germany.},
DOI = {10.3390/healthcare11141988},
Article-Number = {1988},
EISSN = {2227-9032},
Keywords = {digitization; documentation technologies; electronic health records;
   hospital staff; medical staff; neurosurgery; physicians; preventive
   measures; technostress; vascular surgery},
Keywords-Plus = {HEALTH-CARE PROFESSIONALS; BURNOUT; SATISFACTION; TECHNOSTRESS;
   PHYSICIANS; RECORDS; MODEL},
Research-Areas = {Health Care Sciences \& Services},
Web-of-Science-Categories  = {Health Care Sciences \& Services; Health Policy \& Services},
Author-Email = {anika.tell@haw-hamburg.de
   joachim.westenhoefer@haw-hamburg.de
   harth@uke.de
   s.mache@uke.de},
Affiliations = {University of Hamburg; University Medical Center Hamburg-Eppendorf},
ResearcherID-Numbers = {Harth, Volker/AGG-1586-2022
   },
ORCID-Numbers = {Mache, Stefanie/0000-0003-4979-0587
   Harth, Volker/0000-0003-4308-223X
   Westenhoefer, Joachim/0000-0002-3203-6599},
Number-of-Cited-References = {99},
Times-Cited = {8},
Usage-Count-Last-180-days = {3},
Usage-Count-Since-2013 = {20},
Journal-ISO = {Healthcare},
Doc-Delivery-Number = {N3LK8},
Web-of-Science-Index = {Science Citation Index Expanded (SCI-EXPANDED); Social Science Citation Index (SSCI)},
Unique-ID = {WOS:001036066700001},
OA = {Green Submitted, gold},
DA = {2025-10-31},
}

@inproceedings{ WOS:000387121900037,
Author = {Giering, K. -U. and Rott, G. and Rzepa, G. and Reisinger, H. and
   Puppala, A. K. and Reich, T. and Gustin, W. and Grasser, T. and Jancke,
   R.},
Book-Group-Author = {IEEE},
Title = {Analog-circuit NBTI degradation and time-dependent NBTI variability: An
   efficient physics-based compact model},
Booktitle = {2016 IEEE INTERNATIONAL RELIABILITY PHYSICS SYMPOSIUM (IRPS)},
Series = {International Reliability Physics Symposium},
Year = {2016},
Note = {IEEE International Reliability Physics Symposium (IRPS), Pasadena, CA,
   APR 17-21, 2016},
Organization = {IEEE},
Abstract = {We experimentally and theoretically investigate the NBTI degradation of
   pMOS devices due to analog stress voltages and thus go beyond existing
   NBTI studies for digital stress. As a result, we propose a physics-based
   compact model for analog-stress NBTI which builds upon the extensive
   TCAD analysis of our ultra-short-delay experimental data. The numerical
   efficiency of the compact model allows its direct coupling to electric
   circuit simulators and permits to accurately account for NBTI
   degradation already during circuit design. Our model enables the
   calculation of the time-dependent NBTI variability of single device and
   of circuit performance parameters. We demonstrate our NBTI model on an
   operational amplifier and calculate the mean drift and variability of
   its offset voltage.},
Publisher = {IEEE},
Address = {345 E 47TH ST, NEW YORK, NY 10017 USA},
Type = {Proceedings Paper},
Language = {English},
Affiliation = {Giering, KU (Corresponding Author), Fraunhofer IIS EAS Dresden, Dresden, Germany.
   Giering, K. -U.; Puppala, A. K.; Reich, T.; Jancke, R., Fraunhofer IIS EAS Dresden, Dresden, Germany.
   Rzepa, G.; Grasser, T., TU Vienna, Vienna, Austria.
   Rott, G.; Reisinger, H.; Gustin, W., Infineon Munich, Munich, Germany.},
ISSN = {1541-7026},
ISBN = {978-1-4673-9136-8},
Keywords-Plus = {RANDOM TELEGRAPH SIGNALS; INSTABILITY; BTI},
Research-Areas = {Engineering; Physics},
Web-of-Science-Categories  = {Engineering, Electrical \& Electronic; Physics, Applied},
Affiliations = {Technische Universitat Wien},
ResearcherID-Numbers = {Giering, Kay-Uwe/ABC-6210-2020
   Grasser, Tibor/L-8592-2013},
ORCID-Numbers = {Grasser, Tibor/0000-0001-6536-2238
   Giering, Kay-Uwe/0000-0001-5539-1406
   },
Number-of-Cited-References = {25},
Times-Cited = {9},
Usage-Count-Last-180-days = {0},
Usage-Count-Since-2013 = {2},
Doc-Delivery-Number = {BG1WP},
Web-of-Science-Index = {Conference Proceedings Citation Index - Science (CPCI-S)},
Unique-ID = {WOS:000387121900037},
DA = {2025-10-31},
}

@article{ WOS:001522504700001,
Author = {Rademaker, Tim and Suess, Stefan},
Title = {The Role of Transformational Leadership in Coping with Followers'
   Technostress. A Quantitative Analysis},
Journal = {MANAGEMENT REVUE},
Year = {2025},
Volume = {36},
Number = {2},
Month = {JUN 19},
Abstract = {This study examines the relationship between transformational
   leadership, digital work-related stressors, and emotional exhaustion
   among 952 German employees who regularly use information and
   communication technology (ICT). Employing structural equation modeling
   within the framework of the transactional model of stress and coping,
   the analysis reveals a dual effect of transformational leadership: it
   intensifies perceived techno-stressors while simultaneously serving as a
   critical resource for coping with these challenges. The findings offer
   practical insights for organizations addressing the intersection of
   leadership, technology use, and employee well-being. Importantly,
   recovery and techno-stressors act as competing mediators in the
   relationship between transformational leadership and emotional
   exhaustion.},
Publisher = {IMR PRESS},
Address = {112 ROBINSON RD, ROBINSON, SINGAPORE},
Type = {Article},
Language = {English},
Affiliation = {Süss, S (Corresponding Author), Heinrich Heine Univ, Human Resource Management \& Org Studies, Business Adm Particular Work, D-40225 Dusseldorf, Germany.
   Rademaker, Tim; Suess, Stefan, Heinrich Heine Univ, Human Resource Management \& Org Studies, Business Adm Particular Work, D-40225 Dusseldorf, Germany.},
DOI = {10.31083/MRev44017},
Article-Number = {44017},
ISSN = {0935-9915},
EISSN = {1861-9908},
Keywords = {technostress; transformational leadership; digital stress; strain;
   recovery},
Keywords-Plus = {EFFORT-REWARD IMBALANCE; MEDIATING ROLE; WORK DESIGN; STRESS;
   ORGANIZATIONS; QUESTIONNAIRE; TECHNOLOGY; VALIDATION; RESOURCES;
   EMPLOYEES},
Research-Areas = {Business \& Economics},
Web-of-Science-Categories  = {Management},
Author-Email = {stefan.suess@uni-duesseldorf.de},
Affiliations = {Heinrich Heine University Dusseldorf},
ResearcherID-Numbers = {Rademaker, Tim/OHT-5486-2025},
Funding-Acknowledgement = {Hans-Bckler Stiftung},
Funding-Text = {Not applicable.},
Number-of-Cited-References = {92},
Times-Cited = {0},
Usage-Count-Last-180-days = {6},
Usage-Count-Since-2013 = {6},
Journal-ISO = {Manag. Rev.},
Doc-Delivery-Number = {4NX6G},
Web-of-Science-Index = {Emerging Sources Citation Index (ESCI)},
Unique-ID = {WOS:001522504700001},
OA = {hybrid},
DA = {2025-10-31},
}

@article{ WOS:001074125700001,
Author = {Borosund, Elin and Meland, Anders and Eriksen, Hege R. and Rygg,
   Christine M. and Ursin, Giske and Nes, Lise Solberg},
Title = {Digital Cognitive Behavioral- and Mindfulness-Based Stress-Management
   Interventions for Survivors of Breast Cancer: Development Study},
Journal = {JMIR FORMATIVE RESEARCH},
Year = {2023},
Volume = {7},
Abstract = {Background: Psychosocial stress-management interventions can reduce
   stress and distress and improve the quality of life for survivors of
   cancer. As these in-person interventions are not always offered or
   accessible, evidence-informed digital stress-management interventions
   may have the potential to improve outreach of psychosocial support for
   survivors of cancer. Few such digital interventions exist so far, few if
   any have been developed specifically for survivors of breast cancer, and
   few if any have attempted to explore more than 1 distinct type of
   intervention framework. Objective: This study aimed to develop 2 digital
   psychosocial stress-management interventions for survivors of breast
   cancer; 1 cognitive behavioral therapy-based intervention (CBI), and 1
   mindfulness-based intervention (MBI).Methods: The development of the CBI
   and MBI interventions originated from the existing StressProffen
   program, a digital stress-management intervention program for survivors
   of cancer, based on a primarily cognitive behavioral therapeutic
   concept. Development processes entailed a multidisciplinary design
   approach and were iteratively conducted in close collaboration between
   key stakeholders, including experts within psychosocial oncology, cancer
   epidemiology, stress-management, and eHealth as well as survivors of
   breast cancer and health care providers. Core psychosocial oncology
   stress-management and cancer epidemiology experts first conducted a
   series of workshops to identify cognitive behavioral and mindfulness
   specific StressProffen content, overlapping psychoeducational content,
   and areas where development and incorporation of new material were
   needed. Following the program content adaptation and development phase,
   phases related to user testing of new content and technical, privacy,
   security, and ethical aspects and adjustments ensued. Intervention
   content for the distinct CBI and MBI interventions was refined in
   iterative user-centered design processes and adjusted to electronic
   format through stakeholder-centered iterations.Results: For the CBI
   version, the mindfulness-based content of the original StressProffen was
   removed, and for the MBI version, cognitive behavioral content was
   removed. Varying degrees of new content were created for both versions,
   using a similar layout as for the original StressProffen program. New
   content and new exercises in particular were tested by survivors of
   breast cancer and a project-related editorial team, resulting in
   subsequent user centered adjustments, including ensuring auditory
   versions and adequate explanations before less intuitive sections. Other
   improvements included implementing a standard closing sentence to round
   off every exercise, and allowing participants to choose the length of
   some of the mindfulness exercises. A legal disclaimer and a description
   of data collection, user rights and study contact information were
   included to meet ethical, privacy, and security
   requirements.Conclusions: This study shows how theory specific (ie, CBI
   and MBI) digital stress-management interventions for survivors of breast
   cancer can be developed through extensive collaborations between key
   stakeholders, including scientists, health care providers, and survivors
   of breast cancer. Offering a variety of evidence-informed
   stress-management approaches may potentially increase interest for
   outreach and impact of psychosocial interventions for survivors of
   cancer.},
Publisher = {JMIR PUBLICATIONS, INC},
Address = {130 QUEENS QUAY East, Unit 1100, TORONTO, ON M5A 0P6, CANADA},
Type = {Article},
Language = {English},
Affiliation = {Borosund, E (Corresponding Author), Oslo Univ Hosp, Dept Digital Hlth Res, Div Med, Pb 4950 Nydalen, N-0424 Oslo, Norway.
   Borosund, Elin; Rygg, Christine M.; Nes, Lise Solberg, Oslo Univ Hosp, Dept Digital Hlth Res, Div Med, Pb 4950 Nydalen, N-0424 Oslo, Norway.
   Borosund, Elin, Univ South Eastern Norway, Fac Hlth \& Social Sci, Dept Nursing \& Hlth Sci, Drammen, Norway.
   Meland, Anders, Norwegian Sch Sport Sci, Dept Sport \& Social Sci, Oslo, Norway.
   Eriksen, Hege R., Western Norway Univ Appl Sci, Dept Sport Food \& Nat Sci, Bergen, Norway.
   Ursin, Giske, Canc Registry Norway, Oslo, Norway.
   Ursin, Giske, Univ Southern Calif, Keck Sch Med, Dept Prevent Med, Los Angeles, CA USA.
   Ursin, Giske, Univ Oslo, Inst Basic Med Sci, Dept Nutr, Oslo, Norway.
   Nes, Lise Solberg, Univ Oslo, Inst Clin Med, Fac Med, Oslo, Norway.
   Nes, Lise Solberg, Mayo Clin, Dept Psychiat \& Psychol, Coll Med \& Sci, Rochester, MN USA.},
DOI = {10.2196/48719},
Article-Number = {e48719},
EISSN = {2561-326X},
Keywords = {cancer; stress management; mindfulness; cognitive behavioral therapy;
   digital; eHealth; mHealth; app; user-driven development; usability},
Keywords-Plus = {PSYCHOLOGICAL INTERVENTIONS; EHEALTH; HEALTH; WOMEN; CARE},
Research-Areas = {Health Care Sciences \& Services; Medical Informatics},
Web-of-Science-Categories  = {Health Care Sciences \& Services; Medical Informatics},
Author-Email = {elin.borosund@rr-research.no},
Affiliations = {University of Oslo; University of South-Eastern Norway; Norwegian School
   of Sport Sciences; Western Norway University of Applied Sciences;
   University of Oslo; University of Southern California; University of
   Oslo; University of Oslo; Mayo Clinic},
ResearcherID-Numbers = {Nes, Lise Solberg/B-1316-2015
   Nes, Lise/B-1316-2015
   Ursin, Giske/U-6637-2017
   },
ORCID-Numbers = {Nes, Lise Solberg/0000-0002-9261-0871
   Ursin, Giske/0000-0002-0835-9507
   Eriksen, Hege R./0000-0001-9812-4463
   Borosund, Elin/0000-0003-3897-7055},
Funding-Acknowledgement = {Norwegian Breast Cancer Society and Norwegian Cancer Society
   (Brystkreftforeningen og Kreftforeningen) {[}197409]},
Funding-Text = {This study was supported by the Norwegian Breast Cancer Society and
   Norwegian Cancer Society (Brystkreftforeningen og Kreftforeningen; Grant
   \#197409 Principal Investigator, Giske Ursin), as well as internal
   expertise from the Norwegian Cancer Registry and Oslo University
   Hospital. The authors would like to thank Birte Helene Moen for her
   contribution to the study as a user representative from the Norwegian
   Breast Cancer Association and women with breast cancer that volunteered
   their time to testing new content in this study. The authors would also
   like to thank Torkil Berge, Linda Carlson, Michael Antoni, Trudie
   Chalders, Kjersti Ostby, Grethe Breie, Ine Marie Larsson, Ylva M
   Gjeldsvik, and the content editor and design and development teams at
   the Department of Digital Health Research, including Stine Nygard
   Saetrang for her diligent proofreading and feedback to the research
   team.},
Number-of-Cited-References = {42},
Times-Cited = {0},
Usage-Count-Last-180-days = {1},
Usage-Count-Since-2013 = {11},
Journal-ISO = {JMIR Form. Res.},
Doc-Delivery-Number = {S9EM6},
Web-of-Science-Index = {Emerging Sources Citation Index (ESCI)},
Unique-ID = {WOS:001074125700001},
OA = {Green Submitted, gold},
DA = {2025-10-31},
}

@article{ WOS:000167086900013,
Author = {Ahmad, M},
Title = {Real-time three-dimensional echocardiography in assessment of heart
   disease},
Journal = {ECHOCARDIOGRAPHY-A JOURNAL OF CARDIOVASCULAR ULTRASOUND AND ALLIED
   TECHNIQUES},
Year = {2001},
Volume = {18},
Number = {1},
Pages = {73-77},
Month = {JAN},
Abstract = {Echocardiography has progressed at an impressive pace in the last
   decade. A plethora of new techniques, including tissue-Doppler imaging,
   harmonic imaging, contrast echocardiography, digital-stress
   echocardiography, and three-dimensional (3-D) echocardiography, have
   altered our diagnostic strategies for managing patients with heart
   disease. Until recently, 3-D echocardiography was looked upon as a
   time-consuming and tedious procedure, making it more a research interest
   than a diagnostic tool. The introduction of real-time three-dimensional
   (RT-3-D) echocardiography has made possible dynamic
   diagnostic/therapeutic assessments while the procedure is performed. At
   The University of Texas Medical Branch in Galveston, Texas, our more
   than 2 years of experience with RT-3-D suggests that this technique will
   play an important role in diagnosing and managing patients with heart
   disease.},
Publisher = {WILEY},
Address = {111 RIVER ST, HOBOKEN 07030-5774, NJ USA},
Type = {Article},
Language = {English},
Affiliation = {Ahmad, M (Corresponding Author), Univ Texas, Med Branch, 301 Univ Blvd,4-148 McCullough Bldg, Galveston, TX 77555 USA.
   Univ Texas, Med Branch, Galveston, TX 77555 USA.},
DOI = {10.1046/j.1540-8175.2001.00073.x},
ISSN = {0742-2822},
EISSN = {1540-8175},
Keywords = {real-time 3-D echocardiography},
Keywords-Plus = {3-DIMENSIONAL ECHOCARDIOGRAPHY; VENTRICULAR VOLUME},
Research-Areas = {Cardiovascular System \& Cardiology},
Web-of-Science-Categories  = {Cardiac \& Cardiovascular Systems},
Author-Email = {mahmad@utmb.edu},
Affiliations = {University of Texas System; University of Texas Medical Branch Galveston},
Number-of-Cited-References = {11},
Times-Cited = {34},
Usage-Count-Last-180-days = {0},
Usage-Count-Since-2013 = {2},
Journal-ISO = {Echocardiography-J. Cardiovasc. Ultrasound Allied Tech.},
Doc-Delivery-Number = {404FN},
Web-of-Science-Index = {Science Citation Index Expanded (SCI-EXPANDED)},
Unique-ID = {WOS:000167086900013},
DA = {2025-10-31},
}

@article{ WOS:001100077300001,
Author = {Shrivastava, Ritu and Singh, Abhishek and Khan, Azaz and Choubey,
   Shivangi and Haney, Juliana Restivo and Karyotaki, Eirini and Tugnawat,
   Deepak and Bhan, Anant and Naslund, John A.},
Title = {Stress Alleviation Methods for community-Based Health ActiVists
   (SAMBHAV): Development of a digital program for stress reduction for
   community health workers in rural India},
Journal = {SSM-MENTAL HEALTH},
Year = {2023},
Volume = {4},
Month = {DEC 15},
Abstract = {Background: Community health workers (CHWs) face high levels of stress
   (both professional and personal) and risk of burnout, highlighting the
   need for efforts to promote their mental health and well-being. This
   study seeks to develop a digital stress reduction program for CHWs in
   rural India.Methods: A stepwise design process was employed to adapt and
   digitize the evidence-based World Health Organization's Self-Help Plus
   (SH+) intervention for addressing psychological distress among CHWs in
   Madhya Pradesh, India. This involved participatory design workshops with
   CHWs to ensure that the digital stress reduction intervention would be
   relevant for their needs and the local culture and context. Small groups
   of CHWs reviewed the adapted program content, allowing the research team
   to make refinements such as simplifying language, tailoring content to
   the local setting, and ensuring that program materials are both
   interesting and relevant. Simultaneously, the research team digitized
   the content, leveraging a combination of video and graphical content,
   and uploaded it to the Sangath Learning Management System, a digital
   platform accessible on a smartphone app.Results: In total, 18 CHWs
   contributed to the adaptation of the SH+ content and digital
   intervention development. Participants commented on finding some terms
   difficult to follow and recommended simplifying the language and
   providing detailed explanations. Participants offered positive feedback
   on the adapted content, expressing that they found the examples covered
   in the material both relatable and relevant to their own personal
   experiences at home and in the workplace. By combining participants'
   insights and comments with feedback from content experts, it was
   possible to finalize a digital Hindi version of the SH+ intervention for
   CHWs in rural India.Conclusions: This study is timely given the
   continued detrimental impacts of the COVID-19 pandemic, and offers a
   promising and potentially scalable digital program to alleviate
   psychological distress among frontline health workers.},
Publisher = {ELSEVIER},
Address = {RADARWEG 29, 1043 NX AMSTERDAM, NETHERLANDS},
Type = {Article},
Language = {English},
Affiliation = {Naslund, JA (Corresponding Author), Harvard Med Sch, Dept Global Hlth \& Social Med, 641 Huntington Ave, Boston, MA 02115 USA.
   Shrivastava, Ritu; Singh, Abhishek; Khan, Azaz; Choubey, Shivangi; Tugnawat, Deepak; Bhan, Anant, Sangath, Bhopal, India.
   Haney, Juliana Restivo, West Virginia Univ, Dept Psychol, Morgantown, WV USA.
   Karyotaki, Eirini, Vrije Univ Amsterdam, Dept Clin Neuroand Dev Psychol, Amsterdam, Netherlands.
   Naslund, John A., Harvard Med Sch, Dept Global Hlth \& Social Med, 641 Huntington Ave, Boston, MA 02115 USA.},
DOI = {10.1016/j.ssmmh.2023.100230},
EarlyAccessDate = {JUN 2023},
Article-Number = {100230},
ISSN = {2666-5603},
Keywords = {Community health worker; ASHA; Stress; Burnout; Digital technology;
   Mental health; Self-help plus},
Keywords-Plus = {MIDDLE-INCOME COUNTRIES; GUIDED SELF-HELP; COMMITMENT THERAPY;
   PSYCHOLOGICAL DISTRESS; CULTURAL-ADAPTATION; CARE; INTERVENTION;
   FEASIBILITY; PERFORMANCE; ACCEPTANCE},
Research-Areas = {Public, Environmental \& Occupational Health; Psychiatry},
Web-of-Science-Categories  = {Public, Environmental \& Occupational Health; Psychiatry},
Author-Email = {john\_naslund@hms.harvard.edu},
Affiliations = {West Virginia University; Vrije Universiteit Amsterdam; Harvard
   University; Harvard Medical School},
ResearcherID-Numbers = {Karyotaki, Eirini/AFI-8648-2022
   },
ORCID-Numbers = {Naslund, John/0000-0001-6777-0104
   Bhan, Anant/0000-0002-7456-535X
   Shrivastava, Ritu/0000-0002-1139-0337},
Funding-Acknowledgement = {Harvard Global Health Institute Burke Fellowship; National Institute of
   Mental Health {[}U19MH113211-01]},
Funding-Text = {This study was supported by grant funding from the Harvard Global Health
   Institute Burke Fellowship. Additional support came from a grant awarded
   from the National Institute of Mental Health (U19MH113211-01) .},
Number-of-Cited-References = {104},
Times-Cited = {3},
Usage-Count-Last-180-days = {0},
Usage-Count-Since-2013 = {7},
Journal-ISO = {SSM-Ment. Health},
Doc-Delivery-Number = {X7FY6},
Web-of-Science-Index = {Emerging Sources Citation Index (ESCI)},
Unique-ID = {WOS:001100077300001},
OA = {Green Submitted, gold},
DA = {2025-10-31},
}

@article{ WOS:000461838600006,
Author = {Giering, K. -U. and Puschkarsky, K. and Reisinger, H. and Rzepa, G. and
   Rott, G. and Vollertsen, R. and Grasser, T. and Jancke, R.},
Title = {NBTI Degradation and Recovery in Analog Circuits: Accurate and Efficient
   Circuit-Level Modeling},
Journal = {IEEE TRANSACTIONS ON ELECTRON DEVICES},
Year = {2019},
Volume = {66},
Number = {4},
Pages = {1662-1668},
Month = {APR},
Abstract = {We investigate the negative-bias temperature instability (NBTI)
   degradation and recovery of pMOS-FETs under continuously varying
   analog-circuit stress voltages and thereby generalize existing
   digital-stress NBTI studies. Starting from our ultrafast NBTI
   measurements and an extensive TCAD analysis, we study two physics-based
   compact models for analog-stress NBTI including recovery. The high
   accuracy of both models is evidenced from single-FET analog-stress and
   circuit-level ring oscillator experiments. Their numerical efficiency
   allows direct coupling to circuit simulators and permits to accurately
   account for NBTI already during circuit design. Furthermore, one of the
   models calculates the time-dependent NBTI variability of single-FET and
   of circuit performance parameters. We demonstrate our NBTI models on a
   ring oscillator and calculate the mean drift and statistical
   distribution of its oscillation frequency.},
Publisher = {IEEE-INST ELECTRICAL ELECTRONICS ENGINEERS INC},
Address = {445 HOES LANE, PISCATAWAY, NJ 08855-4141 USA},
Type = {Article},
Language = {English},
Affiliation = {Giering, KU (Corresponding Author), Fraunhofer Inst Integrated Circuits, Div EAS, D-01069 Dresden, Germany.
   Puschkarsky, K (Corresponding Author), Infineon Technol AG, D-85579 Neubiberg, Germany.
   Puschkarsky, K (Corresponding Author), Vienna Univ Technol, Inst Microelect, A-1040 Vienna, Austria.
   Giering, K. -U.; Jancke, R., Fraunhofer Inst Integrated Circuits, Div EAS, D-01069 Dresden, Germany.
   Puschkarsky, K.; Reisinger, H.; Rott, G.; Vollertsen, R., Infineon Technol AG, D-85579 Neubiberg, Germany.
   Puschkarsky, K.; Rzepa, G.; Grasser, T., Vienna Univ Technol, Inst Microelect, A-1040 Vienna, Austria.},
DOI = {10.1109/TED.2019.2901907},
ISSN = {0018-9383},
EISSN = {1557-9646},
Keywords = {Acceleration; aging; MOSFET circuits; MOSFETs; stress measurement;
   stress},
Keywords-Plus = {INSTABILITY},
Research-Areas = {Engineering; Physics},
Web-of-Science-Categories  = {Engineering, Electrical \& Electronic; Physics, Applied},
Author-Email = {kay-uwe.giering@eas.iis.fraunhofer.de
   katja.puschkarsky@infineon.com
   grasser@iue.tuwien.ac.at},
Affiliations = {Fraunhofer Gesellschaft; Fraunhofer Germany; Fraunhofer Integrated
   Circuits; Infineon Technologies; Technische Universitat Wien},
ResearcherID-Numbers = {Puschkarsky, Katja/AAA-4042-2020
   Giering, Kay-Uwe/ABC-6210-2020
   Grasser, Tibor/L-8592-2013
   },
ORCID-Numbers = {Puschkarsky, Katja/0000-0001-7875-3270
   Rott, Gunnar/0000-0001-7014-4411
   Giering, Kay-Uwe/0000-0001-5539-1406},
Funding-Acknowledgement = {European Union's Seventh Framework Programme for Research, Technological
   Development, and Demonstration (MoRV) {[}619234]},
Funding-Text = {This work was supported by the European Union's Seventh Framework
   Programme for Research, Technological Development, and Demonstration
   (MoRV) under Grant 619234. The review of this paper was arranged by
   Editor A. J. Scholten.},
Number-of-Cited-References = {32},
Times-Cited = {17},
Usage-Count-Last-180-days = {2},
Usage-Count-Since-2013 = {49},
Journal-ISO = {IEEE Trans. Electron Devices},
Doc-Delivery-Number = {HP7AI},
Web-of-Science-Index = {Science Citation Index Expanded (SCI-EXPANDED)},
Unique-ID = {WOS:000461838600006},
OA = {Green Submitted},
DA = {2025-10-31},
}

@inproceedings{ WOS:000257017700066,
Author = {Li, Man and Xu, HaiHong and Shu, XinQian},
Editor = {Li, G and Jia, Z and Fu, Z},
Title = {Research on improving coal dust wettability measurements in laboratory},
Booktitle = {2008 PROCEEDINGS OF INFORMATION TECHNOLOGY AND ENVIRONMENTAL SYSTEM
   SCIENCES: ITESS 2008, VOL 1},
Year = {2008},
Pages = {339-343},
Note = {International Conference on Informational Technology and Environmental
   System Science, Henan Polytechn Univ, Jiaozuo, PEOPLES R CHINA, MAY
   15-17, 2008},
Abstract = {As the basic knowledge to suppress coal dust, the wettability of coal
   dust is the main parameter for scientists to develop a new chemical
   suppressant. Authors find the low relativity of different methods and
   outcomes' low repeat rate. The authors of this article analyze the
   reasons and develop LM-3 device for making briquette of coal dust,
   composing the equipment of making coal dust sample together with DQ-2.5
   digital stress testing machine. The relation between the wettability
   behavior of the coal dust briquette sample and the sample's briquetting
   pressure P is studied at 0-6.5t/cm2 pressure. The cold briquetting
   technique eliminates interfering factors in evaluating coal dust
   wettability such as the air diaphragm, the filling density of the dust
   in the tube and the hydrophilic property of the glass tube, its effect
   is validated in the lab dust suppression tests using an apparatus MCYZ.},
Publisher = {PUBLISHING HOUSE ELECTRONICS INDUSTRY},
Address = {PO BOX 173 WANSHOU ROAD, BEIJING 100036, PEOPLES R CHINA},
Type = {Proceedings Paper},
Language = {English},
Affiliation = {Li, M (Corresponding Author), China Univ Min \& Technol Beijing, Sch Chem \& Environm Engn, Beijing, Peoples R China.
   Li, Man; Shu, XinQian, China Univ Min \& Technol Beijing, Sch Chem \& Environm Engn, Beijing, Peoples R China.},
ISBN = {978-7-121-06302-2},
Keywords = {coal dust; wettability; measurement},
Research-Areas = {Computer Science; Physical Geography; Remote Sensing},
Web-of-Science-Categories  = {Computer Science, Information Systems; Computer Science,
   Interdisciplinary Applications; Geography, Physical; Remote Sensing},
Affiliations = {China University of Mining \& Technology},
Number-of-Cited-References = {11},
Times-Cited = {0},
Usage-Count-Last-180-days = {0},
Usage-Count-Since-2013 = {2},
Doc-Delivery-Number = {BHW35},
Web-of-Science-Index = {Conference Proceedings Citation Index - Science (CPCI-S)},
Unique-ID = {WOS:000257017700066},
DA = {2025-10-31},
}

@inproceedings{ WOS:000315671100488,
Author = {Motz, Mario and Ausserlechner, Udo and Bresch, Manfred and Fakesch, Uwe
   and Schaffer, Bernhard and Reidl, Christian and Scherr, Wolfgang and
   Pircher, Gerhard and Strasser, Michael and Strutz, Volker},
Book-Group-Author = {IEEE},
Title = {A miniature digital current sensor with differential Hall probes using
   enhanced chopping techniques and mechanical stress compensation},
Booktitle = {2012 IEEE SENSORS PROCEEDINGS},
Series = {IEEE Sensors},
Year = {2012},
Pages = {2042-2045},
Note = {11th IEEE Sensors Conference, Taipei, TAIWAN, OCT 28-31, 2012},
Organization = {IEEE; Sensors Council; Sensirion; Natl Chiao Tung Univ; Nanotechnol \&
   Micro Syst Assoc (NMA); Natl Cheng Kung Univ; Tsing Hua Univ; Natl Sci
   Council; Bur Foreign Trade; Ind Technol Res Inst (ITRI); Dept Informat
   \& Tourism; Meet Taiwan; Clean Energy Technol (Ce Tech); Phison Elect
   Corp (PHISON); Everlight; Tong Hsing Elect Ind, Ltd; Natl Ctr
   High-Performance Comp (NCHC), Natl Appl Res Labs; Minist Foreign
   Affairs; Natl Program Nano Technol (NPNT)},
Abstract = {A 10kHz bandwidth 50Amax current sensor using a Hall effect gradiometer
   without magnetic core provides 80kHz update rate with a digital
   interface. Very low un-calibrated offset of 30mA (1 sigma) and after
   calibration typical 10mA over temperature is accomplished by a chopped
   multi-bit feedback continuous-time 3rd order Delta Sigma-ADC. This also
   realizes low noise of 13mA(rms) in 1kHz signal bandwidth. The ADC uses
   enhanced chopping techniques and additional digital feedback loops to
   avoid chopper ripple. New analog and digital stress-compensation
   circuits with lateral and vertical n-doped resistors achieve lifetime
   gain drifts below 1\% and temperature compensation. Auto-zeroing
   ping-pong comparators offer a fast over-current detection of 1 ... 2 mu
   s on a dedicated output pin. The monolithic integrated sensor chip and
   the 4kV galvanic isolated current rail fit into a very small 7x7x1mm(3)
   package.},
Publisher = {IEEE},
Address = {345 E 47TH ST, NEW YORK, NY 10017 USA},
Type = {Proceedings Paper},
Language = {English},
Affiliation = {Motz, M (Corresponding Author), Infineon Technol Austria AG, Villach, Austria.
   Motz, Mario; Ausserlechner, Udo; Bresch, Manfred; Fakesch, Uwe; Schaffer, Bernhard; Reidl, Christian; Scherr, Wolfgang; Pircher, Gerhard; Strasser, Michael; Strutz, Volker, Infineon Technol Austria AG, Villach, Austria.},
ISSN = {1930-0395},
ISBN = {978-1-4577-1766-6},
Research-Areas = {Engineering; Remote Sensing},
Web-of-Science-Categories  = {Engineering, Electrical \& Electronic; Remote Sensing},
Author-Email = {mario.motz@infineon.com},
Affiliations = {Infineon Technologies},
ResearcherID-Numbers = {Strasser, Michael/A-2424-2009},
ORCID-Numbers = {Ausserlechner, Udo/0000-0002-8229-9143
   },
Number-of-Cited-References = {6},
Times-Cited = {40},
Usage-Count-Last-180-days = {1},
Usage-Count-Since-2013 = {6},
Doc-Delivery-Number = {BDY72},
Web-of-Science-Index = {Conference Proceedings Citation Index - Science (CPCI-S)},
Unique-ID = {WOS:000315671100488},
DA = {2025-10-31},
}

@article{ WOS:001483367200001,
Author = {Boss, Leif and Hannibal, Sandy and Lehr, Dirk},
Title = {Feasibility of online group stress management training compared to
   web-based individual training for employees-a randomized pilot study},
Journal = {FRONTIERS IN PSYCHOLOGY},
Year = {2025},
Volume = {16},
Month = {APR 24},
Abstract = {Background In recent decades, digital stress management training,
   typically targeted at individuals, has gained increasing attention in
   health promotion. While these interventions show on average moderate to
   high effects on stress and other mental health outcomes, their use and
   acceptance in practice are often low. In contrast, group training may
   have advantages over these shortcomings. However, despite its widespread
   use in traditional non-digital health promotion, there is little
   evidence for digital training delivered in groups.Objective This study's
   aim was to explore the feasibility of live, online stress management
   training delivered in a group format and compare it to Internet-based
   training targeting individuals.Methods Employees (N = 62), recruited
   from an open access website, were randomized into either group or
   individual training. Group training consisted of seven weekly online
   appointments led by a trainer and conducted via videoconference.
   Individual training consisted of seven web-based sessions which included
   written feedback provided by an e-coach after each session. The primary
   outcome was perceived stress eight weeks after training initiation.
   Feasibility was analyzed in terms of participants' satisfaction,
   adherence, and perceived benefits of both training formats, assessed via
   both written questionnaires and interviews.Results Participants in group
   training {[}Cohen's d = 0.9 (95\% confidence interval: 0.4 to 1.5)] and
   individual training {[}1.3 (0.6 to 2.0)] both experienced
   statistically-significant reductions in stress, with no significant
   difference between the two training formats {[}0.25 (-0.32 to 0.83); p =
   0.579]. Full adherence rates were 70\% in the group training and 50\% in
   the individual training. Participants were satisfied with both formats,
   appreciating the social support and personal contact of the group
   setting, while appreciating the time flexibility and personal contact
   with an e-coach offered through individual training.Conclusion This
   pilot study showed promising effects for the acceptance and
   health-related effectiveness of stress management training delivered in
   a group setting via videoconference. The findings highlight the value of
   personal contact with a coach and peers for positive user experiences
   during digital stress management interventions.Clinical trial
   registration https://drks.de/search/en/trial/DRKS00024965, DRKS00024965.},
Publisher = {FRONTIERS MEDIA SA},
Address = {AVENUE DU TRIBUNAL FEDERAL 34, LAUSANNE, CH-1015, SWITZERLAND},
Type = {Article},
Language = {English},
Affiliation = {Boss, L (Corresponding Author), Leuphana Univ Luneburg, Inst Sustainabil Psychol ISP, Dept Hlth Psychol \& Appl Biol Psychol, Luneburg, Germany.
   Boss, Leif; Hannibal, Sandy; Lehr, Dirk, Leuphana Univ Luneburg, Inst Sustainabil Psychol ISP, Dept Hlth Psychol \& Appl Biol Psychol, Luneburg, Germany.},
DOI = {10.3389/fpsyg.2025.1524285},
Article-Number = {1524285},
ISSN = {1664-1078},
Keywords = {internet-based interventions; videoconferencing; occupational stress;
   prevention; health promotion; patient preference; acceptance},
Keywords-Plus = {MENTAL-HEALTH; INTERVENTIONS; WORKPLACE; DEPRESSION; METAANALYSIS;
   ACCEPTANCE; ADHERENCE; TRIAL},
Research-Areas = {Psychology},
Web-of-Science-Categories  = {Psychology, Multidisciplinary},
Author-Email = {leif.boss@leuphana.de},
Affiliations = {Leuphana University Luneburg},
ResearcherID-Numbers = {Lehr, Dirk/AAN-2010-2020},
Funding-Acknowledgement = {German Research Foundation (DFG); German Federal Ministry of Education
   and Research (BMBF) {[}02L16D020, 02L16D023]; Project Management Agency
   Forschungszentrum Karlsruhe; Production and Manufacturing Technologies
   Division (PTKA)},
Funding-Text = {The author(s) declare that financial support was received for the
   research and/or publication of this article. This publication was funded
   by the German Research Foundation (DFG). This study was funded by the
   German Federal Ministry of Education and Research (BMBF) within the
   Framework Concept ``Future of work{''} (fund number 02L16D020 to
   02L16D023) and managed by the Project Management Agency
   Forschungszentrum Karlsruhe. Production and Manufacturing Technologies
   Division (PTKA).},
Number-of-Cited-References = {47},
Times-Cited = {0},
Usage-Count-Last-180-days = {0},
Usage-Count-Since-2013 = {0},
Journal-ISO = {Front. Psychol.},
Doc-Delivery-Number = {2IJ2I},
Web-of-Science-Index = {Social Science Citation Index (SSCI)},
Unique-ID = {WOS:001483367200001},
OA = {Green Submitted, gold},
DA = {2025-10-31},
}

@inproceedings{ WOS:000398527000008,
Author = {Giering, Kay-Uwe and Sohrmann, Christoph and Rzepa, Gerhard and Heiss,
   Leonhard and Grasser, Tibor and Jancke, Roland},
Book-Group-Author = {IEEE},
Title = {NBTI modeling in analog circuits and its application to long-term aging
   simulations},
Booktitle = {2014 IEEE INTERNATIONAL INTEGRATED RELIABILITY WORKSHOP FINAL REPORT
   (IIRW)},
Series = {IEEE International Integrated Reliability Workshop Final Report},
Year = {2014},
Pages = {29-34},
Note = {IEEE International Integrated Reliability Workshop (IIRW), S Lake Tahoe,
   CA, OCT 12-16, 2014},
Organization = {IEEE; IEEE Electron Devices Soc; IEEE Reliabil Soc},
Abstract = {We propose a circuit-level modeling approach for the threshold voltage
   shift in PMOS devices due to the negativebias temperature instability
   (NBTI). The model is suitable for application in analog circuit design
   and reproduces the results of existing digital-stress NBTI models in the
   limit of two-level stress signals. It accounts for recovery effects
   during intervals of low stress, and it predicts a stress-pattern
   dependent saturation of the degradation at large operation times. Since
   the model can be solved numerically in an efficient way, we have direct
   access to the threshold voltage shift at arbitrary times, in particular
   to the exact solution at large operation times, without any
   approximation. We implement the model via the Cadence Spectre URI.
   Finally, we make use of the model to compare the aging properties of
   several analog stress patterns. We furthermore present the results of an
   analog circuit-level NBTI simulation of a ring oscillator.},
Publisher = {IEEE},
Address = {345 E 47TH ST, NEW YORK, NY 10017 USA},
Type = {Proceedings Paper},
Language = {English},
Affiliation = {Giering, KU (Corresponding Author), Fraunhofer IIS Dresden, Dresden, Germany.
   Giering, Kay-Uwe; Sohrmann, Christoph; Jancke, Roland, Fraunhofer IIS Dresden, Dresden, Germany.
   Rzepa, Gerhard; Grasser, Tibor, TU Wien, Vienna, Austria.
   Heiss, Leonhard, Tech Univ Munich, Munich, Germany.},
ISSN = {1930-8841},
ISBN = {978-1-4799-7274-6},
Keywords-Plus = {BIAS TEMPERATURE INSTABILITY},
Research-Areas = {Computer Science; Engineering},
Web-of-Science-Categories  = {Computer Science, Hardware \& Architecture; Engineering, Electrical \&
   Electronic},
Author-Email = {kay-uwe.giering@eas.iis.fraunhofer.de},
Affiliations = {Technische Universitat Wien; Technical University of Munich},
ResearcherID-Numbers = {Grasser, Tibor/L-8592-2013
   Giering, Kay-Uwe/ABC-6210-2020
   },
ORCID-Numbers = {Giering, Kay-Uwe/0000-0001-5539-1406
   Grasser, Tibor/0000-0001-6536-2238
   Sohrmann, Christoph/0000-0003-1981-7216},
Funding-Acknowledgement = {European Union's Seventh Framework Programme for research, technological
   development and demonstration {[}619234]},
Funding-Text = {This project has received funding from the European Union's Seventh
   Framework Programme for research, technological development and
   demonstration under grant agreement no. 619234 (MoRV).},
Number-of-Cited-References = {16},
Times-Cited = {22},
Usage-Count-Last-180-days = {0},
Usage-Count-Since-2013 = {4},
Doc-Delivery-Number = {BH1TL},
Web-of-Science-Index = {Conference Proceedings Citation Index - Science (CPCI-S)},
Unique-ID = {WOS:000398527000008},
DA = {2025-10-31},
}

@inproceedings{ WOS:000278142300053,
Author = {Rinne, Karl and Kelly, Anthony and O'Malley, Eamon},
Book-Group-Author = {IEEE},
Title = {A Novel Digital Single-Wire Quasi-Democratic Stress Share Scheme For
   Paralleled Switching Converters},
Booktitle = {2010 TWENTY-FIFTH ANNUAL IEEE APPLIED POWER ELECTRONICS CONFERENCE AND
   EXPOSITION (APEC)},
Series = {Annual IEEE Applied Power Electronics Conference and Exposition (APEC)},
Year = {2010},
Pages = {328-335},
Note = {25th Annual IEEE Applied Power Electronics Conference and Exposition,
   Palm Springs, CA, FEB 21-25, 2010},
Organization = {IEEE},
Abstract = {A novel Digital Stress Share (DSS) scheme, useful for paralleled
   switch-mode power converters (SMPCs), is presented. Due to its unique
   feature set DSS lends itself particularly well to modern power
   architectures where load currents (or - more generically - converter
   stresses) need to be actively balanced between an arbitrary number of
   digitally controlled DC-DC switching converters. The DSS scheme is
   suitable for single-wire implementation offering a low-cost and robust
   platform. DSS is master-less and quasi-democratic, eliminating all known
   drawbacks of analog current share lines, and offering significant
   improvements over competing digital current share methods. It features
   inter-device stress share communication with fully predictable timing,
   regardless of the number of SMPCs working in parallel. Data throughput
   as well as data storage requirements are minimized. Measurement results
   confirm excellent stress share performance under various operating
   conditions. The DSS scheme is versatile, robust, fault-tolerant and
   scalable. DSS defines an electrical bus interface, as well as an
   isochronous protocol.},
Publisher = {IEEE},
Address = {345 E 47TH ST, NEW YORK, NY 10017 USA},
Type = {Proceedings Paper},
Language = {English},
Affiliation = {Rinne, K (Corresponding Author), Powervation Ltd, Res \& Dev, Limerick, Ireland.
   Rinne, Karl; Kelly, Anthony; O'Malley, Eamon, Powervation Ltd, Res \& Dev, Limerick, Ireland.},
DOI = {10.1109/APEC.2010.5433652},
ISSN = {1048-2334},
ISBN = {978-1-4244-4783-1},
Research-Areas = {Engineering},
Web-of-Science-Categories  = {Engineering, Electrical \& Electronic},
Author-Email = {karl.rinne@powervation.com
   anthony.kelly@powervation.com
   eamon.omalley@powervation.com},
ResearcherID-Numbers = {Kelly, Anthony/GSD-6877-2022},
ORCID-Numbers = {Kelly, Anthony/0000-0003-1798-1506},
Number-of-Cited-References = {21},
Times-Cited = {2},
Usage-Count-Last-180-days = {0},
Usage-Count-Since-2013 = {0},
Doc-Delivery-Number = {BOZ70},
Web-of-Science-Index = {Conference Proceedings Citation Index - Science (CPCI-S)},
Unique-ID = {WOS:000278142300053},
DA = {2025-10-31},
}

@article{ WOS:001499503500004,
Author = {Heimerl, Alexander and Prajod, Pooja and Mertes, Silvan and Baur, Tobias
   and Kraus, Matthias and Liu, Ailin and Risack, Helen and Rohleder,
   Nicolas and Andre, Elisabeth and Becker, Linda},
Title = {The ForDigitStress Dataset: A Multi-Modal Dataset for Automatic Stress
   Recognition},
Journal = {IEEE TRANSACTIONS ON AFFECTIVE COMPUTING},
Year = {2025},
Volume = {16},
Number = {2},
Pages = {1219-1234},
Month = {APR-JUN},
Abstract = {We present a multi-modal stress dataset that uses digital job interviews
   to induce stress. The dataset provides multi-modal data of 40
   participants including audio, video (motion capturing, facial landmarks,
   eye tracking), as well as physiological information
   (photoplethysmography, electrodermal activity). In addition to that, the
   dataset contains time-continuous annotations for stress and occurred
   emotions (e.g., shame, anger, anxiety, and surprise). In order to
   establish a baseline, five different machine learning classifiers
   (Support Vector Machine, K-Nearest Neighbors, Random Forest,
   Feed-forward Neural Network, and Long-Short-Term Memory Network) have
   been trained and evaluated on the presented dataset for a binary stress
   classification task. The best-performing classifier has been a
   Long-Short-Term Memory Network, which achieved an accuracy of 91.7\% and
   an F1-score of 90.2\%. The ForDigitStress dataset is freely available to
   other researchers.},
Publisher = {IEEE-INST ELECTRICAL ELECTRONICS ENGINEERS INC},
Address = {445 HOES LANE, PISCATAWAY, NJ 08855-4141 USA},
Type = {Article},
Language = {English},
Affiliation = {Heimerl, A (Corresponding Author), Augsburg Univ, Lab Human Ctr AI, D-86159 Augsburg, Germany.
   Heimerl, Alexander; Prajod, Pooja; Mertes, Silvan; Baur, Tobias; Kraus, Matthias; Liu, Ailin; Risack, Helen; Andre, Elisabeth, Augsburg Univ, Lab Human Ctr AI, D-86159 Augsburg, Germany.
   Rohleder, Nicolas, Friedrich Alexander Univ, Dept Psychol, D-91052 Erlangen, Germany.
   Becker, Linda, Vinzenz Pallotti Univ, Gen Psychol, D-56179 Vallendar, Germany.},
DOI = {10.1109/TAFFC.2024.3501400},
ISSN = {1949-3045},
Keywords = {Human factors; Anxiety disorders; Annotations; Interviews; Affective
   computing; Physiology; Videos; Heart rate variability;
   Electrocardiography; Recording; digital stress; job interviews;
   multimodal dataset; stress; stress dataset; stress physiology},
Keywords-Plus = {HEART-RATE; ELECTRODERMAL ACTIVITY; PUPIL},
Research-Areas = {Computer Science},
Web-of-Science-Categories  = {Computer Science, Artificial Intelligence; Computer Science, Cybernetics},
Author-Email = {alexander.heimerl@uni-a.de
   pooja.prajod@uni-a.de
   silvan.mertes@uni-a.de
   tobias.baur@uni-a.de
   matthias.kraus@uni-a.de
   ailin.liu@rwth-aachen.de
   helenrisack@yahoo.de
   nicolas.rohleder@fau.de
   elisabeth.andre@uni-a.de
   linda.becker@vp-uni.de},
Affiliations = {University of Erlangen Nuremberg},
ResearcherID-Numbers = {Mertes, Silvan/GWZ-4755-2022
   Andre, Elisabeth/AAW-4960-2021
   Prajod, Pooja/JJC-6495-2023
   Rohleder, Nicolas/N-7598-2013},
ORCID-Numbers = {Prajod, Pooja/0000-0002-3168-3508
   Rohleder, Nicolas/0000-0003-2602-517X},
Funding-Acknowledgement = {Bavarian Research Association on Healthy Use of Digital Technologies and
   Media (ForDigitHealth) - Bavarian Ministry of Science and Arts; Emerging
   Talents Initiative of the Friedrich-Alexander-Universitat
   Erlangen-Nurnberg},
Funding-Text = {This work was supported in part of the Bavarian Research Association on
[truncated: 233,589 more chars]
