# Supplementary material for: Digital Stress: Insights from Bibliometric, Scientometric, Meta-Analytic and Thematic Analyses
Source: Healthcare (Basel). 2026 Mar 23;14(6):823. doi: 10.3390/healthcare14060823 (PMC13027238; doi:10.3390/healthcare14060823)
Supplement: Supplementary file 1 [file healthcare-14-00823-s001.zip › 11 studies to study history of concept.txt]

FN Clarivate Analytics Web of Science
VR 1.0
PT J
AU MITCHELL, GD
   BRUNKEN, RC
   SCHWAIGER, M
   DONOHUE, BC
   KRIVOKAPICH, J
   CHILD, JS
AF MITCHELL, GD
   BRUNKEN, RC
   SCHWAIGER, M
   DONOHUE, BC
   KRIVOKAPICH, J
   CHILD, JS
TI ASSESSMENT OF MITRAL FLOW VELOCITY WITH EXERCISE BY AN INDEX OF
   STRESS-INDUCED LEFT-VENTRICULAR ISCHEMIA IN CORONARY-ARTERY DISEASE
SO AMERICAN JOURNAL OF CARDIOLOGY
LA English
DT Article
AB Exercise-induced myocardial ischemia results in both diastolic and systolic left ventricular (LV) dysfunction. To investigate the utility of Doppler assessment of LV diastolic function with exercise, 28 consecutive patients underwent digital stress echocardiography, including measurement of mitral flow velocity by pulsed-wave Doppler and simultaneous stress thallium imaging. The mean mitral flow velocity was measured as the integrated area under the LV diastolic inflow Doppler spectral display. The change in mean mitral flow velocity from baseline to immediate postexercise was compared among 3 patient groups: (1) patients with thallium redistribution or exercise-induced wall-motion abnormalities, or both, consistent with exercise-induced ischemia (n = 18), (2) patients with no evidence of stress-induced ischemia, with or without resting wall-motion abnormalities (n = 10), and (3) 10 control subjects of similar age with normal resting 12-lead electrocardiograms, normal resting and postexercise 2-dimensional echocardiograms and normal electrocardiographic treadmill stress testing. The percent increase in mean mitral flow velocity was 101% (.+-. 59) for controls and 86% (.+-. 53) for patients without stress-induced ischemia versus 33% (.+-. 24) in patients with stress-induced ischemia (p < 0.005). An increase in mean mitral flow velocity with exercise of > 50% correctly identified 9 of 10 nonischemic control patients. An increase in mean velocity of < 50% predicted ischemia in 15 of 18 patients with evidence of stress-induced ischemia (p < 0.005). Thus, Doppler assessment of LV diastolic function with exercise expressed as a change in the mean velocity of mitral flow is a useful indicator of stress-induced ischemia.
C1 UNIV CALIF LOS ANGELES, SCH MED, DEPT MED, DIV CARDIOL, LOS ANGELES, CA 90024 USA.
   UNIV CALIF LOS ANGELES, SCH MED, DEPT RADIOL, DIV NUCL MED, LOS ANGELES, CA 90024 USA.
C3 University of California System; University of California Los Angeles;
   University of California Los Angeles Medical Center; David Geffen School
   of Medicine at UCLA; University of California System; University of
   California Los Angeles; University of California Los Angeles Medical
   Center; David Geffen School of Medicine at UCLA
OI schwaiger, markus/0000-0002-2305-7144
NR 26
TC 17
Z9 17
U1 0
U2 0
PU EXCERPTA MEDICA INC-ELSEVIER SCIENCE INC
PI BRIDGEWATER
PA 685 ROUTE 202-206 STE 3, BRIDGEWATER, NJ 08807 USA
SN 0002-9149
EI 1879-1913
J9 AM J CARDIOL
JI Am. J. Cardiol.
PD MAR 1
PY 1988
VL 61
IS 8
BP 536
EP 540
DI 10.1016/0002-9149(88)90760-6
PG 5
WC Cardiac & Cardiovascular Systems
WE Science Citation Index Expanded (SCI-EXPANDED)
SC Cardiovascular System & Cardiology
GA N6118
UT WOS:A1988N611800007
PM 2964190
DA 2025-11-01
ER

PT J
AU MARANGELLI, V
   ILICETO, S
   PICCINNI, G
   DEMARTINO, G
   SORGENTE, L
   RIZZON, P
AF MARANGELLI, V
   ILICETO, S
   PICCINNI, G
   DEMARTINO, G
   SORGENTE, L
   RIZZON, P
TI DETECTION OF CORONARY-ARTERY DISEASE BY DIGITAL STRESS ECHOCARDIOGRAPHY
   - COMPARISON OF EXERCISE, TRANSESOPHAGEAL ATRIAL-PACING AND
   DIPYRIDAMOLE-ECHOCARDIOGRAPHY
SO JOURNAL OF THE AMERICAN COLLEGE OF CARDIOLOGY
LA English
DT Article
ID TWO-DIMENSIONAL ECHOCARDIOGRAPHY; EMISSION COMPUTED-TOMOGRAPHY; EFFORT
   ANGINA-PECTORIS; MYOCARDIAL-INFARCTION; LIMITATIONS; DOBUTAMINE;
   DIAGNOSIS
AB Objectives. This study assessed and compared the diagnostic potential of exercise, transesophageal atrial pacing and dipyridamole stress echocardiography in a clinical setting.
   Background. Although they have been widely studied, no data exist with regard to comparisons of these procedures in a head-to-head study in different clinical settings.
   Methods. One hundred four consecutive patients with suspected coronary artery disease undergoing coronary angiography and with no previous myocardial infarction or rest left ventricular wall motion abnormalities underwent digital posttreadmill, transesophageal atrial pacing and dipyridamole echocardiography.
   Results. Feasibility of digital exercise echocardiography was 84%; 8 of 88 remaining patients had a nondiagnostic exercise echocardiographic test (inadequate exercise or imaging). In 80 patients with feasible and diagnostic digital exercise echocardiography, sensitivity, specificity and accuracy were, respectively, 89%, 91% and 90%. Eighty of the 104 patients underwent transesophageal atrial pacing and dipyridamole echocardiography. Feasibility of the alternative stress procedures was 77% for transesophageal atrial pacing and 96% for dipyridamole. In 60 patients successfully undergoing both alternative stress procedures, sensitivity and specificity were 83% and 76% for atrial pacing and 43% and 92% for dipyridamole echocardiography, respectively. In the group of 24 patients with nondiagnostic exercise echocardiography and consequent indication to alternative stress procedures, accuracy of transesophageal atrial pacing was higher than that of dipyridamole echocardiography (73% vs. 45%, p = 0.06).
   Conclusions. Because of its higher diagnostic potential and additional functional information, exercise is the stress of choice when stress echocardiography is used to detect the presence of coronary artery disease. Alternative stresses can be used in patients with nondiagnostic exercise echocardiography. Transesophageal and dipyridamole echocardiography differ in feasibility and diagnostic reliability (higher sensitivity of transesophageal atrial pacing, higher specificity of dipyridamole). These characteristics must be considered when selecting procedures to be used as alternatives to exercise.
C1 UNIV BARI,INST CARDIOL,I-70124 BARI,ITALY.
C3 Universita degli Studi di Bari Aldo Moro
RI ; Marangelli, Vito/AAG-9705-2021
OI Marangelli, Vito/0000-0002-6043-5220; 
NR 23
TC 69
Z9 72
U1 0
U2 1
PU ELSEVIER SCIENCE INC
PI NEW YORK
PA 655 AVENUE OF THE AMERICAS, NEW YORK, NY 10010
SN 0735-1097
J9 J AM COLL CARDIOL
JI J. Am. Coll. Cardiol.
PD JUL
PY 1994
VL 24
IS 1
BP 117
EP 124
DI 10.1016/0735-1097(94)90551-7
PG 8
WC Cardiac & Cardiovascular Systems
WE Science Citation Index Expanded (SCI-EXPANDED)
SC Cardiovascular System & Cardiology
GA PH375
UT WOS:A1994PH37500018
PM 8006254
DA 2025-11-01
ER

PT C
AU Li, M
   Xu, HH
   Shu, XQ
AF Li, Man
   Xu, HaiHong
   Shu, XinQian
BE Li, G
   Jia, Z
   Fu, Z
TI Research on improving coal dust wettability measurements in laboratory
SO 2008 PROCEEDINGS OF INFORMATION TECHNOLOGY AND ENVIRONMENTAL SYSTEM
   SCIENCES: ITESS 2008, VOL 1
LA English
DT Proceedings Paper
CT International Conference on Informational Technology and Environmental
   System Science
CY MAY 15-17, 2008
CL Henan Polytechn Univ, Jiaozuo, PEOPLES R CHINA
HO Henan Polytechn Univ
DE coal dust; wettability; measurement
AB As the basic knowledge to suppress coal dust, the wettability of coal dust is the main parameter for scientists to develop a new chemical suppressant. Authors find the low relativity of different methods and outcomes' low repeat rate. The authors of this article analyze the reasons and develop LM-3 device for making briquette of coal dust, composing the equipment of making coal dust sample together with DQ-2.5 digital stress testing machine. The relation between the wettability behavior of the coal dust briquette sample and the sample's briquetting pressure P is studied at 0-6.5t/cm2 pressure. The cold briquetting technique eliminates interfering factors in evaluating coal dust wettability such as the air diaphragm, the filling density of the dust in the tube and the hydrophilic property of the glass tube, its effect is validated in the lab dust suppression tests using an apparatus MCYZ.
C1 [Li, Man; Shu, XinQian] China Univ Min & Technol Beijing, Sch Chem & Environm Engn, Beijing, Peoples R China.
C3 China University of Mining & Technology
RP Li, M (corresponding author), China Univ Min & Technol Beijing, Sch Chem & Environm Engn, Beijing, Peoples R China.
NR 11
TC 0
Z9 0
U1 0
U2 2
PU PUBLISHING HOUSE ELECTRONICS INDUSTRY
PI BEIJING
PA PO BOX 173 WANSHOU ROAD, BEIJING 100036, PEOPLES R CHINA
BN 978-7-121-06302-2
PY 2008
BP 339
EP 343
PG 5
WC Computer Science, Information Systems; Computer Science,
   Interdisciplinary Applications; Geography, Physical; Remote Sensing
WE Conference Proceedings Citation Index - Science (CPCI-S)
SC Computer Science; Physical Geography; Remote Sensing
GA BHW35
UT WOS:000257017700066
DA 2025-11-01
ER

PT C
AU Rinne, K
   Kelly, A
   O'Malley, E
AF Rinne, Karl
   Kelly, Anthony
   O'Malley, Eamon
GP IEEE
TI A Novel Digital Single-Wire Quasi-Democratic Stress Share Scheme For
   Paralleled Switching Converters
SO 2010 TWENTY-FIFTH ANNUAL IEEE APPLIED POWER ELECTRONICS CONFERENCE AND
   EXPOSITION (APEC)
SE Annual IEEE Applied Power Electronics Conference and Exposition (APEC)
LA English
DT Proceedings Paper
CT 25th Annual IEEE Applied Power Electronics Conference and Exposition
CY FEB 21-25, 2010
CL Palm Springs, CA
SP IEEE
AB A novel Digital Stress Share (DSS) scheme, useful for paralleled switch-mode power converters (SMPCs), is presented. Due to its unique feature set DSS lends itself particularly well to modern power architectures where load currents (or - more generically - converter stresses) need to be actively balanced between an arbitrary number of digitally controlled DC-DC switching converters. The DSS scheme is suitable for single-wire implementation offering a low-cost and robust platform. DSS is master-less and quasi-democratic, eliminating all known drawbacks of analog current share lines, and offering significant improvements over competing digital current share methods. It features inter-device stress share communication with fully predictable timing, regardless of the number of SMPCs working in parallel. Data throughput as well as data storage requirements are minimized. Measurement results confirm excellent stress share performance under various operating conditions. The DSS scheme is versatile, robust, fault-tolerant and scalable. DSS defines an electrical bus interface, as well as an isochronous protocol.
C1 [Rinne, Karl; Kelly, Anthony; O'Malley, Eamon] Powervation Ltd, Res & Dev, Limerick, Ireland.
RP Rinne, K (corresponding author), Powervation Ltd, Res & Dev, Limerick, Ireland.
EM karl.rinne@powervation.com; anthony.kelly@powervation.com;
   eamon.omalley@powervation.com
RI Kelly, Anthony/GSD-6877-2022
OI Kelly, Anthony/0000-0003-1798-1506
NR 21
TC 2
Z9 2
U1 0
U2 0
PU IEEE
PI NEW YORK
PA 345 E 47TH ST, NEW YORK, NY 10017 USA
SN 1048-2334
BN 978-1-4244-4783-1
J9 APPL POWER ELECT CO
PY 2010
BP 328
EP 335
DI 10.1109/APEC.2010.5433652
PG 8
WC Engineering, Electrical & Electronic
WE Conference Proceedings Citation Index - Science (CPCI-S)
SC Engineering
GA BOZ70
UT WOS:000278142300053
DA 2025-11-01
ER

PT J
AU Bichsel, L
   Sommer, M
   Hunt, KJ
AF Bichsel, Lukas
   Sommer, Michael
   Hunt, Kenneth J.
TI Development of a Biofeedback System for Controlling the Patients Work
   Rate, Heart Rate and Oxygen Uptake During Robot-Assisted Tilt Table
   Therapy
SO AT-AUTOMATISIERUNGSTECHNIK
LA German
DT Article
DE Orthostatic hypotension; stroke; SCI; tilt table; gait rehabilitation;
   cardio-pulmonary performance; physiological stress
ID SPINAL-CORD-INJURY; CAPACITY; GAIT
AB Recent forms of therapy for spinal cord injury and stroke patients, especially for therapy of orthostatic hypotension, suggest among others verticalisation and passive leg movement by use of automatic tilt tables with robotic actuators. This article suggests the enhancement of such a device with the goal of enabling the patient's active participation by allowing him to control his own work rate, based on visual biofeedback. At the same time the amount of the patient's physiological stress is digitally controlled by adjustment of the visualised target work rate. As a result the patient's cardio-pulmonary performance may be systematically increased. This enhancement has been realised as a prototype by integration of appropriate sensors and peripherical devices for digital control, operation and visualisation. Tests in line with a strictly technical validation study with several able-bodied male test persons yielded positive results, regarding the volitional work rate control by the individuals as well as the control behavior of the digital stress controllers.
C1 [Bichsel, Lukas; Sommer, Michael; Hunt, Kenneth J.] Berner Fachhsch, Inst Rehabil & Leistungstechnol, Burgdorf, Switzerland.
RP Bichsel, L (corresponding author), Berner Fachhsch, Inst Rehabil & Leistungstechnol, Burgdorf, Switzerland.
EM lukas.bichsel@bfh.ch; kenneth.hunt@bfh.ch
NR 13
TC 9
Z9 9
U1 0
U2 9
PU OLDENBOURG VERLAG
PI MUNICH
PA LEKTORAT MINT, POSTFACH 80 13 60, D-81613 MUNICH, GERMANY
SN 0178-2312
J9 AT-AUTOM
JI AT-Autom.
PD OCT
PY 2011
VL 59
IS 10
BP 622
EP 628
DI 10.1524/auto.2011.0953
PG 7
WC Automation & Control Systems
WE Science Citation Index Expanded (SCI-EXPANDED)
SC Automation & Control Systems
GA 861HV
UT WOS:000298010900003
DA 2025-11-01
ER

PT C
AU Motz, M
   Ausserlechner, U
   Bresch, M
   Fakesch, U
   Schaffer, B
   Reidl, C
   Scherr, W
   Pircher, G
   Strasser, M
   Strutz, V
AF Motz, Mario
   Ausserlechner, Udo
   Bresch, Manfred
   Fakesch, Uwe
   Schaffer, Bernhard
   Reidl, Christian
   Scherr, Wolfgang
   Pircher, Gerhard
   Strasser, Michael
   Strutz, Volker
GP IEEE
TI A miniature digital current sensor with differential Hall probes using
   enhanced chopping techniques and mechanical stress compensation
SO 2012 IEEE SENSORS PROCEEDINGS
SE IEEE Sensors
LA English
DT Proceedings Paper
CT 11th IEEE Sensors Conference
CY OCT 28-31, 2012
CL Taipei, TAIWAN
SP IEEE, Sensors Council, Sensirion, Natl Chiao Tung Univ, Nanotechnol & Micro Syst Assoc (NMA), Natl Cheng Kung Univ, Tsing Hua Univ, Natl Sci Council, Bur Foreign Trade, Ind Technol Res Inst (ITRI), Dept Informat & Tourism, Meet Taiwan, Clean Energy Technol (Ce Tech), Phison Elect Corp (PHISON), Everlight, Tong Hsing Elect Ind, Ltd, Natl Ctr High-Performance Comp (NCHC), Natl Appl Res Labs, Minist Foreign Affairs, Natl Program Nano Technol (NPNT)
AB A 10kHz bandwidth 50Amax current sensor using a Hall effect gradiometer without magnetic core provides 80kHz update rate with a digital interface. Very low un-calibrated offset of 30mA (1 sigma) and after calibration typical 10mA over temperature is accomplished by a chopped multi-bit feedback continuous-time 3rd order Delta Sigma-ADC. This also realizes low noise of 13mA(rms) in 1kHz signal bandwidth. The ADC uses enhanced chopping techniques and additional digital feedback loops to avoid chopper ripple. New analog and digital stress-compensation circuits with lateral and vertical n-doped resistors achieve lifetime gain drifts below 1% and temperature compensation. Auto-zeroing ping-pong comparators offer a fast over-current detection of 1 ... 2 mu s on a dedicated output pin. The monolithic integrated sensor chip and the 4kV galvanic isolated current rail fit into a very small 7x7x1mm(3) package.
C1 [Motz, Mario; Ausserlechner, Udo; Bresch, Manfred; Fakesch, Uwe; Schaffer, Bernhard; Reidl, Christian; Scherr, Wolfgang; Pircher, Gerhard; Strasser, Michael; Strutz, Volker] Infineon Technol Austria AG, Villach, Austria.
C3 Infineon Technologies
RP Motz, M (corresponding author), Infineon Technol Austria AG, Villach, Austria.
EM mario.motz@infineon.com
RI ; Strasser, Michael/A-2424-2009
OI Ausserlechner, Udo/0000-0002-8229-9143; 
NR 6
TC 40
Z9 43
U1 1
U2 6
PU IEEE
PI NEW YORK
PA 345 E 47TH ST, NEW YORK, NY 10017 USA
SN 1930-0395
BN 978-1-4577-1766-6
J9 IEEE SENSOR
PY 2012
BP 2042
EP 2045
PG 4
WC Engineering, Electrical & Electronic; Remote Sensing
WE Conference Proceedings Citation Index - Science (CPCI-S)
SC Engineering; Remote Sensing
GA BDY72
UT WOS:000315671100488
DA 2025-11-01
ER

PT C
AU Wei, XH
   Chai, LQ
   Li, Q
   Gao, B
AF Wei, Xiaohong
   Chai, Liqun
   Li, Qiang
   Gao, Bo
BE Zhang, Y
   Xiang, L
   To, S
TI Study on stress birefringence measurement of uni-axial crystal
SO 6TH INTERNATIONAL SYMPOSIUM ON ADVANCED OPTICAL MANUFACTURING AND
   TESTING TECHNOLOGIES: OPTICAL TEST AND MEASUREMENT TECHNOLOGY AND
   EQUIPMENT
SE Proceedings of SPIE
LA English
DT Proceedings Paper
CT 6th International Symposium on Advanced Optical Manufacturing and
   Testing Technologies (AOMATT) - Optical Test and Measurement Technology
   and Equipment
CY APR 26-29, 2012
CL Xiamen, PEOPLES R CHINA
SP SPIE, Chinese Opt Soc (COS), Chinese Acad Sci (CAS), Inst Opt & Elect (IOE)
DE Stress birefringence; KDP; stress birefringence gradient
AB Residual stress birefringence in crystal will affect frequency conversion efficiency and beam quality. In this paper the distribution characteristics of inherent stress birefringence in crystal is analyzed, through delicate adjustment the optical axis is oriented and qualitative results obtained for KDP crystals are presented and discussed by imaging digital stress measurement instrument, and the stress gradient distribution is calculated, also the effect of deviation from optical axis on the measured stress distribution results is discussed.
C1 [Wei, Xiaohong; Chai, Liqun; Li, Qiang; Gao, Bo] Chengdu Fine Opt & Engn Res Ctr, Chengdu 610041, Peoples R China.
RP Wei, XH (corresponding author), Chengdu Fine Opt & Engn Res Ctr, Chengdu 610041, Peoples R China.
RI gao, bo/MFI-9383-2025
NR 9
TC 0
Z9 0
U1 1
U2 10
PU SPIE-INT SOC OPTICAL ENGINEERING
PI BELLINGHAM
PA 1000 20TH ST, PO BOX 10, BELLINGHAM, WA 98227-0010 USA
SN 0277-786X
BN 978-0-8194-9099-5
J9 PROC SPIE
PY 2012
VL 8417
AR 84172R
DI 10.1117/12.2002560
PG 5
WC Optics
WE Conference Proceedings Citation Index - Science (CPCI-S)
SC Optics
GA BDE72
UT WOS:000312964200098
DA 2025-11-01
ER

PT C
AU Giering, KU
   Sohrmann, C
   Rzepa, G
   Heiss, L
   Grasser, T
   Jancke, R
AF Giering, Kay-Uwe
   Sohrmann, Christoph
   Rzepa, Gerhard
   Heiss, Leonhard
   Grasser, Tibor
   Jancke, Roland
GP IEEE
TI NBTI modeling in analog circuits and its application to long-term aging
   simulations
SO 2014 IEEE INTERNATIONAL INTEGRATED RELIABILITY WORKSHOP FINAL REPORT
   (IIRW)
SE IEEE International Integrated Reliability Workshop Final Report
LA English
DT Proceedings Paper
CT IEEE International Integrated Reliability Workshop (IIRW)
CY OCT 12-16, 2014
CL S Lake Tahoe, CA
SP IEEE, IEEE Electron Devices Soc, IEEE Reliabil Soc
ID BIAS TEMPERATURE INSTABILITY
AB We propose a circuit-level modeling approach for the threshold voltage shift in PMOS devices due to the negativebias temperature instability (NBTI). The model is suitable for application in analog circuit design and reproduces the results of existing digital-stress NBTI models in the limit of two-level stress signals. It accounts for recovery effects during intervals of low stress, and it predicts a stress-pattern dependent saturation of the degradation at large operation times. Since the model can be solved numerically in an efficient way, we have direct access to the threshold voltage shift at arbitrary times, in particular to the exact solution at large operation times, without any approximation. We implement the model via the Cadence Spectre URI. Finally, we make use of the model to compare the aging properties of several analog stress patterns. We furthermore present the results of an analog circuit-level NBTI simulation of a ring oscillator.
C1 [Giering, Kay-Uwe; Sohrmann, Christoph; Jancke, Roland] Fraunhofer IIS Dresden, Dresden, Germany.
   [Rzepa, Gerhard; Grasser, Tibor] TU Wien, Vienna, Austria.
   [Heiss, Leonhard] Tech Univ Munich, Munich, Germany.
C3 Technische Universitat Wien; Technical University of Munich
RP Giering, KU (corresponding author), Fraunhofer IIS Dresden, Dresden, Germany.
EM kay-uwe.giering@eas.iis.fraunhofer.de
RI ; Grasser, Tibor/L-8592-2013; Giering, Kay-Uwe/ABC-6210-2020
OI Giering, Kay-Uwe/0000-0001-5539-1406; Grasser,
   Tibor/0000-0001-6536-2238; Sohrmann, Christoph/0000-0003-1981-7216
FU European Union's Seventh Framework Programme for research, technological
   development and demonstration [619234]
FX This project has received funding from the European Union's Seventh
   Framework Programme for research, technological development and
   demonstration under grant agreement no. 619234 (MoRV).
NR 16
TC 22
Z9 22
U1 0
U2 4
PU IEEE
PI NEW YORK
PA 345 E 47TH ST, NEW YORK, NY 10017 USA
SN 1930-8841
BN 978-1-4799-7274-6
J9 INT INTEG REL WRKSP
PY 2014
BP 29
EP 34
PG 6
WC Computer Science, Hardware & Architecture; Engineering, Electrical &
   Electronic
WE Conference Proceedings Citation Index - Science (CPCI-S)
SC Computer Science; Engineering
GA BH1TL
UT WOS:000398527000008
DA 2025-11-01
ER

PT J
AU van der Vijgh, B
   Beun, RJ
   van Rood, M
   Werkhoven, P
AF van der Vijgh, Benny
   Beun, Robbert J.
   van Rood, Maarten
   Werkhoven, Peter
TI GASICA: generic automated stress induction and control application
   design of an application for controlling the stress state
SO FRONTIERS IN NEUROSCIENCE
LA English
DT Article
DE GASICA; stress state; stress state control; psychological stressor;
   physiological response; feedback model; stressor game
ID VIOLENT; PERFORMANCE; RESPONSES; FEELINGS; AROUSAL
AB In a multitude of research and therapy paradigms it is relevant to know, and desirably to control, the stress state of a patient or participant. Examples include research paradigms in which the stress state is the dependent or independent variable, or therapy paradigms where this state indicates the boundaries of the therapy. To our knowledge, no application currently exists that focuses specifically on the automated control of the stress state while at the same time being generic enough to be used in various therapy and research purposes. Therefore, we introduce GASICA, an application aimed at the automated control of the stress state in a multitude of therapy and research paradigms. The application consists of three components: a digital stress or game, a set of measurement devices, and a feedback model. These three components form a closed loop (called a biocybernetic loop by Pope et al. (1995) and Fairclough (2009) that continuously presents an acute psychological stressor, measures several physiological responses to this stressor, and adjusts the stress or intensity based on these measurements by means of the feedback model, hereby aiming to control the stress state. In this manner GASICA presents multidimensional and ecological valid stressors, whilst continuously in control of the form and intensity of the presented stressors, aiming at the automated control of the stress state. Furthermore, the application is designed as a modular open-source application to easily implement different therapy and research tasks using a high-level programming interface and configuration file, and allows for the addition of (existing) measurement equipment, making it usable for various paradigms.
C1 [van der Vijgh, Benny; Beun, Robbert J.; van Rood, Maarten; Werkhoven, Peter] Univ Utrecht, Dept Informat & Comp Sci, Buys Ballot Lab, Utrecht, Netherlands.
   [van der Vijgh, Benny; van Rood, Maarten] Univ Med Ctr Utrecht, Dept Neurol & Neurosurg, NL-3584 CG Utrecht, Netherlands.
C3 Utrecht University; Utrecht University; Utrecht University Medical
   Center
RP van der Vijgh, B (corresponding author), Univ Med Ctr Utrecht, Dept Neurol & Neurosurg, Univ 100, NL-3584 CG Utrecht, Netherlands.
EM b.h.vandervijgh@umcutrecht.nl
FU Netherlands Initiative Brain and Cognition, a part of the Organization
   for Scientific Research (NWO) [056-14-014]
FX We would like to thank our reviewers for their invaluable and insightful
   feedback, providing us with new angles to view our application from.
   This project is part of the research program Treatment of cognitive
   disorders based on functional brain imaging, funded by the Netherlands
   Initiative Brain and Cognition, a part of the Organization for
   Scientific Research (NWO) under grant number 056-14-014.
NR 33
TC 8
Z9 8
U1 0
U2 6
PU FRONTIERS MEDIA SA
PI LAUSANNE
PA AVENUE DU TRIBUNAL FEDERAL 34, LAUSANNE, CH-1015, SWITZERLAND
EI 1662-453X
J9 FRONT NEUROSCI-SWITZ
JI Front. Neurosci.
PD DEC 8
PY 2014
VL 8
AR 400
DI 10.3389/fnins.2014.00400
PG 17
WC Neurosciences
WE Science Citation Index Expanded (SCI-EXPANDED); Social Science Citation Index (SSCI)
SC Neurosciences & Neurology
GA AW9DL
UT WOS:000346557700001
PM 25538554
OA Green Submitted, gold
DA 2025-11-01
ER

PT J
AU Motz, M
   Ausserlechner, U
   Holliber, M
AF Motz, Mario
   Ausserlechner, Udo
   Holliber, Michael
TI Compensation of Mechanical Stress-Induced Drift of Bandgap References
   With On-Chip Stress Sensor
SO IEEE SENSORS JOURNAL
LA English
DT Article
DE Bandgap; reference; mechanical stress; compensation; piezo-junction
ID INACCURACY
AB Today's smart sensor systems rely heavily on bandgap circuit techniques to achieve the required high accuracy. However, all presently known bandgap references show a notable lifetime drift of similar to 1 mV caused by instable mechanical stress in common plastic encapsulated packages. This paper proposes a versatile digital stress compensation scheme which works for arbitrary packages and silicon technologies. It uses a new mechanical stress sensor to measure the sum of in-plane normal stress components. The mechanical stress drifts of bandgap reference, stress, and temperature sensors were characterized on wafer stripes in a four-point bending fixture. With these results a compensation algorithm was derived. Mechanical stress drifts were provoked by thermal cycling measurements on samples in a quad flat no leads-like plastic encapsulated package after moisture soaking. These measurements show that the mechanical stress related drift of a Brokaw bandgap voltage can be reduced by about one order in magnitude over the whole automotive temperature range. Due to the low process spread of the proposed stress sensor only a single-trim at room temperature on wafer level is necessary.
C1 [Motz, Mario; Ausserlechner, Udo; Holliber, Michael] Infineon Technol Austria AG, A-9500 Villach, Austria.
C3 Infineon Technologies
RP Motz, M (corresponding author), Infineon Technol Austria AG, A-9500 Villach, Austria.
EM mario.motz@infineon.com; udo.ausserlechner@infineon.com;
   michael.holliber@infineon.com
OI Ausserlechner, Udo/0000-0002-8229-9143
NR 28
TC 15
Z9 17
U1 0
U2 19
PU IEEE-INST ELECTRICAL ELECTRONICS ENGINEERS INC
PI PISCATAWAY
PA 445 HOES LANE, PISCATAWAY, NJ 08855-4141 USA
SN 1530-437X
EI 1558-1748
J9 IEEE SENS J
JI IEEE Sens. J.
PD SEP
PY 2015
VL 15
IS 9
BP 5115
EP 5121
DI 10.1109/JSEN.2015.2433292
PG 7
WC Engineering, Electrical & Electronic; Instruments & Instrumentation;
   Physics, Applied
WE Science Citation Index Expanded (SCI-EXPANDED)
SC Engineering; Instruments & Instrumentation; Physics
GA CN7XI
UT WOS:000358648200048
DA 2025-11-01
ER

PT J
AU Weinstein, EC
   Selman, RL
AF Weinstein, Emily C.
   Selman, Robert L.
TI Digital stress: Adolescents' personal accounts
SO NEW MEDIA & SOCIETY
LA English
DT Article
DE Adolescence; A Thin Line; digital media; digital stress; digital
   stressors; intimacy; MTV; relational hostility; social networking sites
ID SELF-DISCLOSURE; FRIENDSHIP; ONLINE; EXPERIENCES; INTIMACY; INTERNET;
   FACE
AB Based on a thematic content analysis of 2000 anonymous posts to the website AThinLine.org, this article explores adolescents' personal accounts of digital stress. Six kinds of digital stressors that engender two distinctive types of digital stress are identified. Type 1 stressorsmean and harassing personal attacks, public shaming and humiliation, and impersonationreflect the migration of common forms of relational hostility onto the online space and echo discussions of harassment, drama, and bullying. Type 2 stressors stem from adolescents' use of digital technologies in the service of seeking relational connection. These lesser-discussed Type 2 stressorsfeeling smothered, pressure to comply with requests for access, and breaking and entering into digital accounts and devicestranspire in the context of adolescents' attempts to form and maintain intimacy or close connections with others.
C1 [Weinstein, Emily C.] Harvard Univ, Cambridge, MA 02138 USA.
   [Selman, Robert L.] Harvard Univ, Human Dev & Educ, Cambridge, MA 02138 USA.
   [Selman, Robert L.] Harvard Univ, Psychol Psychiat, Cambridge, MA 02138 USA.
C3 Harvard University; Harvard University; Harvard University
RP Weinstein, EC (corresponding author), Harvard Univ, Harvard Grad Sch Educ, 609 Larsen Hall,Appian Way, Cambridge, MA 02138 USA.
EM emily_weinstein@mail.harvard.edu
OI Weinstein, Emily/0000-0002-8324-5198
NR 53
TC 66
Z9 86
U1 8
U2 129
PU SAGE PUBLICATIONS LTD
PI LONDON
PA 1 OLIVERS YARD, 55 CITY ROAD, LONDON EC1Y 1SP, ENGLAND
SN 1461-4448
EI 1461-7315
J9 NEW MEDIA SOC
JI New Media Soc.
PD MAR
PY 2016
VL 18
IS 3
BP 391
EP 409
DI 10.1177/1461444814543989
PG 19
WC Communication
WE Social Science Citation Index (SSCI)
SC Communication
GA DF8YC
UT WOS:000371645500003
DA 2025-11-01
ER

EF
