# Supplementary material for: Digital Stress: Insights from Bibliometric, Scientometric, Meta-Analytic and Thematic Analyses
Source: Healthcare (Basel). 2026 Mar 23;14(6):823. doi: 10.3390/healthcare14060823 (PMC13027238; doi:10.3390/healthcare14060823)
Supplement: Supplementary file 1 [file healthcare-14-00823-s001.zip › citations of 8 studies.txt]

FN Clarivate Analytics Web of Science
VR 1.0
PT J
AU Hall, JA
   Steele, RG
   Christofferson, JL
   Mihailova, T
AF Hall, Jeffrey A.
   Steele, Ric G.
   Christofferson, Jennifer L.
   Mihailova, Teodora
TI Development and Initial Evaluation of a Multidimensional Digital Stress
   Scale
SO PSYCHOLOGICAL ASSESSMENT
LA English
DT Article
DE digital stress; connection overload; FoMO; mobile media; social media
ID FUTURE-DIRECTIONS; SOCIAL NETWORKING; MEDIA USE; FACEBOOK; CONSEQUENCES;
   TECHNOSTRESS; ENTRAPMENT; ADOLESCENT; HEALTH; SITES
AB Digital stress is believed to play a role in the association between social media use and psychosocial outcomes. However, the literature is limited by a lack of measures that conform to published theoretical models of the construct. The present investigation details the development of a new multidimensional measure of digital stress. Based on an earlier conceptualization of Digital Stress (Steele et al., 2020), Study 1 identified items from extant measures of digital stress, conducted a qualitative review of the literature to compose new items, and conducted focus groups with young adults and adolescents (N = 23) to improve item wording and interpretation. Study 2 conducted an exploratory factor analysis (EFA) of items with a young adult sample (N = 247) collected online, yielding support for four hypothesized factors (i.e., availability stress, approval anxiety, fear of missing out [FoMO], and connection overload) plus one unanticipated factor (i.e., online vigilance). In Study 3, college students (N = 174) completed paper-and-pencil surveys, and EFA results showed a similar structure as detected in Study 2. In Study 4, confirmatory factor analysis examining the five-factor model was conducted on data from adolescents (N = 163) and college students (N = 152). These procedures yielded 24 items measuring 5 components of digital stress: availability stress, approval anxiety, FoMO, connection overload, and online vigilance. Associations between digital stress and psychosocial distress and functioning are reported to demonstrate convergent and divergent validity.
C1 [Hall, Jeffrey A.; Mihailova, Teodora] Univ Kansas, Dept Commun Studies, 102 Bailey Hall,1440 Jayhawk Blvd, Lawrence, KS 66045 USA.
   [Steele, Ric G.; Christofferson, Jennifer L.] Univ Kansas, Clin Child Psychol Program, Lawrence, KS 66045 USA.
C3 University of Kansas; University of Kansas
RP Hall, JA (corresponding author), Univ Kansas, Dept Commun Studies, 102 Bailey Hall,1440 Jayhawk Blvd, Lawrence, KS 66045 USA.
EM hallj@ku.edu
RI Christofferson, Jennifer/IQT-6135-2023; Steele, Ric/OLR-1511-2025;
   Mihailova, Teodora/AAH-9286-2021
OI Christofferson, Jennifer/0000-0003-3892-9424; Hall,
   Jeffrey/0000-0002-8252-3184; Steele, Ric/0000-0002-1201-0770; Mihailova,
   Teodora/0000-0001-6074-9732
FU University of Kansas [2160680]
FX This study was funded, in part, by a General Research Fund grant
   (#2160680) from the University of Kansas awarded to the second author.
NR 47
TC 53
Z9 60
U1 25
U2 191
PU AMER PSYCHOLOGICAL ASSOC
PI WASHINGTON
PA 750 FIRST ST NE, WASHINGTON, DC 20002-4242 USA
SN 1040-3590
EI 1939-134X
J9 PSYCHOL ASSESSMENT
JI Psychol. Assess.
PD MAR
PY 2021
VL 33
IS 3
BP 230
EP 242
DI 10.1037/pas0000979
PG 13
WC Psychology, Clinical
WE Social Science Citation Index (SSCI)
SC Psychology
GA WV7PR
UT WOS:000717424800004
PM 33507798
DA 2025-11-01
ER

PT J
AU Xie, P
   Mu, WL
   Li, YM
   Li, X
   Wang, Y
AF Xie, Peng
   Mu, Wenlong
   Li, Yumei
   Li, Xue
   Wang, Yu
TI The Chinese version of the Digital Stress Scale: Evaluation of
   psychometric properties
SO CURRENT PSYCHOLOGY
LA English
DT Article
DE Digital Stress Scale; Social media; Psychometric properties; Chinese
ID SOCIAL-MEDIA USE; YOUNG-ADULTS; FACEBOOK; MODEL; ASSOCIATION;
   ADOLESCENTS; SYMPTOMS; RECOMMENDATIONS; INDIVIDUALISM; CONSEQUENCES
AB Digital stress describes the stress and anxiety that accompanies notifications and alerts from and the usage of mobile and social media. According to recent studies, digital stress may help to explain the various effects of social media usage on psychological and behavioral outcomes. The Digital Stress Scale (DSS) is a psychometrically reliable measure of digital stress. The present study translated the DSS into Chinese and examined its psychometric properties among Chinese young adults. The results exhibited that the DSS was best characterized by a bifactor Exploratory Structural Equation Modeling (bifactor-ESEM) representation, which includes one general factor of digital stress and the combination of five specific factors which are Availability Stress, Approval Anxiety, Fear of Missing Out, Connection Overload, and Online Vigilance. The measurement and structural invariance of the bifactor-ESEM solution were demonstrated across male and female groups. Reliabilities of the general factor and specific factors of the DSS were sound with high Cronbach's alpha and MacDonald's coefficient omega. Convergent validity was supported by the associations between DSS and measures of psychological stress, depression, and mindfulness.
C1 [Xie, Peng; Wang, Yu] Wuhan Univ, Sch Econ & Management, Wuhan, Peoples R China.
   [Li, Yumei] City Univ Hong Kong, Dept Social & Behav Sci, Hong Kong, Peoples R China.
   [Li, Xue] Zhongnan Univ Econ & Law, Sch Foreign Studies, Wuhan, Peoples R China.
   [Mu, Wenlong] Wuhan Univ, Sch Journalism & Commun, Bayi Rd, Wuhan, Peoples R China.
C3 Wuhan University; City University of Hong Kong; Zhongnan University of
   Economics & Law; Wuhan University
RP Mu, WL (corresponding author), Wuhan Univ, Sch Journalism & Commun, Bayi Rd, Wuhan, Peoples R China.
EM mu.wenlong@outlook.com
RI Mu, Wenlong/AAI-3163-2021; Li, Yumei/JAN-7131-2023
OI Mu, Wenlong/0000-0003-4027-6557; Li, Yumei/0000-0001-7184-9042; 
FU Educational Science Planning Project of Hubei Province [2020GB008]
FX This research was funded by the Educational Science Planning Project of
   Hubei Province (Project Number: 2020GB008).
NR 61
TC 14
Z9 15
U1 24
U2 144
PU SPRINGER
PI NEW YORK
PA ONE NEW YORK PLAZA, SUITE 4600, NEW YORK, NY, UNITED STATES
SN 1046-1310
EI 1936-4733
J9 CURR PSYCHOL
JI Curr. Psychol.
PD AUG
PY 2023
VL 42
IS 24
BP 20532
EP 20542
DI 10.1007/s12144-022-03156-1
EA MAY 2022
PG 11
WC Psychology, Multidisciplinary
WE Social Science Citation Index (SSCI)
SC Psychology
GA R2PI6
UT WOS:000792070500001
DA 2025-11-01
ER

PT J
AU Krägeloh, CU
   Medvedev, ON
   Alyami, H
   Alammar, HA
   Hamdan-Mansour, A
   Alyami, E
   Alsoudi, S
   Henning, MA
   Alyami, MM
AF Krageloh, Christian U.
   Medvedev, Oleg N.
   Alyami, Hussain
   Alammar, Hetaf A.
   Hamdan-Mansour, Ayman
   Alyami, Emad
   Alsoudi, Sharif
   Henning, Marcus A.
   Alyami, Mohsen M.
TI Translation and validation of the Arabic version of the Digital Stress
   Scale (DSS-A) with three Arabic-speaking samples
SO MIDDLE EAST CURRENT PSYCHIATRY-MECPSYCH
LA English
DT Article
DE Digital stress; Digital Stress Scale; Arabic; Translation; Validation;
   Confirmatory factor analysis
ID CONFIRMATORY FACTOR-ANALYSIS; PROBLEMATIC SMARTPHONE USE; MENTAL-HEALTH;
   FIT INDEXES; AGE; ADDICTION; STUDENTS
AB ObjectiveGiven the ubiquitous nature of digital technologies such as smartphones, research has increasingly focused on the health outcomes of prolonged use of such technologies. The Digital Stress Scale (DSS) has been developed recently, but it is currently only available in English and Chinese, and validations in other languages are warranted.MethodsThe 24-item DSS was translated into Arabic using the method of translation and back-translation. Using a general population sample (n = 1069) from Saudi Arabia, Oman, and Jordan, the psychometric properties of the Arabic DSS (DSS-A) were investigated using higher-order confirmatory factor analysis.ResultsThe original five-factor structure was replicated for the DSS-A without the need for any modifications such as item deletion or reassignment of items to another factor. Reliability was excellent for the total scale score (alpha = 0.92) as well as for the five subscales (alpha ranged between 0.81 and 0.91). Convergent validity was supported by significant correlations between the DSS-A and psychological distress.ConclusionThe strong psychometric properties of the DSS-A imply that this scale can now be used with high validity and reliability to explore the role of digital stress and its sub-characteristics in Arabic-speaking populations.
C1 [Krageloh, Christian U.] Auckland Univ Technol, Dept Psychol & Neurosci, Auckland, New Zealand.
   [Medvedev, Oleg N.] Univ Waikato, Sch Psychol, Hamilton, New Zealand.
   [Alyami, Hussain] Taif Univ, Coll Med, Taif, Saudi Arabia.
   [Alammar, Hetaf A.] Shaqra Univ, Dept Psychol, Shaqra, Saudi Arabia.
   [Hamdan-Mansour, Ayman] Univ Jordan, Sch Nursing, Amman, Jordan.
   [Alyami, Emad] Univ Hafr Al Batin, Coll Appl Med Sci, Dept Hlth Informat Management & Technol, Hafar al Batin 39524, Saudi Arabia.
   [Alsoudi, Sharif] ASharqiyah Univ, Arts & Humanities Coll, Psychol Dept, Ibra, Oman.
   [Henning, Marcus A.] Univ Auckland, Ctr Med & Hlth Sci Educ, Auckland, New Zealand.
   [Alyami, Mohsen M.] Alrafah Med Ctr, Taif, Saudi Arabia.
C3 Auckland University of Technology; University of Waikato; Taif
   University; Shaqra University; University of Jordan; Hafr Albatin
   University; University of Auckland
RP Krägeloh, CU (corresponding author), Auckland Univ Technol, Dept Psychol & Neurosci, Auckland, New Zealand.
EM chris.krageloh@aut.ac.nz
RI Medvedev, Oleg N./AAO-8339-2020; Henning, Marcus/H-1553-2011; Krägeloh,
   Christian/AAF-7879-2020; Alsoudi, Sharif/AAP-4484-2021; Medvedev,
   Oleg/AAO-8339-2020; Alammar, Hetaf/AAM-9516-2020; Alyami,
   Mohsen/LWH-6485-2024; alyami, emad/KFA-1924-2024; Hamdan-Mansour,
   Ayman/C-1257-2015
OI Medvedev, Oleg N./0000-0002-2167-5002; Alsoudi,
   Sharif/0000-0002-2882-0225; Henning, Marcus/0000-0002-1135-3464;
   Krageloh, Christian/0000-0002-7298-0736; Alyami, Mohsen
   M./0000-0001-9278-1841
NR 42
TC 3
Z9 3
U1 2
U2 9
PU SPRINGERNATURE
PI LONDON
PA CAMPUS, 4 CRINAN ST, LONDON, N1 9XW, ENGLAND
EI 2090-5416
J9 MIDDLE EAST CURR PSY
JI Middle East Curr. Psychiatry-MECPsych
PD DEC 20
PY 2023
VL 30
IS 1
AR 118
DI 10.1186/s43045-023-00387-1
PG 9
WC Psychiatry
WE Emerging Sources Citation Index (ESCI)
SC Psychiatry
GA CT0K3
UT WOS:001127371400001
OA Green Submitted, gold
DA 2025-11-01
ER

PT J
AU Zhang, C
   Dai, BY
   Lin, LK
AF Zhang, Chao
   Dai, Buyun
   Lin, Lingkai
TI Validation of a Chinese Version of the Digital Stress Scale and
   Development of a Short Form Based on Item Response Theory Among Chinese
   College Students
SO PSYCHOLOGY RESEARCH AND BEHAVIOR MANAGEMENT
LA English
DT Article
DE digital stress scale; item response theory; measurement invariance;
   short form
ID SOCIAL MEDIA USE; METHOD VARIANCE; FIT INDEXES; ENTRAPMENT; ADOLESCENT;
   HEALTH
AB Purpose: In 2021, Hall et al developed the Digital Stress Scale (DSS), but its psychometric characteristics were only tested using classical test theory (CTT). In this study, we use item response theory (IRT) and CTT to develop and verify a Chinese version of the DSS and its short version, which can improve the reliability and effectiveness of the digital stress measurement tool for Chinese college students. Methods: In this study, we developed a Chinese version of the DSS (DSS-C) and recruited 1506 Chinese college students as participants to analyze its psychometric characteristics based on CTT and item response theory methods. First, we used CTT, including common method bias, construct validity, criterion-related validity, internal consistency, test-retest reliability and measurement invariance. Then, we adopted the IRT approach to examine the item parameters, item characteristics, item information, differential item function, test information, and test reliability of the DSS-C. Finally, a short form (DSS-C-S) was constructed, and the psychometric characteristics of the DSS-C-S were examined.Results: (1) The five-factor structure of the DSS-C was verified. The DSS-C shows good internal reliability, test-retest reliability, criterion-related validity and measurement invariance between urban college students and rural college students. (2) All 24 items had reasonable discrimination parameters and location parameters and were DIF-free by gender. Except for Items 4 and 10, all the other items had high information and measurement reliability at medium & theta; levels. (3) Compared with the DSS-C, the 22-item short form also has good reliability and validity and maintains sufficient measurement accuracy while reducing items of poor quality. Conclusion: Both the DSS-C and the DSS-C-S have good psychometric characteristics and are accurate and effective tools for measuring the digital stress of Chinese college students.
C1 [Zhang, Chao; Dai, Buyun; Lin, Lingkai] Jiangxi Normal Univ, Sch Psychol, Nanchang, Jiangxi, Peoples R China.
   [Dai, Buyun] Jiangxi Normal Univ, 99 Ziyang Ave, Nanchang 330022, Jiangxi, Peoples R China.
C3 Jiangxi Normal University; Jiangxi Normal University
RP Dai, BY (corresponding author), Jiangxi Normal Univ, 99 Ziyang Ave, Nanchang 330022, Jiangxi, Peoples R China.
EM biweijianpsy@qq.com
OI Lin, Lingkai/0000-0002-1083-8523; Zhang, Chao/0000-0003-2351-5560; Dai,
   Buyun/0000-0002-1400-9351
FU Education Reform Project of Jiangxi Normal University; National Natural
   Science Foundation of China [71864018]
FX This work was supported by a grant from the Education Reform Project of
   Jiangxi Normal University (2020 year) and the National Natural Science
   Foundation of China (NO. 71864018) .
NR 52
TC 9
Z9 9
U1 8
U2 60
PU DOVE MEDICAL PRESS LTD
PI ALBANY
PA PO BOX 300-008, ALBANY, AUCKLAND 0752, NEW ZEALAND
SN 1179-1578
J9 PSYCHOL RES BEHAV MA
JI Psychol. Res. Behav. Manag.
PY 2023
VL 16
BP 2897
EP 2911
DI 10.2147/PRBM.S413162
PG 15
WC Psychology, Clinical; Psychiatry; Psychology, Multidisciplinary
WE Social Science Citation Index (SSCI)
SC Psychology; Psychiatry
GA O4CA8
UT WOS:001043299200001
PM 37547623
OA Green Submitted, gold
DA 2025-11-01
ER

PT J
AU Gao, CL
   Jian, MQ
   Yuan, AL
AF Gao, Chunlei
   Jian, Mingqing
   Yuan, Ailin
TI Factor Structure and Psychometric Properties of the Digital Stress Scale
   in a Chinese College Sample
SO SAGE OPEN
LA English
DT Article
DE digital stress; social media use; college students; confirmatory factor
   analysis; item response theory
ID WELL-BEING EVIDENCE; SOCIAL MEDIA USE; MEASUREMENT INVARIANCE; FIT
   INDEXES; ASSOCIATIONS; EQUIVALENCE; TECHNOLOGY; COVARIANCE; DEPRESSION
AB The Digital Stress Scale (DSS) is used to measure digital stress, which is the perceived stress and anxiety associated with social media use. In this study, the Chinese version of the DSS was validated using a sample of 721 Chinese college students, 321 males and 400 females (KMO = 0.923; Bartlett = 5,058.492, p < .001). Confirmatory factor analysis (CFA) and item response theory (IRT) revealed that the five-factor model fits our data best. And the good criterion validity was shown through the association of the Chinese version of the DSS with anxiety and depression. The results of measurement invariance supported that the scale has measurement equivalence across the region (rural or urban). However, they did not support strict measurement invariance across gender. Overall, our results suggest that the DSS is an ideal tool for measuring digital stress in a Chinese sample. People can benefit from assessing digital stress, which has the potential to moderate the relationship between social media use and mental health. These psychometric investigations of the DSS will allow future research to investigate construct validity better.
C1 [Gao, Chunlei; Jian, Mingqing; Yuan, Ailin] Jiangxi Normal Univ, Nanchang, Peoples R China.
   [Jian, Mingqing] Jiangxi Normal Univ, Sch Educ, 99 Ziyang Ave, Nanchang, Peoples R China.
C3 Jiangxi Normal University; Jiangxi Normal University
RP Jian, MQ (corresponding author), Jiangxi Normal Univ, Sch Educ, 99 Ziyang Ave, Nanchang, Peoples R China.
EM Jian2350962519@outlook.com
FU National Educational Examination Research Planning 2021 Annual Project
   [GJK2021025]
FX The author(s) disclosed receipt of the following financial support for
   the research, authorship, and/or publication of this article: This study
   was funded by the National Educational Examination Research Planning
   2021 Annual Project (GJK2021025)
NR 48
TC 0
Z9 0
U1 6
U2 30
PU SAGE PUBLICATIONS INC
PI THOUSAND OAKS
PA 2455 TELLER RD, THOUSAND OAKS, CA 91320 USA
SN 2158-2440
J9 SAGE OPEN
JI SAGE Open
PD APR
PY 2024
VL 14
IS 2
AR 21582440241247406
DI 10.1177/21582440241247406
PG 13
WC Social Sciences, Interdisciplinary
WE Social Science Citation Index (SSCI)
SC Social Sciences - Other Topics
GA PL8F4
UT WOS:001214318500001
OA gold
DA 2025-11-01
ER

PT J
AU Sariçam, H
   Günaydin, N
AF Saricam, Hakan
   Gunaydin, Nevin
TI The Adaptation of the Digital Stress Scale for University Students to
   Turkish: A Validity and Reliability Study
SO YUKSEKOGRETIM DERGISI
LA Turkish
DT Article
DE Digital Technology; Nomophobia; Fear of Missing Out; Scale; Stress
   Psychological
ID CHINESE VERSION; SMARTPHONE USE; SOCIAL MEDIA; FIT INDEXES; LONELINESS;
   NOMOPHOBIA; METAANALYSIS; VALIDATION; FACEBOOK; FEAR
AB The aim of this study is to adapt the Digital Stress Scale to Turkish culture and analyze the validity and reliability of the scale. The participants of the study consisted of 1006 (318+688) university students who are undergraduate and bachelor degrees in Ordu. 721 of the participants were female and 253 were male. Personal Information Form, Digital Stress Scale, UCLA Loneliness Scale-Short Form, and Narcissistic Admiration and Rivalry Scale were used to collect data in the study. According to CFA results, goodness of fit values was found as chi 2=792.916, df=239 (CMIN/df=3.32; p=.00), RMSEA=.058, CFI=.94, GFI=.91, IFI=.94, TLI=.93. According to the concurrent validity results, statistically significant positive correlations were found between the DSS, UCLA Loneliness Scale and the Narcissistic Admiration and Rivalry Scale. The Cronbach's alpha internal consistency reliability values of the scale were calculated as alpha=.92 for the whole scale and as alpha =.83, .91, .77, .82, and .85 for the sub-scales, respectively. The corrected item-total correlation coefficients for the scale range from .39 to.66. Explanatory and confirmatory factor analysis results show that the scale has construct validity. In addition, the significant correlations of the scale with other scales indicates that concurrent validity is provided. On the other hand, internal consistency and test- retest reliability studies revealed that the scale is reliable. Based on all these statements, it can be said that the scale is a valid and reliable tool for assessing the digital stress levels of adults in T & uuml;rkiye.
C1 [Saricam, Hakan] Sivas Cumhuriyet Univ, Egitim Fak, Rehberlik & Psikol Danismanlik, Sivas, Turkiye.
   [Gunaydin, Nevin] Ordu Univ, Saglik Bilimleri Fak, Hemsirelik Bolumu, Ordu, Turkiye.
C3 Cumhuriyet University; Ordu University
RP Günaydin, N (corresponding author), Ordu Univ, Saglik Bilimleri Fak, Hemsirelik Bolumu, Ordu, Turkiye.
EM nevin_altintas@yahoo.com.tr
RI Günaydın, Nevin/AAF-1121-2020; SARIÇAM, Hakan/H-6016-2018
NR 103
TC 0
Z9 0
U1 1
U2 4
PU TUBA-TURKISH ACAD SCIENCES
PI CANKAYA
PA Vedat Dalokay Caddesi No: 112, CANKAYA, ANKARA, Turkiye
SN 2146-796X
EI 2146-7978
J9 YUKSEKOGRETIM DERG
JI Yuksekogretim Derg.
PD DEC
PY 2024
VL 14
IS 3
BP 11
EP 24
DI 10.53478/yuksekogretim.1381953
PG 14
WC Education & Educational Research
WE Emerging Sources Citation Index (ESCI)
SC Education & Educational Research
GA S5Y4D
UT WOS:001398971300001
OA gold
DA 2025-11-01
ER

PT J
AU Dorcic, TM
   Smojver-Azic, S
   Bradic, S
AF Dorcic, Tamara Martinac
   Smojver-Azic, Sanja
   Bradic, Sanja
TI Social Media Use: Association with Digital Stress and Anxiety and
   Depression Symptoms in Youth
SO PSIHOLOGIJSKE TEME
LA English
DT Article
DE social media; digital stress; anxiety; depression
ID FACEBOOK; LONELINESS; SITES; SATISFACTION; METAANALYSIS; ADOLESCENCE;
   NETWORKING
AB The aim of the present study was to examine the relationship between social media use and digital stress (availability stress, approval anxiety, fear of missing out, connection overload and online vigilance), and whether social media use and digital stress predict anxiety and depression symptoms. In addition, we aimed to examine the moderating role of digital stress in the relationship between social media use and anxiety and depression symptoms. The study was conducted with 267 university students (M = 21.06, SD = 2.01; 81.3% female). To achieve the objectives of the study, a new measure of social media use was developed, and the Multidimensional Digital Stress Scale was applied. The results showed that the association between social media use and anxiety and depression symptoms is weak. Higher digital stress is associated with more anxiety and depression symptoms. Availability stress, approval anxiety, and connection overload were significant positive predictors of anxiety, and connection overload was significant positive predictor of depression. Availability stress and connection overload were significant moderators of association between Instagram use and anxiety symptoms while availability stress was significant moderator of association between Instagram use and depression symptoms. Results showed that among individuals with higher availability stress, less time on Instagram was associated with more severe psychological symptoms of depression and anxiety. Similarly, among individuals with lower connection overload, more time on Instagram was associated with lower levels of anxiety symptoms.
C1 [Dorcic, Tamara Martinac; Smojver-Azic, Sanja; Bradic, Sanja] Univ Rijeka, Fac Humanities & Social Sci, Sveucilisna Ave 4, Rijeka 51000, Croatia.
C3 University of Rijeka
RP Dorcic, TM (corresponding author), Univ Rijeka, Fac Humanities & Social Sci, Sveucilisna Ave 4, Rijeka 51000, Croatia.
EM tamaramd@ffri.uniri.hr
RI Dorčić, Tamara/S-4571-2018; Bradić, Sanja/JMQ-7138-2023; Smojver-Ažić,
   Sanja/S-2847-2018
NR 50
TC 0
Z9 0
U1 39
U2 85
PU UNIV RIJEKA, FAC HUMANITIES SOCIAL SCIENCES
PI Rijeka
PA Sveucilisna Avenija 4, Rijeka, Rijeka, CROATIA
SN 1332-0742
EI 1849-0395
J9 PSIHOLOGIJSKE TEME
JI Psihologijske Teme
PY 2024
VL 33
IS 1
BP 133
EP 154
DI 10.31820/pt.33.1.7
PG 22
WC Psychology, Multidisciplinary
WE Emerging Sources Citation Index (ESCI)
SC Psychology
GA XA1D6
UT WOS:001258859300008
OA Green Submitted, gold
DA 2025-11-01
ER

PT J
AU Qiu, YF
   Zhao, XY
   Liu, JL
   Li, ZY
   Wu, M
   Qiu, LX
   Xiong, ZF
   Wang, XP
   Yang, F
AF Qiu, Yufei
   Zhao, Xueyang
   Liu, Jiali
   Li, Zhaoyang
   Wu, Man
   Qiu, Lixin
   Xiong, Zhenfang
   Wang, Xiaopan
   Yang, Fen
TI Understanding the relationship between smartphone distraction, social
   withdrawal, digital stress, and depression among college students: A
   cross-sectional study in Wuhan, China
SO HELIYON
LA English
DT Article
DE Smartphone distraction; Depression; Social withdrawal; Digital stress;
   Chain mediating model
ID MEDIA USE; INTERNET ADDICTION; SYMPTOMS; ANXIETY; SEVERITY; HEALTH;
   PHQ-9; MODEL
AB Background: Smartphone distraction considerably affects the depression level of college students. These two variables are highly associated with social withdrawal and digital distress. However, the underlying mechanisms of how social withdrawal and digital stress were involved in the relationship between smartphone distraction and depression remain unclear. Methods: A cross-sectional survey was conducted in seven colleges of Wuhan, Hubei Province, from September to November 2021. Participants were selected using convenience sampling. Smartphone distraction, social withdrawal, digital stress, and depression level were assessed using the Smartphone Distraction Scale (SDS), 25-item Hikikomori Questionnaire (HQ-25), Multidimensional Digital Stress Scale (DSS), and the Patient Health Questionnaire-9 (PHQ-9), respectively. All scales demonstrated good reliability in this study, the reliability of each scale was 0.920, 0.884, 0.959, and 0.942. Results: The final analysis included 1184 students (692 males and 492 females), aged between 17 and 37 years. Participants were from various academic disciplines, including medical and nonmedical. The findings revealed that smartphone distraction had a significant direct effect on depression (c = 0.073, 95 % CI: 0.037 to 0.108, p < 0.001) and three significant indirect mediation effects: (1) social withdrawal (B = 0.083, 95 % CI: 0.066 to 0.101, p < 0.001), accounting for 27.76 % of the total effect; (2) digital stress (B = 0.109, 95 % CI: 0.088 to 0.132, p < 0.001), accounting for 36.45 % of the total effect; and (3) the chain mediating roles of social withdrawal and digital stress (B = 0.034, 95 % CI: 0.026 to 0.043, p < 0.001), accounting for 11.37 % of the total effect. The total mediating effect was 75.59 %. Limitations: This study is based on cross-sectional data, which limits the causality inference. Conclusions: These findings suggest that educational institutions should identify college students with excessive smartphone use early and provide timely interventions to minimize negative outcomes. It is also significant to reduce the risk of social withdrawal and digital stress to maintain the physical and mental health development of college students.
C1 [Qiu, Yufei; Liu, Jiali; Li, Zhaoyang; Wu, Man; Yang, Fen] Hubei Univ Chinese Med, Sch Nursing, Wuhan 430065, Peoples R China.
   [Zhao, Xueyang] Zhejiang Chinese Med Univ, Ningbo Municipal Hosp Tradit Chinese Med TCM, Affiliated Hosp, Ningbo 315010, Peoples R China.
   [Qiu, Lixin] South China Normal Univ, Ctr Studies Psychol Applicat, Guangdong Key Lab Mental Hlth & Cognit Sci Cognit, Minist Educ,Sch Psychol, Guangzhou 510631, Peoples R China.
   [Xiong, Zhenfang; Wang, Xiaopan] Wuhan Donghu Univ, Sch Nursing & Hlth Management, Wuhan 430212, Peoples R China.
   [Wang, Xiaopan] Hubei Prov Integrated Tradit Chinese & Western Med, Dept Nursing, Wuhan 430015, Peoples R China.
   [Yang, Fen] Hubei Shizhen Lab, Wuhan 430065, Peoples R China.
C3 Hubei University of Chinese Medicine; Zhejiang Chinese Medical
   University; South China Normal University; Wuhan Donghu University
RP Yang, F (corresponding author), Hubei Univ Chinese Med, Sch Nursing, Wuhan 430065, Peoples R China.; Wang, XP (corresponding author), Wuhan Donghu Univ, Sch Nursing & Hlth Management, Wuhan 430212, Peoples R China.
EM unkoun@126.com; fenyang@hbucm.edu.cn
RI Yang, Fen/JKI-6754-2023
OI Yang, Fen/0000-0003-1188-4967
FU Hubei Provincial Natural Science Foundation and Traditional Chinese
   Medicine Innovation and Development Joint Fund [2023AFD160]
FX This study was supported by Hubei Provincial Natural Science Foundation
   and Traditional Chinese Medicine Innovation and Development Joint Fund
   [Grant Number: 2023AFD160] .
NR 68
TC 4
Z9 5
U1 18
U2 36
PU CELL PRESS
PI CAMBRIDGE
PA 50 HAMPSHIRE ST, FLOOR 5, CAMBRIDGE, MA 02139 USA
EI 2405-8440
J9 HELIYON
JI Heliyon
PD AUG 15
PY 2024
VL 10
IS 15
AR e35465
DI 10.1016/j.heliyon.2024.e35465
EA AUG 2024
PG 10
WC Multidisciplinary Sciences
WE Science Citation Index Expanded (SCI-EXPANDED)
SC Science & Technology - Other Topics
GA C3B5X
UT WOS:001288140900001
PM 39166051
OA Green Submitted, gold
DA 2025-11-01
ER

EF
