# Supplementary material for: Digital Stress: Insights from Bibliometric, Scientometric, Meta-Analytic and Thematic Analyses
Source: Healthcare (Basel). 2026 Mar 23;14(6):823. doi: 10.3390/healthcare14060823 (PMC13027238; doi:10.3390/healthcare14060823)
Supplement: Supplementary file 1 [file healthcare-14-00823-s001.zip › DSS_MetaAnalysis_Extraction_Final.xlsx]

## Sheet: Sheet1
StudyID	Author_Year	Country	Language	Sample	N	DSS_Version	Study_Type	Reliability_Total	Reliability_Subscales	Factor_Structure	Outcomes/Correlates	Effect_Size/Stats	Notes
1	Hall et al., 2021	USA	English	Adolescents & young adults (14–30 yrs; MTurk + university)	735	DSS (24-item original)	Scale development & validation	α = .85	Approval .93; Availability .88; Connection .91; FoMO .87; Online Vigilance .86	Five-factor higher-order; CFA RMSEA .044 CFI .973 TLI .969	PSS r = .47; Dep r ≈ .35–.43; Anx r ≈ .45; Soc Func r = –.24 to –.34	All p < .001; invariance by sex & age	Original development establishing DSS construct validity
2	Krägeloh et al., 2023	Saudi Arabia / Oman / Jordan	Arabic	General adults (18–70 yrs; 74 % female)	1069	DSS-A (24-item Arabic)	Translation & Validation	α = .92; ω = .92	Availability .81; Approval .91; FoMO .82; Connection .86; Online Vigilance .86	Five-factor higher-order; RMSEA .050 CFI .986 SRMR .062	K10 Distress r = .41; Age r = –.20	All p < .01	Arabic adaptation replicating factorial structure; excellent α and ω
3	Zhang et al., 2023	China	Chinese	University students (18–26 yrs; 31 provinces)	1374	DSS-C (24) + DSS-C-S (22)	Translation & Validation (CTT + IRT)	α = .937; test-retest r = .768	Availability .868; Approval .912; FoMO .879; Connection .882; Online Vigilance .866	Five-factor validated; RMSEA .063 CFI .938 TLI .929	Anxiety r = .60; subscale rs ≈ .12–.57	p < .01	Full & short forms show excellent CTT & IRT validity
4	Xie et al., 2023	China	Chinese	University students (17–32 yrs; 69 % female)	990	DSS-C (24)	Translation & Validation	α = .93; ω = .97; ωH = .80	Availability .88; Approval .93; FoMO .90; Connection .91; Online Vigilance .88	Bifactor-ESEM best fit (CFI .993 TLI .986 RMSEA .026); gender invariance	Stress r = .58; Depression r = .59; Mindfulness r = –.45	p < .001	Supports DSS validity in collectivist context
5	Lao et al., 2023	China	Chinese	University students (15–30 yrs; 5 samples)	776	RC-DSS (31-item Revised)	Revision & Validation	α = .94; test-retest r = .73	Availability .73; Approval .76; Social Comparison .73; FoMO .79; Info Overload .78; Online Vigilance .84	Six-factor model (χ²/df 2.82 CFI .96 TLI .95 RMSEA .08)	Stress r = .51; Dep r = .41; Anx r = .46; Loneliness r = .46; SMA r = .61; Support r = –.24; LifeSat r = –.15	All p < .01	Adds Social Comparison; excellent consistency
6	Gao et al., 2024	China	Chinese	College students (17–33 yrs; 44.5 % male)	721	DSS-C-17 (17-item short)	Translation & Validation (IRT)	α = .917	Connection .838; Approval .775; Online Vigilance .721; Availability .764; FoMO .775	Five-factor (17 items); χ²/df 3.63 RMSEA .06 CFI .92 TLI .90	PSS-10 r = .599; Social Anxiety r = .560	p < .01	IRT-based short form; partial gender invariance
7	İnce Aracı et al., 2024	Türkiye	Turkish	University students (18–30 yrs; 78 % female)	409	DSS-TR (24)	Translation & Validation	α = .95	Accessibility .86; Approval .93; FoMO .84; Excessive Connection .84; Online Vigilance .87	Five-factor model χ²/df 2.25 RMSEA .08 CFI .91 TLI .90 SRMR .098	Moderate subscale rs .39–.57 (all p < .01)		First Turkish adaptation; strong psychometrics
8	Sarıçam & Günaydın, 2024	Türkiye	Turkish	Undergraduates (18–35 yrs; 72 % female)	1006	DSS-TR (24)	Translation & Validation	α = .92; test-retest r = .92	Availability .83; Approval .91; FoMO .77; Connection .82; Online Vigilance .85	Five-factor AFA/CFA variance 64.8 %; χ²/df 3.32 RMSEA .058 CFI .94 TLI .93	Loneliness r = .27; Narcissism r = .33	p < .01	Large sample; replicates Hall model
9	Khan & Ilyas, 2025	Pakistan	Urdu	University students (18–29 yrs; 64.7 % female)	450	MDSS-U (24)	Translation & Validation	α = .89	Availability .73; Approval .86; FoMO .72; Connection .75; Online Vigilance .80	Five-factor χ²/df 2.4 RMSEA .056 CFI .92 GFI .91 TLI .90	Social Anxiety r = .47; Loneliness r = .45; Well-being r = –.30	p < .01	First Urdu adaptation; robust fit
10	Dorčić et al., 2024	Croatia	Croatian	University students (18–28 yrs; 81 % female)	267	DSS-CRO (24)	Applied study	α_total ≈ .93	Availability .75; Approval .93; FoMO .86; Connection .83; Online Vigilance .80	PCA 5 factors (66.7 % var.); same five-factor structure	Anxiety r = .34; Depression r = .33; Loneliness r = .27; IG use r = .25; TikTok r = .22	Regression βs .14–.20	European applied study linking DSS to social media symptoms
11	Qiu et al., 2024	China	Chinese	College students (7 universities; 41.6 % male)	1184	DSS-C (24)	Applied study (mediation model)	α = .959		Used total score; no subscale fit indices reported	r(SD, Digital Stress) = .559; r(DS, Depression) = .646; B = .109 [p < .001]		DSS as mediator between smartphone distraction and depression; subscales not reported
