# Supplementary material for: Digital Stress: Insights from Bibliometric, Scientometric, Meta-Analytic and Thematic Analyses
Source: Healthcare (Basel). 2026 Mar 23;14(6):823. doi: 10.3390/healthcare14060823 (PMC13027238; doi:10.3390/healthcare14060823)
Supplement: Supplementary file 1 [file healthcare-14-00823-s001.zip › from scopu for history also.txt]

Scopus
EXPORT DATE: 01 November 2025

Hefner, D., Vorderer, P.
AUTHOR FULL NAMES: Hefner, Dorothée (23396902100); Vorderer, Peter (6603187904)
23396902100; 6603187904
Digital stress: Permanent connectedness and multitasking
(2016), pp. 237 - 249, Cited 61 times.
DOI: 10.4324/9781315714752
https://www.scopus.com/inward/record.uri?eid=2-s2.0-85019127518&doi=10.4324%2F9781315714752&partnerID=40&md5=149a247c5025168ef79b3369f22e8d5c

AFFILIATIONS: Hanover University of Music, Hamburg, Germany; Universität Mannheim, Mannheim, Germany
PUBLISHER: Taylor and Francis
ISBN: 9781138886582, 9781317501954
LANGUAGE OF ORIGINAL DOCUMENT: English
ABBREVIATED SOURCE TITLE: The Routledge Handb. of Media Use and Well-Being: International Perspectives on Theory and Research on Posit. Media Effects
DOCUMENT TYPE: Book chapter
PUBLICATION STAGE: Final

Motz, M., Außerlechner, U., Holliber, M.
AUTHOR FULL NAMES: Motz, Mario (9335951300); Außerlechner, Udo (6602380734); Holliber, Michael (22035047800)
9335951300; 6602380734; 22035047800
Compensation of Mechanical Stress-Induced Drift of Bandgap References with On-Chip Stress Sensor
(2015) IEEE Sensors Journal, 15 (9), art. no. 7107981, pp. 5115 - 5121, Cited 18 times.
DOI: 10.1109/JSEN.2015.2433292
https://www.scopus.com/inward/record.uri?eid=2-s2.0-84937881724&doi=10.1109%2FJSEN.2015.2433292&partnerID=40&md5=30fee64babe6b92f867b8f597dece97e

AFFILIATIONS: Infineon Technologies Austria AG, Villach, Austria
ABSTRACT: Today's smart sensor systems rely heavily on bandgap circuit techniques to achieve the required high accuracy. However, all presently known bandgap references show a notable lifetime drift of \sim 1 mV caused by instable mechanical stress in common plastic encapsulated packages. This paper proposes a versatile digital stress compensation scheme which works for arbitrary packages and silicon technologies. It uses a new mechanical stress sensor to measure the sum of in-plane normal stress components. The mechanical stress drifts of bandgap reference, stress, and temperature sensors were characterized on wafer stripes in a four-point bending fixture. With these results a compensation algorithm was derived. Mechanical stress drifts were provoked by thermal cycling measurements on samples in a quad flat no leads-like plastic encapsulated package after moisture soaking. These measurements show that the mechanical stress related drift of a Brokaw bandgap voltage can be reduced by about one order in magnitude over the whole automotive temperature range. Due to the low process spread of the proposed stress sensor only a single-trim at room temperature on wafer level is necessary. © 2015 Elsevier B.V., All rights reserved.
AUTHOR KEYWORDS: bandgap; compensation; mechanical stress; piezo-junction; reference
INDEX KEYWORDS: Compensation (personnel); Digital to analog conversion; Energy gap; Silicon wafers; Stress measurement; Compensation algorithm; In-plane normal stress; Mechanical stress; piezo-junction; Quad flat no leads; reference; Silicon Technologies; Stress compensation; Stresses
PUBLISHER: Institute of Electrical and Electronics Engineers Inc.
ISSN: 1530437X
LANGUAGE OF ORIGINAL DOCUMENT: English
ABBREVIATED SOURCE TITLE: IEEE Sensors J.
DOCUMENT TYPE: Article
PUBLICATION STAGE: Final

Perumalla, S., Singh, H., Al-Naeimi, R., Prasad, U., Scheele, E., Barton, C., Al-Fares, A., Husain, R., Mulyono, R., al-Ammar, N., Al-Kandary, A.
AUTHOR FULL NAMES: Perumalla, Satya V. (37081735400); Singh, Hemant (55639650000); Al-Naeimi, Reem (55749391100); Prasad, Umesh (24780817900); Scheele, Erik (56154925400); Barton, Colleen A. (7202585538); Al-Fares, Abdulaziz Mohamed (6507944821); Husain, Riyasat (26025663300); Mulyono, Rinaldi (55749537300); al-Ammar, Nada (55750032100); Al-Kandary, Ahmad (55750311300)
37081735400; 55639650000; 55749391100; 24780817900; 56154925400; 7202585538; 6507944821; 26025663300; 55749537300; 55750032100; 55750311300
Regional in-situ stress mapping: An initiative for exploration & development of deep gas reservoirs in Kuwait
(2014), pp. 110 - 114, Cited 2 times.
https://www.scopus.com/inward/record.uri?eid=2-s2.0-84907331278&partnerID=40&md5=6ec17ec2392e4a687b96aa919327338d

AFFILIATIONS: Baker Hughes, a GE company, Houston, United States; Kuwait Oil Company, Al Ahmadi, Kuwait
ABSTRACT: KOC has undertaken an initiative to generate a regional in situ stress map for 23 Kuwait oil and gas fields using the data from more than 400 wells. Key objectives of this project are to integrate all available well data sources from these fields to derive the in situ stress orientation and also to create an interactive digital stress map supported by sub-surface structural geological data including formation seismic horizons, faults and well markers with the help of visualization software. In this way, the outcome of this project is available as an interactive geomechanical knowledge base which can be viewed at regional scale. The results of this project indicate that the maximum principal stress azimuth in Cretaceous formations is consistent with the regional Zagros tectonics and it is more or less uniform N45° (±10°) E direction even across major fault systems. However the sub-salt Jurassic formations exhibit high variability in stress orientation across faults as well as in the vicinity of fracture corridors. In addition to the patterns seen in stress orientation, the geomechanical models from each field exhibited that the Gotnia Salt is mechanically decoupling the highly stressed, strong, Jurassic formations from shallower, relatively lower stressed and weaker Cretaceous formations. It was also found that these stress anomalies in Jurassic formations coincide with associated fault and fracture corridors which appear to be critically stressed. Characterizing critically stressed fractures at the wellbore scale provided an understanding of possible permeable fracture sets that could contribute to gas flow. This paper discusses detailed results of the regional stress distribution patterns including innovative criteria developed to manage quality control of stress orientation data, correlation between stress anomalies and structural geological elements in Kuwait and also covers insights developed for exploration and development strategies of deep gas reservoirs in Kuwait. Copyright © (2014) by the European Association of Geoscientists & Engineers All rights reserved. © 2014 Elsevier B.V., All rights reserved.
INDEX KEYWORDS: Data visualization; Fracture; Gas industry; Geomechanics; Knowledge based systems; Oil fields; Petroleum reservoirs; Deep gas reservoirs; Distribution patterns; Exploration and development; Geological elements; Geomechanical model; Maximum principal stress; Stress orientations; Visualization software; Faulting
PUBLISHER: European Association of Geoscientists and Engineers, EAGE eage@eage.org
ISBN: 9781632665416
LANGUAGE OF ORIGINAL DOCUMENT: English
ABBREVIATED SOURCE TITLE: EAGE Workshop Geomech. Oil Gas Ind.
DOCUMENT TYPE: Conference paper
PUBLICATION STAGE: Final

Perumalla, S., Al-Fares, A., Flusain, R., Mulyono, R., al-Ammar, N., Al-Kandary, A., Singh, H., Al-Naeimi, R., Prasad, U., Scheele, E., Barton, C.
AUTHOR FULL NAMES: Perumalla, Satya V. (37081735400); Al-Fares, Abdulaziz Mohamed (6507944821); Flusain, Riyasat (56154759800); Mulyono, Rinaldi (55749537300); al-Ammar, Nada (55750032100); Al-Kandary, Ahmad (55750311300); Singh, Hemant (55639650000); Al-Naeimi, Reem (55749391100); Prasad, Umesh (24780817900); Scheele, Erik (56154925400); Barton, Colleen A. (7202585538)
37081735400; 6507944821; 56154759800; 55749537300; 55750032100; 55750311300; 55639650000; 55749391100; 24780817900; 56154925400; 7202585538
Regional in-situ stress mapping: An initiative for exploration & development of deep gas reservoirs in Kuwait
(2014), 5, pp. 3516 - 3533, Cited 13 times.
https://www.scopus.com/inward/record.uri?eid=2-s2.0-84900320016&partnerID=40&md5=4efebf0f7455c8586504cd550d6a0080

AFFILIATIONS: Kuwait Oil Company, Al Ahmadi, Kuwait; Baker Hughes, a GE company, Houston, United States
ABSTRACT: KOC hasundertaken an initiative to generate a regional in situ stress map for 23 Kuwait oil and gas fields using the data from more than 400 wells. Key objectives of this project are to integrate all available well data sources from these fields to derive the in situ stress orientation and also to create an interactive digital stress map supported by sub-surface structural geological data including formation seismic horizons, faultsand well markers with the help of visualization software. In this way, theoutcome of this project is available as an interactive geomechanical knowledge base which can be viewed at regional scale. The results of this project indicate that the maximum principal stress azimuth in Cretaceous formations is consistent with the regional Zagros tectonics and it is more or less uniform N45 °(±1°0) E direction even across major fault systems. However the sub-salt Jurassic formations exhibit high variability in stress orientation across faults as well as in the vicinity of fracture corridors. In addition to the patterns seen in stress orientation, thegeomechanical models from each field exhibited that the Gotnia Salt is mechanically decoupling the highly stressed, strong, Jurassic formations from shallower, relativelylower stressed and weaker Cretaceous formations. It was also found that these stress anomalies in Jurassic formations coincide with associated fault and fracture corridors which appear to be critically stressed. Characterizing critically stressed fractures at the wellbore scale provided an understanding of possible permeable fracture sets that could contribute to gas flow. This paper discusses detailed results of the regional stress distribution patterns including innovative criteria developed to manage quality control of stress orientation data, correlationbetween stress anomalies and structural geological elements in Kuwait and also covers insights developed for exploration and development strategies of deep gas reservoirs in Kuwait. Copyright 2014, International Petroleum Technology Conference. © 2014 Elsevier B.V., All rights reserved.
INDEX KEYWORDS: Data visualization; Engineering research; Faulting; Fracture; Knowledge based systems; Oil fields; Petroleum engineering; Stress concentration; Deep gas reservoirs; Distribution patterns; Exploration and development; Fracture corridors; Geological elements; Maximum principal stress; Stress orientations; Visualization software; Petroleum reservoirs
PUBLISHER: Society of Petroleum Engineers
ISBN: 9781632660053
LANGUAGE OF ORIGINAL DOCUMENT: English
ABBREVIATED SOURCE TITLE: Soc. Pet. Eng. - Int. Pet. Technol. Conf., IPTC: Unlocking Energy Through Innov., Technol. Capabil.
DOCUMENT TYPE: Conference paper
PUBLICATION STAGE: Final

Manzetti, S., Johansson, O.
AUTHOR FULL NAMES: Manzetti, Sergio (55932974600); Johansson, Olle (7103234238)
55932974600; 7103234238
Global electromagnetic toxicity and frequency-induced diseases: Theory and short overview
(2012) Pathophysiology, 19 (3), pp. 185 - 191, Cited 7 times.
DOI: 10.1016/j.pathophys.2012.04.009
https://www.scopus.com/inward/record.uri?eid=2-s2.0-84865433792&doi=10.1016%2Fj.pathophys.2012.04.009&partnerID=40&md5=f25ff235b57a547e233d11bc50b7cd92

AFFILIATIONS: Fjordforsk, Flam, Norway; Department of Neuroscience, Karolinska Institutet, Stockholm, Sweden
ABSTRACT: The development and implementation of electricity in the modern society have facilitated the survival of mankind in the present, modern ages. However, the health consequences of introducing electricity into the society are poorly studied. Studies of artificial light and non-ionizing radiation are generally low priorities on the agenda of public health organizations, and the reported existing data indicate that there are several unanswered questions to whether humans are negatively affected in electrified environments. This article discusses the potential aspects of the impact of electricity on human health and brain function and introduces a hypothesis. The article furthermore discusses the disturbance of sleep patterns caused by electrified environments, and the increasing absence of natural stimuli to the human brain causing chronic 'digital stress' facilitating pathophysiological development. A significant need to study adverse health effects from non-ionizing radiation and synthetic luminous environments from an environmental toxicological perspective is definitely urged. © 2012 Elsevier Ireland Ltd. © 2012 Elsevier B.V., All rights reserved.
AUTHOR KEYWORDS: Adverse; Effects; Electromagnetic radiation; Faraday; Health; Mobile phone radiation; Theory; Toxicity
INDEX KEYWORDS: melatonin; article; brain function; electricity; electromagnetic field; environmental disease; environmental factor; human; mental disease; mental stress; nerve stimulation; noise; pathophysiology; priority journal; sleep disorder; toxicology
CORRESPONDENCE ADDRESS: S. Manzetti; FJORDFORSK, Flåm 5743, Norway; email: s.manzetti@fjordforsk.no
ISSN: 09284680, 1873149X
CODEN: PTHOE
LANGUAGE OF ORIGINAL DOCUMENT: English
ABBREVIATED SOURCE TITLE: Pathophysiology
DOCUMENT TYPE: Article
PUBLICATION STAGE: Final
OPEN ACCESS: ALL OPEN ACCESS; GOLD OPEN ACCESS

Wei, X.-H., Gao, B., Li, Q., Xu, K.-Y., Liu, A., Chai, L.-Q.
AUTHOR FULL NAMES: Wei, Xiaohong (54884338100); Gao, Bo (55707323700); Li, Qiang (59862849500); Xu, Kaiyuan (54884548000); Liu, Ang (54883935400); Chai, Liqun (8722005300)
54884338100; 55707323700; 59862849500; 54884548000; 54883935400; 8722005300
Digital measurement of the stress of KDP crystal
(2011) Guangdian Gongcheng/Opto-Electronic Engineering, 38 (12), pp. 52 - 56, Cited 0 times.
DOI: 10.3969/j.issn.1003-501X.2011.12.010
https://www.scopus.com/inward/record.uri?eid=2-s2.0-84855456229&doi=10.3969%2Fj.issn.1003-501X.2011.12.010&partnerID=40&md5=f0d434adb8e464faae5c38afb5c32c64

AFFILIATIONS: Chengdu Fine Optics and Engineering Research Center, Chengdu, China
ABSTRACT: Using the high precision digital stress measurement instrument, we measured the stress of KDP crystal. Through measuring the optical axis of KDP, the birefringence of ordinary light and extraordinary light is diminished, and the inner stress of the KDP is gained, The repeatability of measurement is better than 0.1 nm/cm. The high precision digital stress measurement of KDP is of great importance to machining and utilization. © 2012 Elsevier B.V., All rights reserved.
AUTHOR KEYWORDS: Digital stress measurement instrument; KDP crystal; Optical measurement; Stress birefringence
CORRESPONDENCE ADDRESS: X.-H. Wei; Chengdu Fine Optics and Engineering Research Center, Chengdu 610041, China; email: xhwei4@126.com
ISSN: 1003501X
CODEN: GUGOE
LANGUAGE OF ORIGINAL DOCUMENT: Chinese
ABBREVIATED SOURCE TITLE: Guangdian Gongcheng
DOCUMENT TYPE: Article
PUBLICATION STAGE: Final

Lai, Y., Shi, J.-Y., Lei, G.-H.
AUTHOR FULL NAMES: Lai, Yong (16175208500); Shi, Jianyong (7404494804); Lei, Guohui (7005996339)
16175208500; 7404494804; 7005996339
Experimental study on constitutive model of sandy soil with consideration of stress path at small strain
(2006) Yantu Gongcheng Xuebao/Chinese Journal of Geotechnical Engineering, 28 (6), pp. 745 - 749, Cited 3 times.
https://www.scopus.com/inward/record.uri?eid=2-s2.0-33745945733&partnerID=40&md5=c61cfabe11861f799d836f9076720f27

AFFILIATIONS: Geotechnical Research Institute, Hohai University, Nanjing, China; Zhejiang Water Conservancy and Hydroelectric College, Hangzhou, China
ABSTRACT: By using the digital stress path controlled triaxial apparatus, eight tests were conducted on standard sands under special stress paths starting from an initial K<inf>0</inf> stress condition. At small strains, the variation of the stress line of equal strain was depicted. A formula of the Young's modulus along an arbitrary stress path and its direction was derived. Besides, the poison's ratio was also studied. On this basis, a constitutive model of sands that could consider the effect of complex stress condition was established. This model was capable of reflecting the major behavior of sand at small strain, such as non-linearity, high stiffness and drastic change with strain. It could also simulate the variation of stiffness induced by stress paths direction that was not considered in the common models. © 2006 Elsevier B.V., All rights reserved.
AUTHOR KEYWORDS: Constitutive model; Poisson's ratio; Sands; Small strain; Stress path; Young's modulus
ISSN: 10004548
CODEN: YGXUE
LANGUAGE OF ORIGINAL DOCUMENT: Chinese
ABBREVIATED SOURCE TITLE: Yantu Gongcheng Xuebao
DOCUMENT TYPE: Article
PUBLICATION STAGE: Final

Mitchell, G.D., Brunken, R.C., Schwaiger, M., Donohue, B.C., Krivokapich, J., Child, J.S.
AUTHOR FULL NAMES: Mitchell, George D. (7403103626); Brunken, Richard C. (7003356734); Schwaiger, Markus M. (7102183906); Donohue, Bryan C. (7006040507); Krivokapich, Janine (7004511326); Child, John S. (7102716326)
7403103626; 7003356734; 7102183906; 7006040507; 7004511326; 7102716326
Assessment of mitral flow velocity with exercise by an index of stress-induced left ventricular ischemia in coronary artery disease
(1988) American Journal of Cardiology, 61 (8), pp. 536 - 540, Cited 17 times.
DOI: 10.1016/0002-9149(88)90760-6
https://www.scopus.com/inward/record.uri?eid=2-s2.0-0024161061&doi=10.1016%2F0002-9149%2888%2990760-6&partnerID=40&md5=b9b5fb7e54b6da45182a054b0b7e1f8b

AFFILIATIONS: Department of Medicine, David Geffen School of Medicine at UCLA, Los Angeles, United States
ABSTRACT: Exercise-induced myocardial ischemia results in both diastolic and systolic left ventricular (LV) dysfunction. To investigate the utility of Doppler assessment of LV diastolic function with exercise, 28 consecutive patients underwent digital stress echocardiography, including measurement of mitral flow velocity by pulsed-wave Doppler and simultaneous stress thallium imaging. The mean mitral flow velocity was measured as the integrated area under the LV diastolic inflow Doppler spectral display. The change in mean mitral flow velocity from baseline to immediate postexercise was compared among 3 patient groups: (1) patients with thallium redistribution or exercise-induced wall-motion abnormalities, or both, consistent with exercise-induced ischemia (n = 18), (2) patients with no evidence of stressinduced ischemia, with or without resting wall-motion abnormalities (n = 10), and (3) 10 control subjects of similar age with normal resting 12-lead electrocardiograms, normal resting and postexercise 2-dimensional echocardiograms and normal electrocardiographic treadmill stress testing. The percent increase in mean mitral flow velocity was 101% (± 59) for controls and 86% (± 53) for patients without stress-induced ischemia versus 33% (± 24) in patients with stress-induced ischemia (p < 0.005). An increase in mean mitral flow velocity with exercise of >50% correctly identified 9 of 10 nonischemic control patients. An increase in mean velocity of <50% predicted ischemia in 15 of 18 patients with evidence of stress-induced ischemia (p < 0.005) Thus, Doppler assessment of LV diastolic function with exercise expressed as a change in the mean velocity of mitral flow is a useful indicator of stress-induced ischemia. © 1988. © 2018 Elsevier B.V., All rights reserved.
INDEX KEYWORDS: radioisotope; thallium 201; adult; aged; doppler echocardiography; exercise; female; heart left ventricle performance; heart scintiscanning; human; ischemic heart disease; major clinical study; male; mitral valve; priority journal; Blood Flow Velocity; Coronary Circulation; Coronary Disease; Diastole; Echocardiography; Exertion; Heart Ventricle; Human; Middle Age; Mitral Valve; Myocardial Contraction; Rheology; Thallium
ISSN: 00029149, 18791913
CODEN: AJCDA
PUBMED ID: 2964190
LANGUAGE OF ORIGINAL DOCUMENT: English
ABBREVIATED SOURCE TITLE: Am. J. Cardiol.
DOCUMENT TYPE: Article
PUBLICATION STAGE: Final

Yasuda, T., Nakatsuka, M., Yamashita, K.
AUTHOR FULL NAMES: Yasuda, Takayoshi (7402397353); Nakatsuka, Masafumi (56230454300); Yamashita, K. (58547400700)
7402397353; 56230454300; 58547400700
Deformation and Fracture Properties of Neutron-irradiated Recrystallized Zircaioy-2 Ciadding under Uniaxial Tension
(1987) ASTM Special Technical Publication, STP 939, pp. 734 - 747, Cited 37 times.
DOI: 10.1520/STP28156S
https://www.scopus.com/inward/record.uri?eid=2-s2.0-85168662828&doi=10.1520%2FSTP28156S&partnerID=40&md5=38f2c272dba42b415e845ffd9ea609de

AFFILIATIONS: Nippon Nuclear Fuel Development Co, Ltd, Ibaraki, Japan
ABSTRACT: Sufficient evaluation of the changes in mechanical properties, such as elastic, plastic, and failure properties, due to neutron irradiation in service is required to precisely predict fuel performance. This paper presents the results of the uniaxial tensile tests performed for recrystallized (850 K, 2.5 h) Zircaloy-2 claddings irradiated in commercial BWRs to fluences of 5 * 1023 to 4 * 1025 n/m2 (E > 1 MeV). The material constants of irradiated Zircaloy-2 were obtained precisely, using a high temperature elongation detector in a hot-cell and computer analyses of digital stress-strain data. The tensile tests were carried out at 298 to 673 K at strain rates of 0.05 to 5%/min, using tubular specimens cut to 135 mm lengths from the claddings. From these tests, Young's modulus, strain hardening exponent, strain rate sensitivity, and fracture behavior were obtained and evaluated. Young's modulus of specimens irradiated to 1024 n/m2 is nearly equal to that of unirradiated ones, but irradiation to 1025 n/m2 shows values 7% higher than for unirradiated ones. The irradiation-induced increments in yield stress are rapid below 1 * 1024 n/m2, then slow down above this fluence becoming proportional to (ϕt)0.1 for fluences of 1 * 1024 to 4 * 1025 n/m2, where ϕt is fluence. The strain hardening exponent before irradiation is 0.15 and a constant which is independent of strain levels, but after irradiation it decreases depending on strain increase. The strain rate sensitivity at the 0.2% plastic strain decreases from 0.037 to 0.021 by irradiation. There are two types of fracture morphologies after irradiation: necking and spiral types. In the latter, a shear band propagates along only one direction. Both are accompanied by localized deformation bands caused by dislocation channelling. The spiral type is predominant at about 573 K, in high irradiation and at high strain rate. The fracture surfaces of the unirradiated and irradiated materials are all ductile, while the number of small dimples, whose nuclei appear to be irradiation defects, increases with fluence. The ratio of the number for unirradiated, irradiation to 1 X 1024 n/m2 and irradiation to 1 X 1024 n/m2 is 1:2.7:2.9. © 2023 Elsevier B.V., All rights reserved.
AUTHOR KEYWORDS: failure morphology; irradiation; strain hardening exponent; strain rate sensitivity; tensile properties. Young's modulus; Zircaloy-2
INDEX KEYWORDS: Boiling water reactors; Ductile fracture; Fracture mechanics; Morphology; Neutron irradiation; Recrystallization (metallurgy); Strain hardening; Strain rate; Tensile testing; Yield stress; Deformation and fracture; Deformation properties; Failure morphology; Fluences; Spiral type; Strain-hardening exponent; Strain-rate sensitivity; Tensile property.; Young modulus; Zircaloy-2; Elastic moduli
EDITORS: Adamson, R.B., Van Swam, L.F.P.
PUBLISHER: ASTM International
ISSN: 00660558, 10403094
ISBN: 9780803114692, 9780803109926, 9780803166431, 9780803102996, 0803104081, 0803161670, 9780803103665, 9780803175402, 0803104030, 0803104383
CODEN: ASTTA
LANGUAGE OF ORIGINAL DOCUMENT: English
ABBREVIATED SOURCE TITLE: ASTM Spec. Tech. Publ.
DOCUMENT TYPE: Conference paper
PUBLICATION STAGE: Final
