# Supplementary material for: Digital Stress: Insights from Bibliometric, Scientometric, Meta-Analytic and Thematic Analyses
Source: Healthcare (Basel). 2026 Mar 23;14(6):823. doi: 10.3390/healthcare14060823 (PMC13027238; doi:10.3390/healthcare14060823)
Supplement: Supplementary file 1 [file healthcare-14-00823-s001.zip › lens-export.bib]

@article{lens.org/000-091-219-128-09X,
	title = {How to Handle Digital Stress in the Workplace},
	journal = {Asian Journal of Organic \& Medicinal Chemistry},
	year = {2021},
	volume = {6},
	number = {SpIss3},
	doi = {10.14233/ajomc.2021.ajomc-pp213-215},
	url = {https://lens.org/000-091-219-128-09X}
}

@inproceedings{lens.org/000-535-134-076-520,
	author = {Kimmo Vanni and Antti Syvanen and Jarmo Viteli},
	title = {Relationship between Digital Stress and Innovation Capacity},
	booktitle = {AHFE International},
	year = {2024},
	publisher = {AHFE International},
	doi = {10.54941/ahfe1004945},
	url = {https://lens.org/000-535-134-076-520}
}

@article{lens.org/000-536-748-937-764,
	author = {David T. Linker},
	title = {Technical Issues Related to Digital Stress Echocardiography Analysis and Acquisition Stations.},
	journal = {Echocardiography (Mount Kisco, N.Y.)},
	year = {1997},
	volume = {14},
	number = {1},
	pages = {83--90},
	doi = {10.1111/j.1540-8175.1997.tb00695.x},
	note = "\url{https://onlinelibrary.wiley.com/doi/abs/10.1111/j.1540-8175.1997.tb00695.x} ; \url{https://www.ncbi.nlm.nih.gov/pubmed/11174928}",
	url = {https://lens.org/000-536-748-937-764}
}

@article{lens.org/001-031-669-232-144,
	author = {Helena C. Kaltenegger and Linda Becker and Nicolas Rohleder and Dennis Nowak and Matthias Weigl},
	title = {Associations of working conditions and chronic low-grade inflammation among employees: a systematic review and meta-analysis.},
	journal = {Scandinavian journal of work, environment \& health},
	year = {2021},
	volume = {47},
	number = {8},
	pages = {565--581},
	month = {September},
	doi = {10.5271/sjweh.3982},
	date = {2021-09-15},
	note = "\url{https://www.sjweh.fi/article/3982}",
	url = {https://lens.org/001-031-669-232-144}
}

@article{lens.org/001-231-438-347-098,
	author = {Cornelia Măirean and Alexandra Maftei and Loredana R. Diaconu-Gherasim and Elena Diana Dodiță and Maria Magdalena Abrăcel and Răzvan Constantin Lefteriu and Vlad Ciofu and Corina Mioara Cioclu and Giulia Bălănel and Andreea Popa and Radu Mihail Robotă},
	title = {PTSD Symptoms and Quality of Life after Childhood Traumatic Experiences: A Meta-Analysis},
	journal = {Journal of Loss and Trauma},
	year = {2023},
	volume = {29},
	number = {4},
	pages = {377--403},
	month = {October},
	doi = {10.1080/15325024.2023.2267430},
	date = {2023-10-18},
	url = {https://lens.org/001-231-438-347-098}
}

@misc{lens.org/001-296-400-924-141,
	author = {Sarah Anrijs and Michel Walrave and Lieven De Marez and Koen Ponnet},
	title = {Is it unhealthy to work in a digital age? A structural equation modeling of the relations between teleworking, work-related telepressure in a social context, work-related digital stress, satisfaction with work-life balance, and burnout},
	year = {2019},
	note = "\url{https://biblio.ugent.be/publication/8636453/file/8636454.pdf} ; \url{https://biblio.ugent.be/publication/8636453}",
	url = {https://lens.org/001-296-400-924-141}
}

@article{lens.org/001-350-890-585-801,
	author = {Siber Göksel},
	title = {TYİH’de Eko’nun Gelişimi ve Ekokardiyografi Serüvenimde Yaşadıklarım, Düşüncelerim},
	journal = {Ankara Üniversitesi Tıp Fakültesi Mecmuası},
	year = {2008},
	volume = {61},
	number = {2},
	pages = {127--135},
	doi = {10.1501/tipfak_0000000663},
	note = "\url{https://dergipark.org.tr/tr/pub/autfm/issue/3262/45461} ; \url{https://dergipark.org.tr/tr/download/article-file/38771} ; \url{https://dspace.ankara.edu.tr/xmlui/handle/20.500.12575/55116} ; \url{https://acikarsiv.ankara.edu.tr/browse/18877/}",
	url = {https://lens.org/001-350-890-585-801}
}

@article{lens.org/001-712-764-922-809,
	author = {Pablo Fernández-Arias and Álvaro Antón-Sancho and María Sánchez-Calvo and Diego Vergara},
	title = {Teaching Experience as a Key Factor in Dealing with Digital Teaching Stress},
	journal = {Education Sciences},
	year = {2024},
	volume = {14},
	number = {8},
	pages = {809--809},
	month = {July},
	doi = {10.3390/educsci14080809},
	date = {2024-07-25},
	url = {https://lens.org/001-712-764-922-809}
}

@article{lens.org/002-302-873-892-551,
	author = {Birgit Kaiser and Kathrin Gemesi and Sophie Laura Holzmann and Monika Wintergerst and Martin Lurz and Hans Hauner and Georg Groh and Markus Böhm and Helmut Krcmar and Christina Holzapfel and Kurt Gedrich},
	title = {Stress-induced hyperphagia: empirical characterization of stress-overeaters.},
	journal = {BMC public health},
	year = {2022},
	volume = {22},
	number = {1},
	pages = {100--},
	month = {January},
	doi = {10.1186/s12889-021-12488-9},
	date = {2022-01-14},
	note = "\url{https://bmcpublichealth.biomedcentral.com/counter/pdf/10.1186/s12889-021-12488-9} ; \url{https://doi.org/10.1186/s12889-021-12488-9}",
	url = {https://lens.org/002-302-873-892-551}
}

@article{lens.org/002-727-182-792-600,
	author = {Muhammad S. Khan and Ketan Dighe and Zhen Wang and Indrajit Srivastava and Aaron S. Schwartz-Duval and Santosh K. Misra and Dipanjan Pan},
	title = {Electrochemical-digital immunosensor with enhanced sensitivity for detecting human salivary glucocorticoid hormone.},
	journal = {The Analyst},
	year = {2019},
	volume = {144},
	number = {4},
	pages = {1448--1457},
	month = {February},
	doi = {10.1039/c8an02085j},
	date = {2019-02-11},
	note = "\url{http://pubs.rsc.org/en/Content/ArticleLanding/2018/AN/C8AN02085J} ; \url{https://pubs.rsc.org/en/content/articlelanding/2019/an/c8an02085j} ; \url{https://pubmed.ncbi.nlm.nih.gov/30608068/} ; \url{https://experts.illinois.edu/en/publications/electrochemical-digital-immunosensor-with-enhanced-sensitivity-fo} ; \url{https://www.ncbi.nlm.nih.gov/pubmed/30608068} ; \url{http://ui.adsabs.harvard.edu/abs/2019Ana...144.1448K/abstract}",
	url = {https://lens.org/002-727-182-792-600}
}

@article{lens.org/002-729-133-000-776,
	author = {Choon-Hong Tan and Ah-Choo Koo and Hawa Rahmat and Wei-Fern Siew and Alexius Weng-Onn Cheang and Elyna Amir Sharji},
	title = {Workplace Wellness, Mental Health Literacy, and Usage Intention of E-Mental Health amongst Digital Workers during the COVID-19 Pandemic},
	journal = {International Journal of Mental Health Promotion},
	year = {2023},
	volume = {25},
	number = {1},
	pages = {99--126},
	doi = {10.32604/ijmhp.2022.025004},
	note = "\url{https://file.techscience.com/ueditor/files/ijmhp/2023/25-1/TSP_IJMHP_25004/TSP_IJMHP_25004.pdf} ; \url{https://doi.org/10.32604/ijmhp.2022.025004}",
	url = {https://lens.org/002-729-133-000-776}
}

@inbook{lens.org/003-241-600-345-157,
	author = {Melanie Hasenbein},
	title = {Digitaler Stress und digitale Balance},
	pages = {155--181},
	publisher = {Springer Berlin Heidelberg},
	year = {2020},
	month = {August},
	date = {2020-08-15},
	doi = {10.1007/978-3-662-61661-1_8},
	note = "\url{https://link.springer.com/chapter/10.1007%2F978-3-662-61661-1_8}",
	url = {https://lens.org/003-241-600-345-157}
}

@article{lens.org/003-426-359-435-244,
	author = {Maria Armaou and Stathis Th. Konstantinidis and Holly Blake},
	title = {The Effectiveness of Digital Interventions for Psychological Well-Being in the Workplace: A Systematic Review Protocol},
	journal = {International journal of environmental research and public health},
	year = {2019},
	volume = {17},
	number = {1},
	pages = {255--},
	month = {December},
	doi = {10.3390/ijerph17010255},
	date = {2019-12-30},
	note = "\url{https://www.ncbi.nlm.nih.gov/pubmed/31905882} ; \url{https://www.ncbi.nlm.nih.gov/pmc/articles/PMC6981473} ; \url{https://www.mdpi.com/1660-4601/17/1/255} ; \url{https://www.scilit.net/article/e9a562a681167ddf766e14f1cb635e21} ; \url{https://europepmc.org/article/PMC/PMC6981473} ; \url{https://pubmed.ncbi.nlm.nih.gov/31905882/} ; \url{https://www.mdpi.com/1660-4601/17/1/255/pdf} ; \url{https://core.ac.uk/download/pdf/286135581.pdf}",
	url = {https://lens.org/003-426-359-435-244}
}

@article{lens.org/003-564-381-804-582,
	author = {null Rusliadi Rusliadi and null Mohamad Sofie},
	title = {Analisis Statistika Multivariat untuk Menilai Keterkaitan Gaya Hidup Digital dengan Tingkat Stres Mahasiswa},
	journal = {Jurnal Pengabdian Dian Mandala},
	year = {2025},
	volume = {3},
	number = {1},
	pages = {37--50},
	month = {June},
	doi = {10.62200/jpdm.v3i1.226},
	date = {2025-06-30},
	url = {https://lens.org/003-564-381-804-582}
}

@misc{lens.org/003-602-315-572-300,
	author = {Li  Min Wang and Andrea Montanari and Martin Karl Moser and Noam Gal and Basile Chaix and Bernd Resch and Amit Birenboim},
	title = {Moments of Stress in the City: A Novel Ecological Approach to Monitoring Urban and Digital Stressors},
	month = {January},
	date = {2025-01-01},
	year = {2025},
	doi = {10.2139/ssrn.5182258},
	url = {https://lens.org/003-602-315-572-300}
}

@book{lens.org/003-697-550-360-863,
	author = {Sofia Amaral and Lelys Dinarte Diaz and Patricio Dominguez and Santiago M. Perez-Vincent},
	title = {Helping Families Help Themselves? Heterogeneous Effects of a Digital Parenting Program},
	publisher = {World Bank, Washington, DC},
	year = {2021},
	month = {November},
	date = {2021-11-18},
	note = "\url{https://ideas.repec.org/p/wbk/wbrwps/9850.html} ; \url{https://openknowledge.worldbank.org/handle/10986/36603}",
	url = {https://lens.org/003-697-550-360-863},
	doi = {10.1596/1813-9450-9850}
}

@article{lens.org/003-862-402-130-229,
	author = {Claudia Niemann and Ben Godde and Claudia Voelcker-Rehage},
	title = {Not only cardiovascular, but also coordinative exercise increases hippocampal volume in older adults.},
	journal = {Frontiers in aging neuroscience},
	year = {2014},
	volume = {6},
	pages = {170--170},
	month = {August},
	doi = {10.3389/fnagi.2014.00170},
	date = {2014-08-04},
	note = "\url{http://dx.doi.org/10.3389/fnagi.2014.00170} ; \url{https://dx.doi.org/10.3389/fnagi.2014.00170} ; \url{https://core.ac.uk/display/82833929} ; \url{https://europepmc.org/articles/PMC4131191} ; \url{https://pubmed.ncbi.nlm.nih.gov/25165446/} ; \url{https://www.frontiersin.org/articles/10.3389/fnagi.2014.00170/full} ; \url{https://www.ncbi.nlm.nih.gov/pubmed/25165446} ; \url{http://journal.frontiersin.org/article/10.3389/fnagi.2014.00170/abstract} ; \url{https://www.frontiersin.org/articles/10.3389/fnagi.2014.00170/pdf} ; \url{https://core.ac.uk/download/pdf/82833929.pdf}",
	url = {https://lens.org/003-862-402-130-229}
}

@article{lens.org/004-128-927-539-879,
	author = {Maryna Dub and Nataliia Rebenok and Oleksii Poliakov and Artur Maziashvili and Bohdan Morklyanyk},
	title = {Psyche Components in the Organization of Safety Systems: The Role of a Person in the Protection of Facilities and Information Resources: A Systematic Review},
	journal = {Premier Journal of Science},
	year = {2025},
	month = {October},
	doi = {10.70389/pjs.100115},
	date = {2025-10-07},
	url = {https://lens.org/004-128-927-539-879}
}

@article{lens.org/004-440-491-886-445,
	author = {Ulrika Müssener and Kristin Thomas and Preben Bendtsen and Marcus Bendtsen},
	title = {High School Students' Preferences and Design Recommendations for a Mobile Phone-Based Intervention to Improve Psychological Well-Being: Mixed Methods Study.},
	journal = {JMIR pediatrics and parenting},
	year = {2020},
	volume = {3},
	number = {2},
	pages = {e17044--},
	month = {July},
	doi = {10.2196/17044},
	date = {2020-07-09},
	note = "\url{https://doaj.org/article/b72f394a391d459db0bc3151d54b9bfe} ; \url{https://www.ncbi.nlm.nih.gov/pmc/articles/PMC7381011} ; \url{https://pediatrics.jmir.org/2020/2/e17044/}",
	url = {https://lens.org/004-440-491-886-445}
}

@article{lens.org/005-098-330-700-545,
	author = {Lena Hübner and Ben Godde and Claudia Voelcker-Rehage},
	title = {Acute Exercise as an Intervention to Trigger Motor Performance and EEG Beta Activity in Older Adults},
	journal = {Neural plasticity},
	year = {2018},
	volume = {2018},
	pages = {4756785--4756785},
	month = {December},
	doi = {10.1155/2018/4756785},
	date = {2018-12-23},
	note = "\url{https://europepmc.org/article/MED/30675151} ; \url{https://www.ncbi.nlm.nih.gov/pubmed/30675151} ; \url{https://downloads.hindawi.com/journals/np/2018/4756785.pdf} ; \url{https://www.ncbi.nlm.nih.gov/pmc/articles/PMC6323490/} ; \url{http://downloads.hindawi.com/journals/np/2018/4756785.pdf} ; \url{https://doaj.org/article/d7640610d8aa43f09264c077eff5c184} ; \url{https://www.hindawi.com/journals/np/2018/4756785/}",
	url = {https://lens.org/005-098-330-700-545}
}

@article{lens.org/005-500-878-244-218,
	author = {Tim Rademaker and Ingo Klingenberg and Stefan Süß},
	title = {Leadership and technostress: a systematic literature review},
	journal = {Management Review Quarterly},
	year = {2023},
	volume = {75},
	number = {1},
	pages = {429--494},
	month = {December},
	doi = {10.1007/s11301-023-00385-x},
	date = {2023-12-13},
	note = "\url{https://link.springer.com/content/pdf/10.1007/s11301-023-00385-x.pdf} ; \url{https://doi.org/10.1007/s11301-023-00385-x}",
	url = {https://lens.org/005-500-878-244-218}
}

@article{lens.org/005-753-962-356-752,
	author = {René Riedl and Thomas Fischer and Martin Reuter},
	title = {Fragebogen zur Messung von digitalem Stress im Arbeitskontext},
	journal = {Wirtschaftsinformatik \& Management},
	year = {2022},
	volume = {14},
	number = {4},
	pages = {262--272},
	month = {July},
	doi = {10.1365/s35764-022-00418-2},
	date = {2022-07-26},
	note = "\url{https://link.springer.com/content/pdf/10.1365/s35764-022-00418-2.pdf} ; \url{https://doi.org/10.1365/s35764-022-00418-2}",
	url = {https://lens.org/005-753-962-356-752}
}

@article{lens.org/006-012-899-700-968,
	author = {Hasan Saliu and Zija Rexhepi and Saranda Shatri and Mimoza Kamberi},
	title = {Experiences with and Risks of Internet Use Among Children in Kosovo},
	journal = {Revija za elementarno izobraževanje},
	year = {2022},
	volume = {15},
	number = {2},
	pages = {145--164},
	doi = {10.18690/rei.15.2.145-164.2022},
	note = "\url{https://journals.um.si/index.php/education/article/download/2024/1731} ; \url{https://doi.org/10.18690/rei.15.2.145-164.2022}",
	url = {https://lens.org/006-012-899-700-968}
}

@article{lens.org/006-081-729-975-490,
	author = {Sazzad Ahmad and Wahidur Rahman Sajal},
	title = {An Experimental Investigation of Relationship between surface Hardness and Strength of Locally produced TMT 500W bar in Bangladesh},
	journal = {Journal of Engineering Science},
	year = {2020},
	volume = {11},
	number = {1},
	pages = {113--122},
	month = {October},
	doi = {10.3329/jes.v11i1.49554},
	date = {2020-10-05},
	note = "\url{https://www.banglajol.info/index.php/JES/article/download/49554/35478}",
	url = {https://lens.org/006-081-729-975-490}
}

@article{lens.org/006-610-517-590-338,
	author = {Elisabetta Giannessi and Maria Rita Stornelli and Pier Nicola Sergi},
	title = {A unified approach to model peripheral nerves across different animal species},
	journal = {PeerJ},
	year = {2017},
	volume = {5},
	pages = {e4005--},
	month = {November},
	doi = {10.7717/peerj.4005},
	date = {2017-11-10},
	note = "\url{https://www.ncbi.nlm.nih.gov/pubmed/29142788} ; \url{https://peerj.com/articles/4005/} ; \url{https://core.ac.uk/display/127573647} ; \url{https://doi.org/10.7717/peerj.4005/fig-3} ; \url{https://peerj.com/articles/4005.pdf} ; \url{https://europepmc.org/article/PMC/PMC5683050} ; \url{https://arpi.unipi.it/handle/11568/877375} ; \url{https://doi.org/10.7717/peerj.4005/fig-1}",
	url = {https://lens.org/006-610-517-590-338}
}

@misc{lens.org/006-624-347-238-303,
	author = {Lise-Marie Nassen and Kathrin Karsay},
	title = {Silent Yet Not Deserted: Associations between Ringer Modes, Mobile Phone Use, and Digital Stress},
	month = {January},
	date = {2024-01-01},
	year = {2024},
	doi = {10.2139/ssrn.4769415},
	url = {https://lens.org/006-624-347-238-303}
}

@article{lens.org/006-716-853-345-505,
	author = {O.S. Athira and D.V. Nithyanandan},
	title = {Exploring the Role of Cognitive Absorption and Coping Mechanisms in Adolescents' Digital Resilience},
	journal = {Cognition, Brain, Behavior. An interdisciplinary journal},
	year = {2025},
	volume = {29},
	number = {1},
	pages = {115--136},
	month = {March},
	doi = {10.24193/cbb.2025.29.6},
	date = {2025-03-31},
	url = {https://lens.org/006-716-853-345-505}
}

@article{lens.org/006-978-228-420-901,
	author = {Rainer Alt and Andreas Göldi and Hubert Österle and Edy Portmann and Sarah Spiekermann},
	title = {Life Engineering : Towards a new discipline},
	journal = {Business \& Information Systems Engineering},
	year = {2021},
	volume = {63},
	number = {2},
	pages = {191--205},
	month = {January},
	doi = {10.1007/s12599-020-00680-x},
	date = {2021-01-05},
	note = "\url{https://europepmc.org/article/PMC/PMC7783483} ; \url{https://link.springer.com/content/pdf/10.1007/s12599-020-00680-x.pdf}",
	url = {https://lens.org/006-978-228-420-901}
}

@inproceedings{lens.org/007-007-326-219-237,
	author = {Kim Janine Blankenhagel and Max-Marcel Theilig and Hannah Koch and Anne-Katrin Witte and Rüdiger Zarnekow},
	title = {HICSS - Challenges for Preventive Digital Stress Management Systems - Identifying Requirements by Conducting Qualitative Interviews},
	booktitle = {Proceedings of the Annual Hawaii International Conference on System Sciences},
	year = {2019},
	pages = {1--10},
	publisher = {Hawaii International Conference on System Sciences},
	doi = {10.24251/hicss.2019.461},
	note = "\url{https://dblp.uni-trier.de/db/conf/hicss/hicss2019.html#BlankenhagelTKW19} ; \url{https://aisel.aisnet.org/hicss-52/hc/health_behavior/3/} ; \url{http://dblp.uni-trier.de/db/conf/hicss/hicss2019.html#BlankenhagelTKW19} ; \url{https://scholarspace.manoa.hawaii.edu/handle/10125/59817} ; \url{https://aisel.aisnet.org/cgi/viewcontent.cgi?article=1437&context=hicss-52} ; \url{https://core.ac.uk/download/211327532.pdf}",
	url = {https://lens.org/007-007-326-219-237}
}

@article{lens.org/007-129-684-387-834,
	author = {H.N. Wang and Peng Y and Qingrong Tan and Chen Yc and Zhang Rg and Qiao Yt and Wang Hh and Liu L and Kuang F and Wang Br and Zhang-Jin Zhang},
	title = {Quetiapine ameliorates anxiety-like behavior and cognitive impairments in stressed rats: implications for the treatment of posttraumatic stress disorder.},
	journal = {Physiological research},
	year = {2009},
	volume = {59},
	number = {2},
	pages = {263--271},
	month = {June},
	doi = {10.33549/physiolres.931756},
	date = {2009-06-19},
	note = "\url{https://hub.hku.hk/handle/10722/60792} ; \url{https://pubmed.ncbi.nlm.nih.gov/19537923/} ; \url{https://www.ncbi.nlm.nih.gov/pubmed/19537923} ; \url{http://www.biomed.cas.cz/physiolres/pdf/59/59_263.pdf}",
	url = {https://lens.org/007-129-684-387-834}
}

@inproceedings{lens.org/007-300-853-826-795,
	author = {Wei Xiaohong and Liqun Chai and Li Qiang and Bo Gao},
	title = {Study on stress birefringence measurement of uni-axial crystal},
	booktitle = {SPIE Proceedings},
	year = {2012},
	volume = {8417},
	pages = {84172R--},
	month = {October},
	date = {2012-10-15},
	publisher = {SPIE},
	doi = {10.1117/12.2002560},
	note = "\url{http://ui.adsabs.harvard.edu/abs/2012SPIE.8417E..2RW/abstract} ; \url{https://www.spiedigitallibrary.org/conference-proceedings-of-spie/8417/1/Study-on-stress-birefringence-measurement-of-uni-axial-crystal/10.1117/12.2002560.full}",
	url = {https://lens.org/007-300-853-826-795}
}

@article{lens.org/007-338-258-456-041,
	author = {Hoora Emami},
	title = {Exploring Frontline Healthcare Worker's Stress and Recovery Off-Shift during the COVID-19 Pandemic: A Literature Review},
	journal = {University of Toronto Journal of Public Health},
	year = {2021},
	volume = {2},
	number = {2},
	month = {September},
	doi = {10.33137/utjph.v2i2.36841},
	date = {2021-09-27},
	note = "\url{https://utjph.com/index.php/utjph/article/download/36841/28508}",
	url = {https://lens.org/007-338-258-456-041}
}

@article{lens.org/007-528-466-436-587,
	title = {Conditions Surrounding Digital Stress among Adults},
	journal = {International Journal of Social Science and Human Research},
	year = {2022},
	volume = {5},
	number = {7},
	month = {July},
	doi = {10.47191/ijsshr/v5-i7-17},
	date = {2022-07-07},
	note = "\url{https://ijsshr.in/v5i7/Doc/17.pdf} ; \url{https://doi.org/10.47191/ijsshr/v5-i7-17} ; \url{https://zenodo.org/records/6797811/files/17.pdf} ; \url{https://zenodo.org/record/6797811}",
	url = {https://lens.org/007-528-466-436-587}
}

@article{lens.org/008-623-755-185-034,
	author = {Sujin Park and Weihong Zeng and Pianpian Zhao and Yanke Tong},
	title = {Information communication technology accessibility and mental health for older adults during the coronavirus disease in South Korea.},
	journal = {Frontiers in public health},
	year = {2023},
	volume = {11},
	pages = {1126900--},
	month = {September},
	doi = {10.3389/fpubh.2023.1126900},
	date = {2023-09-25},
	note = "\url{https://www.frontiersin.org/articles/10.3389/fpubh.2023.1126900/pdf?isPublishedV2=False} ; \url{https://doi.org/10.3389/fpubh.2023.1126900}",
	url = {https://lens.org/008-623-755-185-034}
}

@article{lens.org/008-846-703-743-40X,
	author = {Aneta Maria Pisarska and Anna Kryczka and Domenica Castellone},
	title = {Organizational Trust as a Driver of Eudaimonic and Digital Well-Being in IT Professionals: A Cross-Cultural Study},
	journal = {Sustainability},
	year = {2025},
	volume = {17},
	number = {11},
	pages = {5124--5124},
	month = {June},
	doi = {10.3390/su17115124},
	date = {2025-06-03},
	note = "\url{https://econpapers.repec.org/scripts/redir.pf?u=https%3A%2F%2Fwww.mdpi.com%2F2071-1050%2F17%2F11%2F5124%2Fpdf;h=repec:gam:jsusta:v:17:y:2025:i:11:p:5124-:d:1670894} ; \url{https://econpapers.repec.org/RePEc:gam:jsusta:v:17:y:2025:i:11:p:5124-:d:1670894}",
	url = {https://lens.org/008-846-703-743-40X}
}

@article{lens.org/009-807-383-839-959,
	author = {Kettil Nordesjö and Gabriella Scaramuzzino},
	title = {Digitalization, stress, and social worker–client relationships during the COVID-19 pandemic},
	journal = {Journal of Social Work},
	year = {2023},
	volume = {23},
	number = {6},
	pages = {1080--1098},
	month = {June},
	doi = {10.1177/14680173231180309},
	date = {2023-06-15},
	note = "\url{https://journals.sagepub.com/doi/pdf/10.1177/14680173231180309} ; \url{https://doi.org/10.1177/14680173231180309} ; \url{https://mau.diva-portal.org/smash/get/diva2:1785937/FULLTEXT01} ; \url{http://urn.kb.se/resolve?urn=urn:nbn:se:mau:diva-61788}",
	url = {https://lens.org/009-807-383-839-959}
}

@article{lens.org/009-808-421-558-192,
	author = {Ramadan Mohamed Ismail and Mohammad Abdel-Karim and Norah Saad Al- Baqami},
	title = {Online Vigilance and Its Relationship to Digital Stress and Symptoms of Depression},
	journal = {International Journal of Religion},
	year = {2024},
	volume = {5},
	number = {11},
	pages = {8926--8935},
	month = {September},
	date = {2024-09-09},
	url = {https://lens.org/009-808-421-558-192}
}

@article{lens.org/010-105-506-830-962,
	author = {محمد عبد الرءوف عبد ربه محمد and أسماء بنت فراج بن خليوي},
	title = {الإجهاد الرقمي المدرک لدى طلبة الجامعات السعودية: البنية العاملية وفروق ديموغرافية},
	journal = {مجلة کلية التربية - جامعة المنوفية},
	year = {2022},
	volume = {2022},
	number = {2},
	pages = {47--116},
	month = {June},
	doi = {10.21608/muja.2022.243337},
	date = {2022-06-04},
	note = "\url{https://muja.journals.ekb.eg/article_243337_8f3dc1ffa3afcc9bc04b325fc7ad6495.pdf} ; \url{https://doi.org/10.21608/muja.2022.243337}",
	url = {https://lens.org/010-105-506-830-962}
}

@article{lens.org/010-220-772-643-397,
	author = {George A. Gellert and Scott Montgomery and Tess E. Gellert and Jeames Gillett and Andrew Kerekes and Jeremy Hole},
	title = {Employee Wellness in a Changing Climate: Environmental Heat Stress Driving Need for Targeted Health Promotion and Risk Reduction},
	journal = {Journal of Ecophysiology and Occupational Health},
	year = {2022},
	pages = {60--66},
	month = {July},
	doi = {10.18311/jeoh/2022/29945},
	date = {2022-07-12},
	note = "\url{https://informaticsjournals.com/index.php/JEOH/article/download/29945/21170} ; \url{https://doi.org/10.18311/jeoh/2022/29945}",
	url = {https://lens.org/010-220-772-643-397}
}

@article{lens.org/010-283-006-421-785,
	author = {Linda Becker and Helena C Kaltenegger and Dennis Nowak and Matthias Weigl and Nicolas Rohleder},
	title = {Physiological stress in response to multitasking and work interruptions: Study protocol.},
	journal = {PloS one},
	year = {2022},
	volume = {17},
	number = {2},
	pages = {e0263785--e0263785},
	month = {February},
	doi = {10.1371/journal.pone.0263785},
	date = {2022-02-08},
	note = "\url{https://journals.plos.org/plosone/article/file?id=10.1371/journal.pone.0263785&type=printable} ; \url{https://doi.org/10.1371/journal.pone.0263785} ; \url{https://open.fau.de/bitstreams/110cbb45-06b3-4ed1-b4d2-43d4491fb04f/download} ; \url{https://nbn-resolving.org/urn:nbn:de:bvb:29-opus4-192677}",
	url = {https://lens.org/010-283-006-421-785}
}

@article{lens.org/010-291-132-065-902,
	author = {René Riedl},
	title = {Agiles Arbeiten in offenen Büroumgebungen und Mitarbeiterstress},
	journal = {Wirtschaftsinformatik \& Management},
	year = {2020},
	volume = {12},
	number = {6},
	pages = {434--439},
	month = {October},
	doi = {10.1365/s35764-020-00298-4},
	date = {2020-10-29},
	note = "\url{https://link.springer.com/article/10.1365/s35764-020-00298-4} ; \url{https://dblp.uni-trier.de/db/journals/wm/wm12.html#Riedl20} ; \url{https://link.springer.com/content/pdf/10.1365/s35764-020-00298-4.pdf}",
	url = {https://lens.org/010-291-132-065-902}
}

@article{lens.org/010-434-079-082-871,
	author = {null Saba Saira and null Imran Sharif},
	title = {Technostress and Nomophobia as Psychological Risks in Remote Digital Work: Evidence from Female Professionals in Pakistan's IT Sector},
	journal = {Journal for Social Science Archives},
	year = {2025},
	volume = {3},
	number = {3},
	pages = {97--118},
	month = {July},
	doi = {10.59075/jssa.v3i3.301},
	date = {2025-07-18},
	url = {https://lens.org/010-434-079-082-871}
}

@article{lens.org/010-748-416-862-863,
	author = {Yang’ai Gu and Keren Zhou},
	title = {Paths to Strengthen Mental Health Education for College Students in the Era of Artificial Intelligence},
	journal = {International Journal of New Developments in Education},
	year = {2023},
	volume = {5},
	number = {26},
	doi = {10.25236/ijnde.2023.052612},
	note = "\url{http://francis-press.com/uploads/papers/A3Gz5nGGtDJTGLHRjoU7VVriuBot5LFfFbuqagNZ.pdf} ; \url{https://doi.org/10.25236/ijnde.2023.052612}",
	url = {https://lens.org/010-748-416-862-863}
}

@inproceedings{lens.org/011-226-915-904-747,
	author = {Mario Motz and Udo Ausserlechner and Manfred Bresch and Uwe Fakesch and Bernhard Schaffer and Christian Reidl and Wolfgang Scherr and Gerhard Pircher and Michael Strasser and Volker Strutz},
	title = {A miniature digital current sensor with differential Hall probes using enhanced chopping techniques and mechanical stress compensation},
	booktitle = {2012 IEEE Sensors},
	year = {2012},
	pages = {1--4},
	publisher = {IEEE},
	doi = {10.1109/icsens.2012.6411161},
	note = "\url{https://ieeexplore.ieee.org/document/6411161/} ; \url{http://ieeexplore.ieee.org/document/6411161/}",
	url = {https://lens.org/011-226-915-904-747}
}

@article{lens.org/011-443-458-543-827,
	author = {Amanda Lehman and Sophie Jo Miller},
	title = {A Theoretical Conversation about Responses to Information Overload},
	journal = {Information},
	year = {2020},
	volume = {11},
	number = {8},
	pages = {379--},
	month = {July},
	doi = {10.3390/info11080379},
	date = {2020-07-28},
	note = "\url{https://www.mdpi.com/2078-2489/11/8/379} ; \url{https://dblp.uni-trier.de/db/journals/information/information11.html#LehmanM20} ; \url{https://www.mdpi.com/2078-2489/11/8/379/pdf} ; \url{https://doi.org/10.3390/info11080379}",
	url = {https://lens.org/011-443-458-543-827}
}

@article{lens.org/011-850-277-472-765,
	author = {Yoshija Walter},
	title = {Digital Psychology: Introducing a Conceptual Impact Model and the Future of Work},
	journal = {Trends in Psychology},
	year = {2024},
	month = {November},
	doi = {10.1007/s43076-024-00408-w},
	date = {2024-11-20},
	url = {https://lens.org/011-850-277-472-765}
}

@article{lens.org/011-905-869-777-998,
	author = {Atte Oksanen and Reetta Oksa and Nina Savela and Eerik Mantere and Iina Savolainen and Markus Kaakinen},
	title = {COVID-19 crisis and digital stressors at work: A longitudinal study on the Finnish working population.},
	journal = {Computers in human behavior},
	year = {2021},
	volume = {122},
	pages = {106853--106853},
	month = {May},
	doi = {10.1016/j.chb.2021.106853},
	date = {2021-05-05},
	note = "\url{https://researchportal.helsinki.fi/en/publications/covid-19-crisis-and-digital-stressors-at-work-a-longitudinal-stud} ; \url{https://dblp.uni-trier.de/db/journals/chb/chb122.html#OksanenOSMSK21} ; \url{https://europepmc.org/article/MED/34754137} ; \url{https://trepo.tuni.fi/handle/10024/132542} ; \url{https://pubmed.ncbi.nlm.nih.gov/34754137/} ; \url{https://www.sciencedirect.com/science/article/abs/pii/S074756322100176X} ; \url{https://helda.helsinki.fi/handle/10138/333901} ; \url{https://www.ncbi.nlm.nih.gov/pmc/articles/PMC8569509} ; \url{https://www.sciencedirect.com/science/article/pii/S074756322100176X} ; \url{https://www.mendeley.com/catalogue/6fd9a186-3c80-3c6a-925d-79e7225f75f5/} ; \url{https://doi.org/10.1016/j.chb.2021.106853}",
	url = {https://lens.org/011-905-869-777-998}
}

@misc{lens.org/012-632-902-479-77X,
	author = {Linda Becker and Ursula Schade and Nicolas Rohleder},
	title = {Activation of the hypothalamic-pituitary adrenal axis in response to a verbal fluency task and associations with task performance},
	month = {December},
	date = {2019-12-30},
	year = {2019},
	doi = {10.1101/2019.12.30.890814},
	note = "\url{https://biorxiv.org/content/biorxiv/early/2019/12/30/2019.12.30.890814.full-text.pdf} ; \url{https://www.biorxiv.org/content/10.1101/2019.12.30.890814v1} ; \url{https://www.biorxiv.org/content/10.1101/2019.12.30.890814v1.full.pdf+html}",
	url = {https://lens.org/012-632-902-479-77X}
}

@article{lens.org/012-793-436-157-139,
	author = {Jungup Lee and Jinyung Kim and Jieun Lee},
	title = {Cybervictimization and eating disorders in university sample in Singapore: a moderated mediation model of deviant peer association and self-esteem.},
	journal = {BMC public health},
	year = {2025},
	volume = {25},
	number = {1},
	pages = {3250--},
	month = {October},
	doi = {10.1186/s12889-025-24493-3},
	date = {2025-10-01},
	url = {https://lens.org/012-793-436-157-139}
}

@article{lens.org/012-918-696-871-474,
	author = {Luis M. Reig Buades and Martin P. Persson},
	title = {Process–Structure–Property Simulation Approach to the Estimation of Tensile Anisotropy in 3D Printed Meta-stable $$\beta $$ Titanium Alloy},
	journal = {Integrating Materials and Manufacturing Innovation},
	year = {2023},
	volume = {12},
	number = {4},
	pages = {338--348},
	month = {November},
	doi = {10.1007/s40192-023-00319-1},
	date = {2023-11-15},
	note = "\url{https://link.springer.com/content/pdf/10.1007/s40192-023-00319-1.pdf} ; \url{https://doi.org/10.1007/s40192-023-00319-1}",
	url = {https://lens.org/012-918-696-871-474}
}

@inproceedings{lens.org/013-287-718-457-986,
	author = {Kay-Uwe Giering and Christoph Sohrmann and Gerhard Rzepa and Leonhard Heis and Tibor Grasser and Roland Jancke},
	title = {NBTI modeling in analog circuits and its application to long-term aging simulations},
	booktitle = {2014 IEEE International Integrated Reliability Workshop Final Report (IIRW)},
	year = {2014},
	pages = {29--34},
	publisher = {IEEE},
	doi = {10.1109/iirw.2014.7049501},
	note = "\url{https://www.iue.tuwien.ac.at/pdf/ib_2014/hashed_links/5d4PCgr3vQ_Gr4Y_us.pdf} ; \url{http://www.iue.tuwien.ac.at/pdf/ib_2014/hashed_links/5d4PCgr3vQ_Gr4Y_us.pdf} ; \url{http://ieeexplore.ieee.org/document/7049501/} ; \url{http://www.iue.tuwien.ac.at/pdf/ib_2014/CP2014_Rzepa_2.pdf} ; \url{https://ieeexplore.ieee.org/document/7049501/}",
	url = {https://lens.org/013-287-718-457-986}
}

@article{lens.org/013-350-870-621-276,
	author = {Kerem M. Vural and Oğuz Taşdemir},
	title = {Mid-term results of partial left ventriculectomy in end-stage heart disease.},
	journal = {European journal of cardio-thoracic surgery : official journal of the European Association for Cardio-thoracic Surgery},
	year = {2000},
	volume = {18},
	number = {5},
	pages = {550--556},
	doi = {10.1016/s1010-7940(00)00564-9},
	note = "\url{https://www.ncbi.nlm.nih.gov/pubmed/11053816} ; \url{https://academic.oup.com/ejcts/article/18/5/550/504806}",
	url = {https://lens.org/013-350-870-621-276}
}

@misc{lens.org/013-386-838-871-085,
	author = {Sammy J.S. Wrede and Tobias Esch and Maren M. Michaelsen},
	title = {Mindfulness in the Digital Workplace: an explorative study of the compatibility of mindfulness and technology},
	month = {January},
	date = {2023-01-11},
	year = {2023},
	doi = {10.21203/rs.3.rs-2459776/v1},
	note = "\url{https://www.researchsquare.com/article/rs-2459776/latest.pdf} ; \url{https://doi.org/10.21203/rs.3.rs-2459776/v1}",
	url = {https://lens.org/013-386-838-871-085}
}

@article{lens.org/013-548-295-338-127,
	author = {Vadym Mozgovoy},
	title = {Longitudinal estimation of stress-related states through bio-sensor data},
	journal = {Applied Computing and Informatics},
	year = {2021},
	month = {October},
	doi = {10.1108/aci-03-2021-0070},
	date = {2021-10-07},
	note = "\url{https://www.emerald.com/insight/content/doi/10.1108/ACI-03-2021-0070/full/html}",
	url = {https://lens.org/013-548-295-338-127}
}

@article{lens.org/013-567-170-921-099,
	author = {Therese Keane and Tanya Linden and Paul Hernandez-Martinez and Andreea Molnar},
	title = {University Students' Experiences and Reflections of Technology in Their Transition to Online Learning during the Global Pandemic},
	journal = {Education Sciences},
	year = {2022},
	volume = {12},
	number = {7},
	pages = {453--453},
	month = {June},
	doi = {10.3390/educsci12070453},
	date = {2022-06-29},
	note = "\url{https://www.mdpi.com/2227-7102/12/7/453/pdf?version=1656552687} ; \url{https://doi.org/10.3390/educsci12070453}",
	url = {https://lens.org/013-567-170-921-099}
}

@article{lens.org/013-573-463-586-15X,
	author = {Stephanie M. Carpenter and Marianne Menictas and Inbal Nahum-Shani and David W. Wetter and Susan A. Murphy},
	title = {Developments in Mobile Health Just-in-Time Adaptive Interventions for Addiction Science},
	journal = {Current addiction reports},
	year = {2020},
	volume = {7},
	number = {3},
	pages = {280--290},
	month = {June},
	doi = {10.1007/s40429-020-00322-y},
	date = {2020-06-27},
	note = "\url{https://europepmc.org/article/MED/33747711} ; \url{https://link.springer.com/article/10.1007/s40429-020-00322-y} ; \url{https://www.ncbi.nlm.nih.gov/pmc/articles/PMC7968352} ; \url{https://www.ncbi.nlm.nih.gov/pubmed/33747711}",
	url = {https://lens.org/013-573-463-586-15X}
}

@article{lens.org/013-583-609-554-484,
	author = {Kathleen E. McKeon and Richard H. Gelberman and Ryan P. Calfee},
	title = {Ulnar collateral ligament injuries of the thumb: phalangeal translation during valgus stress in human cadavera},
	journal = {The Journal of bone and joint surgery. American volume},
	year = {2013},
	volume = {95},
	number = {10},
	pages = {881--887},
	month = {May},
	doi = {10.2106/jbjs.l.00204},
	date = {2013-05-15},
	note = "\url{https://digitalcommons.wustl.edu/cgi/viewcontent.cgi?article=2527&context=open_access_pubs} ; \url{https://www.ncbi.nlm.nih.gov/pubmed/23677354} ; \url{https://pubmed.ncbi.nlm.nih.gov/23677354/} ; \url{http://europepmc.org/articles/PMC3748980} ; \url{https://digitalcommons.wustl.edu/open_access_pubs/1525/}",
	url = {https://lens.org/013-583-609-554-484}
}

@article{lens.org/013-642-316-847-512,
	author = {Ric G. Steele and Jeffrey A. Hall and Jennifer L. Christofferson},
	title = {Conceptualizing Digital Stress in Adolescents and Young Adults: Toward the Development of an Empirically Based Model.},
	journal = {Clinical child and family psychology review},
	year = {2019},
	volume = {23},
	number = {1},
	pages = {15--26},
	month = {August},
	doi = {10.1007/s10567-019-00300-5},
	date = {2019-08-07},
	note = "\url{https://link.springer.com/article/10.1007/s10567-019-00300-5} ; \url{https://pubmed.ncbi.nlm.nih.gov/31392451/} ; \url{https://www.ncbi.nlm.nih.gov/pubmed/31392451}",
	url = {https://lens.org/013-642-316-847-512}
}

@article{lens.org/013-650-416-219-863,
	author = {Ilja Nastjuk and Simon Trang and Elpiniki I. Papageorgiou},
	title = {Smart cities and smart governance models for future cities},
	journal = {Electronic Markets},
	year = {2022},
	volume = {32},
	number = {4},
	pages = {1917--1924},
	month = {November},
	doi = {10.1007/s12525-022-00609-0},
	date = {2022-11-28},
	note = "\url{https://link.springer.com/content/pdf/10.1007/s12525-022-00609-0.pdf} ; \url{https://doi.org/10.1007/s12525-022-00609-0}",
	url = {https://lens.org/013-650-416-219-863}
}

@article{lens.org/014-126-973-145-794,
	author = {Bin Huang and Zhan-lin Cheng and Zhang Wei and Xu-dong Fu and Han Xu},
	title = {Expansion Model Test of Expansive Soil in Different Stress State},
	journal = {Soil Mechanics and Foundation Engineering},
	year = {2015},
	volume = {52},
	number = {2},
	pages = {57--67},
	month = {June},
	doi = {10.1007/s11204-015-9307-y},
	date = {2015-06-09},
	note = "\url{https://link.springer.com/article/10.1007/s11204-015-9307-y}",
	url = {https://lens.org/014-126-973-145-794}
}

@article{lens.org/014-426-213-617-028,
	author = {Federica Angelini and Gianluca Gini},
	title = {Digital stress and friendship conflict in adolescence: the role of perceived norms and features of social media.},
	journal = {Frontiers in digital health},
	year = {2025},
	volume = {7},
	pages = {1497222--},
	month = {March},
	doi = {10.3389/fdgth.2025.1497222},
	date = {2025-03-18},
	note = "\url{https://www.frontiersin.org/journals/digital-health/articles/10.3389/fdgth.2025.1497222/pdf} ; \url{https://doi.org/10.3389/fdgth.2025.1497222}",
	url = {https://lens.org/014-426-213-617-028}
}

@article{lens.org/014-533-228-587-697,
	author = {Devanshi Khetawat and Ric G Steele},
	title = {Examining the Association Between Digital Stress Components and Psychological Wellbeing: A Meta-Analysis.},
	journal = {Clinical child and family psychology review},
	year = {2023},
	volume = {26},
	number = {4},
	pages = {957--974},
	month = {July},
	doi = {10.1007/s10567-023-00440-9},
	date = {2023-07-11},
	url = {https://lens.org/014-533-228-587-697}
}

@article{lens.org/014-535-245-546-909,
	author = {Mathias Harrer and Harald Baumeister and Pim Cuijpers and Elena Heber and Dirk Lehr and Ronald C Kessler and David Daniel Ebert},
	title = {Predicting effects of a digital stress intervention for patients with depressive symptoms: Development and validation of meta-analytic prognostic models using individual participant data.},
	journal = {Journal of consulting and clinical psychology},
	year = {2023},
	volume = {92},
	number = {4},
	pages = {226--235},
	month = {December},
	doi = {10.1037/ccp0000852},
	date = {2023-12-21},
	url = {https://lens.org/014-535-245-546-909}
}

@article{lens.org/014-558-300-146-37X,
	title = {الإجهاد الرقمي المدرك وعلاقته بالتحكم الإنتباهي لدى طلبة الإعدادية},
	journal = {Journal Ishraqat Tanmawya},
	year = {2024},
	volume = {38},
	doi = {10.51424/ishq.38.26},
	url = {https://lens.org/014-558-300-146-37X}
}

@article{lens.org/014-591-067-540-85X,
	author = {Maria Provenzano and Nicola Cillara and Felice Curcio and Maria Orsola Pisu and Cesar Iván Avilés González and Maria Francisca Jiménez-Herrera},
	title = {Electronic Health Record Adoption and Its Effects on Healthcare Staff: A Qualitative Study of Well-Being and Workplace Stress.},
	journal = {International journal of environmental research and public health},
	year = {2024},
	volume = {21},
	number = {11},
	pages = {1430--1430},
	month = {October},
	doi = {10.3390/ijerph21111430},
	date = {2024-10-28},
	url = {https://lens.org/014-591-067-540-85X}
}

@article{lens.org/014-659-043-283-690,
	author = {Anna Sigridur Islind and Tomas Lindroth and Johan Lundin and Gunnar Steineck},
	title = {Co-designing a digital platform with boundary objects: bringing together heterogeneous users in healthcare},
	journal = {Health and Technology},
	year = {2019},
	volume = {9},
	number = {4},
	pages = {425--438},
	month = {May},
	doi = {10.1007/s12553-019-00332-5},
	date = {2019-05-20},
	note = "\url{https://link.springer.com/article/10.1007/s12553-019-00332-5} ; \url{https://opinvisindi.is/handle/20.500.11815/1760} ; \url{http://www.diva-portal.org/smash/record.jsf?pid=diva2:1238284} ; \url{https://link.springer.com/content/pdf/10.1007/s12553-019-00332-5.pdf}",
	url = {https://lens.org/014-659-043-283-690}
}

@article{lens.org/014-662-517-890-650,
	author = {Tiina Kemppainen and Tiina Elina Paananen},
	title = {Dualities of digital services: everyday digital services as positive and negative contributors to customer well-being},
	journal = {Journal of Service Theory and Practice},
	year = {2024},
	volume = {34},
	number = {3},
	pages = {464--490},
	month = {February},
	doi = {10.1108/jstp-03-2023-0075},
	date = {2024-02-19},
	note = "\url{https://www.emerald.com/insight/content/doi/10.1108/JSTP-03-2023-0075/full/pdf?title=dualities-of-digital-services-everyday-digital-services-as-positive-and-negative-contributors-to-customer-well-being} ; \url{https://doi.org/10.1108/jstp-03-2023-0075} ; \url{https://jyx.jyu.fi/bitstream/123456789/93772/4/10-1108_JSTP-03-2023-0075%20%281%29.pdf} ; \url{http://urn.fi/URN:NBN:fi:jyu-202403012242}",
	url = {https://lens.org/014-662-517-890-650}
}

@article{lens.org/014-856-989-661-181,
	title = {Campus und Karriere},
	journal = {Standort},
	year = {2018},
	volume = {42},
	number = {4},
	pages = {260--262},
	month = {December},
	doi = {10.1007/s00548-018-0559-4},
	date = {2018-12-28},
	url = {https://lens.org/014-856-989-661-181}
}

@article{lens.org/015-247-765-398-081,
	author = {Khalid Mehmood and Muhammad Mohsin Hakeem and Yaser Iftikhar and Md Rashid and Anand Dwivedi},
	title = {Harmony in the Digital Labyrinth: The Pursuit of Psychological Well-Being for Youth in the Digital Age.},
	journal = {Scandinavian journal of psychology},
	year = {2025},
	month = {August},
	doi = {10.1111/sjop.70017},
	date = {2025-08-31},
	url = {https://lens.org/015-247-765-398-081}
}

@article{lens.org/015-480-832-946-334,
	author = {Nathaly Rius-Ottenheim and Eric Vermetten and E.J. Giltay and M. Boeschoten and N. De Bles and N. Van Der Wee and A.M. van Hemert},
	title = {Resilient care in times of covid: The stress buddy},
	journal = {European Psychiatry},
	year = {2021},
	volume = {64},
	number = {S1},
	pages = {S311--S311},
	month = {August},
	doi = {10.1192/j.eurpsy.2021.836},
	date = {2021-08-13},
	note = "\url{https://search.bvsalud.org/global-literature-on-novel-coronavirus-2019-ncov/resource/en/covidwho-1357276}",
	url = {https://lens.org/015-480-832-946-334}
}

@article{lens.org/016-055-345-984-068,
	author = {René Riedl and Thomas Fischer and Martin Reuter},
	title = {Measuring digital stress in the workplace context},
	journal = {Informatik Spektrum},
	year = {2023},
	volume = {46},
	number = {5-6},
	pages = {235--239},
	month = {November},
	doi = {10.1007/s00287-023-01553-9},
	date = {2023-11-21},
	note = "\url{https://link.springer.com/content/pdf/10.1007/s00287-023-01553-9.pdf} ; \url{https://doi.org/10.1007/s00287-023-01553-9}",
	url = {https://lens.org/016-055-345-984-068}
}

@misc{lens.org/016-492-084-905-303,
	author = {Tilo Hartmann},
	title = {Parasocial interaction, parasocial relationships, and well-being.},
	month = {June},
	date = {2016-06-23},
	year = {2016},
	note = "\url{https://www.narcis.nl/publication/RecordID/oai%3Aresearch.vu.nl%3Apublications%2F299c657d-bf3f-4d25-b84d-9daddde6ad3a} ; \url{https://www.routledgehandbooks.com/doi/10.4324/9781315714752.ch10} ; \url{https://research.vu.nl/en/publications/parasocial-interaction-parasocial-relationships-and-well-being} ; \url{https://psycnet.apa.org/record/2016-19756-011} ; \url{https://www.taylorfrancis.com/chapters/edit/10.4324/9781315714752-18/parasocial-interaction-parasocial-relationships-well-being-tilo-hartmann}",
	url = {https://lens.org/016-492-084-905-303}
}

@book{lens.org/016-546-384-271-841,
	author = {Timothy Barker},
	title = {Time and the Digital: Connecting Technology, Aesthetics, and a Process Philosophy of Time},
	year = {2012},
	month = {July},
	date = {2012-07-23},
	note = "\url{http://ci.nii.ac.jp/ncid/BB16371909} ; \url{http://muse.jhu.edu/chapter/545081} ; \url{https://ci.nii.ac.jp/ncid/BB16371909} ; \url{http://eprints.gla.ac.uk/59840/} ; \url{https://www.amazon.com/Time-Digital-Connecting-Technology-Aesthetics/dp/1611683009} ; \url{https://muse.jhu.edu/book/16353}",
	url = {https://lens.org/016-546-384-271-841}
}

@article{lens.org/017-287-822-289-498,
	author = {Monique West and Simon Rice and Dianne Vella-Brodrick},
	title = {Adolescent Social Media Use through a Self-Determination Theory Lens: A Systematic Scoping Review.},
	journal = {International journal of environmental research and public health},
	year = {2024},
	volume = {21},
	number = {7},
	pages = {862--862},
	month = {June},
	doi = {10.3390/ijerph21070862},
	date = {2024-06-30},
	note = "\url{https://www.mdpi.com/1660-4601/21/7/862/pdf?version=1719745009} ; \url{https://doi.org/10.3390/ijerph21070862}",
	url = {https://lens.org/017-287-822-289-498}
}

@misc{lens.org/017-674-432-510-396,
	author = {Aleksandra Sevic and Njål Foldnes and Kolbjørn Kallesten Brønnick},
	title = {Digital Stressors Scale--Norwegian Version},
	month = {August},
	date = {2024-08-12},
	year = {2024},
	doi = {10.1037/t92987-000},
	url = {https://lens.org/017-674-432-510-396}
}

@article{lens.org/017-741-139-237-041,
	author = {Armando Dagianti},
	title = {Reply},
	journal = {Journal of the American College of Cardiology},
	year = {1996},
	volume = {27},
	number = {2},
	pages = {514--515},
	doi = {10.1016/0735-1097(96)81241-1},
	url = {https://lens.org/017-741-139-237-041}
}

@article{lens.org/017-806-904-606-444,
	author = {Tamara Martinac Dorčić and Sanja Smojver-Ažić and Sanja Bradić},
	title = {Social Media Use},
	journal = {Psihologijske teme},
	year = {2024},
	volume = {33},
	number = {1},
	pages = {133--154},
	month = {April},
	doi = {10.31820/pt.33.1.7},
	date = {2024-04-29},
	note = "\url{https://hrcak.srce.hr/file/457122}",
	url = {https://lens.org/017-806-904-606-444}
}

@article{lens.org/017-851-403-689-416,
	author = {M. Kozàkovà and Lorenza Pratali and Christian Jordan and J. Marco and Carlo Palombo},
	title = {Digital Stress Echocardiography: Advantages in Terms of Diagnostic Accuracy and Echo-Lab Economy},
	journal = {European Heart Journal},
	year = {1996},
	volume = {17},
	pages = {52--},
	note = "\url{https://arpi.unipi.it/handle/11568/49194}",
	url = {https://lens.org/017-851-403-689-416}
}

@article{lens.org/018-166-883-995-519,
	author = {Ágnes Zsila},
	title = {Book ReviewReviews.},
	journal = {Journal of behavioral addictions},
	year = {2017},
	volume = {6},
	number = {2},
	pages = {264--266},
	month = {April},
	doi = {10.1556/2006.6.2017.028},
	date = {2017-04-28},
	note = "\url{https://europepmc.org/articles/pmc5520125?pdf=render} ; \url{https://europepmc.org/articles/pmc5520125} ; \url{https://edit.elte.hu/xmlui/bitstream/10831/65942/1/3303686.pdf} ; \url{http://hdl.handle.net/10831/65942} ; \url{http://real.mtak.hu/57541/1/2006.6.2017.028.pdf} ; \url{https://core.ac.uk/download/85132043.pdf}",
	url = {https://lens.org/018-166-883-995-519}
}

@article{lens.org/018-213-298-711-553,
	author = {Muhammad Daniyal and Syed Fahad Javaid and Ali Hassan and Moien A B Khan},
	title = {The Relationship between Cellphone Usage on the Physical and Mental Wellbeing of University Students: A Cross-Sectional Study.},
	journal = {International journal of environmental research and public health},
	year = {2022},
	volume = {19},
	number = {15},
	pages = {9352--9352},
	month = {July},
	doi = {10.3390/ijerph19159352},
	date = {2022-07-30},
	note = "\url{https://www.mdpi.com/1660-4601/19/15/9352/pdf?version=1659349461} ; \url{https://doi.org/10.3390/ijerph19159352}",
	url = {https://lens.org/018-213-298-711-553}
}

@article{lens.org/018-371-446-430-90X,
	author = {Martina Pansini and Ilaria Buonomo and Clara De Vincenzi and Bruna Ferrara and Paula Benevene},
	title = {Positioning Technostress in the JD-R Model Perspective: A Systematic Literature Review.},
	journal = {Healthcare (Basel, Switzerland)},
	year = {2023},
	volume = {11},
	number = {3},
	pages = {446--446},
	month = {February},
	doi = {10.3390/healthcare11030446},
	date = {2023-02-03},
	note = "\url{https://www.mdpi.com/2227-9032/11/3/446/pdf?version=1675743682} ; \url{https://doi.org/10.3390/healthcare11030446} ; \url{https://www.mdpi.com/2227-9032/11/3/446/pdf?version=1675440194} ; \url{https://dx.doi.org/10.3390/healthcare11030446}",
	url = {https://lens.org/018-371-446-430-90X}
}

@article{lens.org/018-394-848-022-353,
	author = {KK De Santis and L Mergenthal and L Christianson and H Zeeb},
	title = {Health promotion and disease prevention with digital technologies for older people: Scoping review},
	journal = {European Journal of Public Health},
	year = {2022},
	volume = {32},
	number = {Supplement_3},
	month = {October},
	doi = {10.1093/eurpub/ckac131.166},
	date = {2022-10-01},
	note = "\url{https://academic.oup.com/eurpub/article-pdf/32/Supplement_3/ckac131.166/48592309/ckac131.166.pdf} ; \url{https://doi.org/10.1093/eurpub/ckac131.166}",
	url = {https://lens.org/018-394-848-022-353}
}

@article{lens.org/018-875-173-380-474,
	author = {Malte Cramer and Ingmar Hosenfeld},
	title = {Job demands and resources of digital media use among teachers},
	journal = {Pravention und Gesundheitsforderung},
	year = {2023},
	volume = {19},
	number = {1},
	pages = {1--58},
	month = {February},
	doi = {10.1007/s11553-023-01015-w},
	date = {2023-02-09},
	note = "\url{https://link.springer.com/content/pdf/10.1007/s11553-023-01015-w.pdf} ; \url{https://doi.org/10.1007/s11553-023-01015-w}",
	url = {https://lens.org/018-875-173-380-474}
}

@article{lens.org/018-880-009-965-389,
	author = {Alice Bertoletti and Mara Soncin and Marta Cannistrà and Tommaso Agasisti},
	title = {The educational effects of emergency remote teaching practices-The case of covid-19 school closure in Italy.},
	journal = {PloS one},
	year = {2023},
	volume = {18},
	number = {1},
	pages = {e0280494--e0280494},
	month = {January},
	doi = {10.1371/journal.pone.0280494},
	date = {2023-01-25},
	note = "\url{https://journals.plos.org/plosone/article/file?id=10.1371/journal.pone.0280494&type=printable} ; \url{https://doi.org/10.1371/journal.pone.0280494}",
	url = {https://lens.org/018-880-009-965-389}
}

@article{lens.org/019-282-433-244-755,
	author = {Hannes Baumann and Luis Heuel and Laura L Bischoff and Bettina Wollesen},
	title = {mHealth interventions to reduce stress in healthcare workers (fitcor): study protocol for a randomized controlled trial.},
	journal = {Trials},
	year = {2023},
	volume = {24},
	number = {1},
	pages = {163--},
	month = {March},
	doi = {10.1186/s13063-023-07182-7},
	date = {2023-03-04},
	note = "\url{https://trialsjournal.biomedcentral.com/counter/pdf/10.1186/s13063-023-07182-7} ; \url{https://doi.org/10.1186/s13063-023-07182-7}",
	url = {https://lens.org/019-282-433-244-755}
}

@inbook{lens.org/019-482-051-919-733,
	author = {Lisa Waldenburger and Jeffrey Wimmer},
	title = {Digitale Medien, Gesundheit und Medienkompetenz im Alltag: Das Phänomen Digitaler Stress},
	pages = {303--326},
	publisher = {Nomos Verlagsgesellschaft mbH \& Co. KG},
	year = {2022},
	doi = {10.5771/9783748922933-303},
	url = {https://lens.org/019-482-051-919-733}
}

@article{lens.org/019-482-247-344-409,
	author = {Inês Mendonça and Franz Coelho and Paulo Ferrajão and Ana Maria Abreu},
	title = {Telework and Mental Health during COVID-19.},
	journal = {International journal of environmental research and public health},
	year = {2022},
	volume = {19},
	number = {5},
	pages = {2602--2602},
	month = {February},
	doi = {10.3390/ijerph19052602},
	date = {2022-02-24},
	note = "\url{https://www.mdpi.com/1660-4601/19/5/2602/pdf?version=1645761863} ; \url{https://doi.org/10.3390/ijerph19052602} ; \url{https://repositorio.ucp.pt/bitstream/10400.14/36844/1/41763531.pdf} ; \url{https://hdl.handle.net/10400.14/36844}",
	url = {https://lens.org/019-482-247-344-409}
}

@article{lens.org/019-487-700-209-284,
	author = {Cordula Nitsch and Susanne Kinnebrock},
	title = {Well-known phenomenon, new setting: Digital stress in times of the COVID-19 pandemic},
	journal = {Studies in Communication and Media},
	year = {2021},
	volume = {10},
	number = {4},
	pages = {533--556},
	doi = {10.5771/2192-4007-2021-4-533},
	note = "\url{http://www.nomos-elibrary.de/10.5771/2192-4007-2021-4-533.pdf} ; \url{https://doi.org/10.5771/2192-4007-2021-4-533} ; \url{https://opus.bibliothek.uni-augsburg.de/opus4/files/94751/94751.pdf}",
	url = {https://lens.org/019-487-700-209-284}
}

@article{lens.org/019-614-759-785-680,
	author = {Theodora Zaglavara and Rune Haaverstad and B Cumberledge and T Irvine and Haralambos Karvounis and Georgios E. Parharidis and G Louridas and Antoinette Kenny},
	title = {Dobutamine stress echocardiography for the detection of myocardial viability in patients with left ventricular dysfunction taking β blockers: accuracy and optimal dose},
	journal = {Heart (British Cardiac Society)},
	year = {2002},
	volume = {87},
	number = {4},
	pages = {329--335},
	month = {April},
	doi = {10.1136/heart.87.4.329},
	date = {2002-04-01},
	note = "\url{https://www.ncbi.nlm.nih.gov/pubmed/11907003} ; \url{https://heart.bmj.com/content/87/4/329} ; \url{http://europepmc.org/articles/PMC1767072} ; \url{https://heart.bmj.com/content/87/4/329.citation-tools} ; \url{https://heart.bmj.com/content/heartjnl/87/4/329.full.pdf} ; \url{https://heart.bmj.com/content/87/4/329.full.pdf}",
	url = {https://lens.org/019-614-759-785-680}
}

@inbook{lens.org/019-761-908-975-067,
	author = {Humera Waseem Khan and Arti Jain},
	title = {Impact and Role of Digital Technologies in Adolescent Lives - Stress and Anxiety in the Digital Age: The Dark Side of Digital Technology},
	pages = {118--123},
	publisher = {IGI Global},
	year = {2022},
	doi = {10.4018/978-1-7998-8318-0.ch009},
	note = "\url{https://www.igi-global.com/viewtitle.aspx?TitleId=291361}",
	url = {https://lens.org/019-761-908-975-067}
}

@article{lens.org/019-983-649-955-70X,
	author = {Helen B Boholano and Jewish A. Merin and Lelani C. Dapat},
	title = {Building online facilitating skills in the new normal},
	journal = {Journal of Research, Policy \& Practice of Teachers \& Teacher Education},
	year = {2021},
	volume = {11},
	number = {1},
	pages = {13--24},
	month = {May},
	doi = {10.37134/jrpptte.vol11.1.2.2021},
	date = {2021-05-27},
	note = "\url{https://ejournal.upsi.edu.my/index.php/JRPPTTE/article/download/4404/2933} ; \url{https://doi.org/10.37134/jrpptte.vol11.1.2.2021}",
	url = {https://lens.org/019-983-649-955-70X}
}

@article{lens.org/020-037-665-704-147,
	author = {Anne Kaun and Emiliano Treré},
	title = {Repression, resistance and lifestyle: charting (dis)connection and activism in times of accelerated capitalism},
	journal = {Social Movement Studies},
	year = {2018},
	volume = {19},
	number = {5-6},
	pages = {697--715},
	month = {December},
	doi = {10.1080/14742837.2018.1555752},
	date = {2018-12-12},
	note = "\url{http://www.diva-portal.org/smash/record.jsf?pid=diva2:1270351} ; \url{https://orca.cf.ac.uk/116704/} ; \url{https://www.tandfonline.com/doi/full/10.1080/14742837.2018.1555752} ; \url{https://orca.cardiff.ac.uk/116704/} ; \url{https://www.tandfonline.com/doi/pdf/10.1080/14742837.2018.1555752} ; \url{https://core.ac.uk/download/161817265.pdf}",
	url = {https://lens.org/020-037-665-704-147}
}

@misc{lens.org/020-359-514-781-710,
	author = {Bhanu Prasad Venkatesulu and Thoguluva Chandrasekar Viveksandeep and Prashanth Girdhar and null Pragathee and K Patel and K Harsh and Jacob Manteuffel},
	title = {Mechanistic rationale of drugs, Primary endpoints, Geographical distribution of clinical trials against Severe acute respiratory syndrome-related coronavirus-2: A Systematic Review},
	month = {May},
	date = {2020-05-26},
	year = {2020},
	doi = {10.1101/2020.05.24.20112169},
	note = "\url{http://www.medrxiv.org/content/10.1101/2020.05.24.20112169v1} ; \url{https://www.medrxiv.org/content/10.1101/2020.05.24.20112169v1}",
	url = {https://lens.org/020-359-514-781-710}
}

@article{lens.org/020-476-438-305-36X,
	author = {Chunlei Gao and Mingqing Jian and Ailin Yuan},
	title = {Factor Structure and Psychometric Properties of the Digital Stress Scale in a Chinese College Sample},
	journal = {Sage Open},
	year = {2024},
	volume = {14},
	number = {2},
	month = {May},
	doi = {10.1177/21582440241247406},
	date = {2024-05-06},
	note = "\url{https://journals.sagepub.com/doi/pdf/10.1177/21582440241247406} ; \url{https://doi.org/10.1177/21582440241247406}",
	url = {https://lens.org/020-476-438-305-36X}
}

@article{lens.org/020-682-406-421-742,
	author = {Dominique Servant and Anne-Claire Leterme and Olivia Barasino and Laure Rougegrez and Alain Duhamel and Guillaume Vaiva},
	title = {Efficacy of Seren@ctif, a Computer-Based Stress Management Program for Patients With Adjustment Disorder With Anxiety: Protocol for a Controlled Trial.},
	journal = {JMIR research protocols},
	year = {2017},
	volume = {6},
	number = {10},
	pages = {e190--},
	month = {October},
	doi = {10.2196/resprot.7976},
	date = {2017-10-02},
	note = "\url{https://www.ncbi.nlm.nih.gov/pmc/articles/PMC5643843} ; \url{https://hal.univ-lille.fr/hal-02450519/document} ; \url{http://www.ncbi.nlm.nih.gov/pmc/articles/PMC5643843} ; \url{https://www.researchprotocols.org/2017/10/e190/} ; \url{https://hal.univ-lille.fr/hal-02450519} ; \url{https://lilloa.univ-lille.fr/handle/20.500.12210/5678} ; \url{https://pubmed.ncbi.nlm.nih.gov/28970192/} ; \url{http://europepmc.org/articles/PMC5643843} ; \url{https://www.ncbi.nlm.nih.gov/pubmed/28970192}",
	url = {https://lens.org/020-682-406-421-742}
}

@article{lens.org/021-547-556-442-033,
	author = {Jina Suh and Esther Howe and Robert Lewis and Javier Hernandez and Koustuv Saha and Tim Althoff and Mary Czerwinski},
	title = {Toward Tailoring Just-in-Time Adaptive Intervention Systems for Workplace Stress Reduction: Exploratory Analysis of Intervention Implementation.},
	journal = {JMIR mental health},
	year = {2024},
	volume = {11},
	pages = {e48974--e48974},
	month = {September},
	doi = {10.2196/48974},
	date = {2024-09-12},
	note = "\url{https://s3.ca-central-1.amazonaws.com/assets.jmir.org/assets/preprints/preprint-48974-accepted.pdf} ; \url{https://doi.org/10.2196/48974}",
	url = {https://lens.org/021-547-556-442-033}
}

@article{lens.org/022-148-189-421-852,
	author = {T S N Lo and P T Wilmshurst},
	title = {Anomalous left main stem stenosis.},
	journal = {Heart (British Cardiac Society)},
	year = {2002},
	volume = {87},
	number = {4},
	pages = {335--335},
	month = {April},
	doi = {10.1136/heart.87.4.335},
	date = {2002-04-01},
	note = "\url{https://heart.bmj.com/content/heartjnl/87/4/335.full.pdf} ; \url{http://europepmc.org/articles/PMC1767055} ; \url{https://heart.bmj.com/content/87/4/335.extract} ; \url{https://www.ncbi.nlm.nih.gov/pubmed/11907004} ; \url{https://heart.bmj.com/content/87/4/335.full.pdf}",
	url = {https://lens.org/022-148-189-421-852}
}

@article{lens.org/022-266-999-202-173,
	author = {Peter Hofmann and Nils Urbach and Julia Lanzl and Kevin C. Desouza},
	title = {AI-enabled information systems: Teaming up with intelligent agents in networked business},
	journal = {Electronic Markets},
	year = {2024},
	volume = {34},
	number = {1},
	month = {October},
	doi = {10.1007/s12525-024-00734-y},
	date = {2024-10-04},
	url = {https://lens.org/022-266-999-202-173}
}

@article{lens.org/023-669-444-644-35X,
	title = {Scientific Sessions : Tuesday, March 6.},
	journal = {European radiology},
	year = {2001},
	volume = {11 Suppl 2},
	number = {S1},
	pages = {283--312},
	doi = {10.1007/bf03355084},
	url = {https://lens.org/023-669-444-644-35X}
}

@article{lens.org/023-727-596-995-338,
	author = {U Nixdorff},
	title = {Stress echocardiography},
	journal = {Zeitschrift fur Kardiologie},
	year = {2000},
	volume = {89 Suppl 1},
	number = {13},
	pages = {78--S085},
	month = {January},
	doi = {10.1007/s003920070128},
	date = {2000-01-01},
	url = {https://lens.org/023-727-596-995-338}
}

@article{lens.org/023-749-511-179-532,
	author = {Noemi Eberlein and Regine Schelle and Jens Kratzmann and Steffi Sachse and Gabriel Schoyerer and Julia Wiesinger and Sabrina Schmidt and Joachim Merchel and Thilo Schmidt and Wilfried Smidt and Katharina Kluczniok and Magdalena Riedmeier and Judith Durand and Yvonne Anders and Franziska Egert and Julia Quehenberger and Verena Dederer and Claudia Wirts Claudia Wirts and Anna Fangmeyer and Katharina C. Erhard},
	title = {Qualität in Einrichtungen der Kinder- und Jugendhilfe},
	journal = {Diskurs Kindheits- und Jugendforschung / Discourse Journal of Childhood and Adolescence Research},
	year = {2018},
	volume = {13},
	number = {4-2018},
	month = {November},
	doi = {10.3224/diskurs.v13i4},
	date = {2018-11-30},
	note = "\url{http://dx.doi.org/10.3224/diskurs.v13i4}",
	url = {https://lens.org/023-749-511-179-532}
}

@article{lens.org/023-785-471-562-585,
	author = {Sarvesh Kumar and Gunjan Sharma and Anjali Verma},
	title = {Effect of Tarpan and Rsayana Churna in the Management of Computer Vision Syndrome: An Evidence based Clinical Study},
	journal = {Journal of Ayurvedic and Herbal Medicine},
	year = {2021},
	volume = {7},
	number = {3},
	pages = {210--213},
	month = {September},
	doi = {10.31254/jahm.2021.7309},
	date = {2021-09-30},
	url = {https://lens.org/023-785-471-562-585}
}

@article{lens.org/023-855-710-334-725,
	author = {Ben Godde and Claudia Voelcker-Rehage},
	title = {More automation and less cognitive control of imagined walking movements in high- versus low-fit older adults.},
	journal = {Frontiers in aging neuroscience},
	year = {2010},
	volume = {2},
	pages = {139--},
	month = {September},
	doi = {10.3389/fnagi.2010.00139},
	date = {2010-09-01},
	note = "\url{http://journal.frontiersin.org/article/10.3389/fnagi.2010.00139/abstract} ; \url{https://pubmed.ncbi.nlm.nih.gov/20877433/} ; \url{https://www.ncbi.nlm.nih.gov/pmc/articles/PMC2944669/} ; \url{https://core.ac.uk/display/25906576} ; \url{https://www.frontiersin.org/articles/10.3389/fnagi.2010.00139/full} ; \url{http://europepmc.org/articles/PMC2944669} ; \url{https://www.frontiersin.org/articles/10.3389/fnagi.2010.00139/pdf}",
	url = {https://lens.org/023-855-710-334-725}
}

@inbook{lens.org/024-794-431-862-007,
	author = {Priyanka Gupta and Girish Lakhera and Manu Sharma and Sudhanshu Joshi},
	title = {Health Economics and Sustainability in the Era of Digital Transformation},
	pages = {241--266},
	publisher = {IGI Global},
	year = {2024},
	month = {December},
	date = {2024-12-11},
	doi = {10.4018/979-8-3373-0240-9.ch011},
	url = {https://lens.org/024-794-431-862-007}
}

@article{lens.org/025-084-515-787-403,
	author = {Daria Dodan and Oana Negru-Subtirica},
	title = {Is using TikTok stressful? Exploring the longitudinal relationships between adolescents' self-concept clarity and digital stress.},
	journal = {Journal of research on adolescence : the official journal of the Society for Research on Adolescence},
	year = {2025},
	volume = {35},
	number = {1},
	pages = {e70011--},
	month = {February},
	doi = {10.1111/jora.70011},
	date = {2025-02-14},
	url = {https://lens.org/025-084-515-787-403}
}

@article{lens.org/025-110-398-724-775,
	author = {Jessica L Hamilton and Melissa J Dreier and Simone I Boyd},
	title = {Social media as a bridge and a window: The changing relationship of adolescents with social media and digital platforms.},
	journal = {Current opinion in psychology},
	year = {2023},
	volume = {52},
	pages = {101633--101633},
	month = {June},
	doi = {10.1016/j.copsyc.2023.101633},
	date = {2023-06-13},
	note = "\url{https://www.sciencedirect.com/science/article/am/pii/S2352250X23000787} ; \url{https://doi.org/10.1016/j.copsyc.2023.101633}",
	url = {https://lens.org/025-110-398-724-775}
}

@article{lens.org/025-132-127-133-807,
	author = {Christian Montag and Sarah Diefenbach},
	title = {Towards Homo Digitalis: Important Research Issues for Psychology and the Neurosciences at the Dawn of the Internet of Things and the Digital Society},
	journal = {Sustainability},
	year = {2018},
	volume = {10},
	number = {2},
	pages = {415--},
	month = {February},
	doi = {10.3390/su10020415},
	date = {2018-02-06},
	note = "\url{https://oparu.uni-ulm.de/xmlui/handle/123456789/38499} ; \url{https://core.ac.uk/display/151113192} ; \url{https://doaj.org/article/d37a6d820baa430d9a5702904c3ad485} ; \url{https://doi.org/10.3390/su10020415} ; \url{https://ideas.repec.org/a/gam/jsusta/v10y2018i2p415-d130444.html} ; \url{https://epub.ub.uni-muenchen.de/49419/} ; \url{https://www.mdpi.com/2071-1050/10/2/415/pdf} ; \url{https://www.mdpi.com/2071-1050/10/2/415} ; \url{https://econpapers.repec.org/RePEc:gam:jsusta:v:10:y:2018:i:2:p:415-:d:130444} ; \url{https://core.ac.uk/download/226951478.pdf}",
	url = {https://lens.org/025-132-127-133-807}
}

@inbook{lens.org/025-724-061-099-878,
	author = {Kim Janine Blankenhagel and Miriam Linker and Rüdiger Zarnekow},
	title = {MobiHealth - Evaluating the Requirements of Digital Stress Management Systems: A Modified Delphi Study},
	pages = {229--248},
	publisher = {Springer International Publishing},
	year = {2020},
	address = {Germany},
	month = {May},
	date = {2020-05-28},
	doi = {10.1007/978-3-030-49289-2_18},
	note = "\url{https://link.springer.com/chapter/10.1007%2F978-3-030-49289-2_18} ; \url{http://dblp.uni-trier.de/db/conf/mobihealth/mobihealth2019.html#BlankenhagelLZ19} ; \url{https://rd.springer.com/chapter/10.1007/978-3-030-49289-2_18} ; \url{https://dblp.uni-trier.de/db/conf/mobihealth/mobihealth2019.html#BlankenhagelLZ19}",
	url = {https://lens.org/025-724-061-099-878}
}

@article{lens.org/025-754-745-352-720,
	author = {Ahmed Shalaby},
	title = {Classification for the digital and cognitive AI hazards: urgent call to establish automated safe standard for protecting young human minds},
	journal = {Digital Economy and Sustainable Development},
	year = {2024},
	volume = {2},
	number = {1},
	month = {August},
	doi = {10.1007/s44265-024-00042-5},
	date = {2024-08-23},
	url = {https://lens.org/025-754-745-352-720}
}

@article{lens.org/025-858-035-600-781,
	author = {Wenjun Peng and Hongfeng Mu and Xin Liang and Xianming Zhang and Qian Zhao and Tao Xie},
	title = {Digital Laser Direct Writing of Internal Stress in Shape Memory Polymer for Anticounterfeiting and 4D Printing.},
	journal = {ACS macro letters},
	year = {2023},
	volume = {12},
	number = {12},
	pages = {1698--1704},
	month = {December},
	doi = {10.1021/acsmacrolett.3c00638},
	date = {2023-12-01},
	url = {https://lens.org/025-858-035-600-781}
}

@inproceedings{lens.org/026-329-019-270-447,
	author = {Niresh J and Gowtham B and Neelakrishnan S},
	title = {Industry 4.0: Implications and Impact on the Manufacturing Sector},
	booktitle = {Proceedings of the First International Conference on Combinatorial and Optimization, ICCAP 2021, December 7-8 2021, Chennai, India},
	year = {2021},
	publisher = {EAI},
	doi = {10.4108/eai.7-12-2021.2314481},
	note = "\url{http://eudl.eu/pdf/10.4108/eai.7-12-2021.2314481} ; \url{https://doi.org/10.4108/eai.7-12-2021.2314481}",
	url = {https://lens.org/026-329-019-270-447}
}

@article{lens.org/026-335-804-833-429,
	author = {Huang Limei and Ruiqi Jiang and Jingjun Wu and Jizhou Song and Hao Bai and Bo-Geng Li and Qian Zhao and Tao Xie},
	title = {Ultrafast Digital Printing toward 4D Shape Changing Materials.},
	journal = {Advanced materials (Deerfield Beach, Fla.)},
	year = {2016},
	volume = {29},
	number = {7},
	pages = {1605390--},
	month = {December},
	doi = {10.1002/adma.201605390},
	date = {2016-12-09},
	note = "\url{https://www.ncbi.nlm.nih.gov/pubmed/27936286} ; \url{http://onlinelibrary.wiley.com/doi/10.1002/adma.201605390/abstract} ; \url{https://onlinelibrary.wiley.com/doi/full/10.1002/adma.201605390} ; \url{https://europepmc.org/article/MED/27936286}",
	url = {https://lens.org/026-335-804-833-429}
}

@article{lens.org/026-704-907-092-513,
	author = {K. Yu. Mentyukov and A. N. Bortsov and I. P. Shabalov and E. I. Mansyrev},
	title = {Study of the Properties of the Base Metal of Large-Diameter Pipes Under Alternating Loading},
	journal = {Metallurgist},
	year = {2016},
	volume = {60},
	number = {3},
	pages = {397--404},
	month = {July},
	doi = {10.1007/s11015-016-0305-8},
	date = {2016-07-21},
	note = "\url{https://link.springer.com/10.1007/s11015-016-0305-8} ; \url{https://link.springer.com/article/10.1007/s11015-016-0305-8}",
	url = {https://lens.org/026-704-907-092-513}
}

@article{lens.org/027-106-564-354-177,
	author = {Turi Reiten Finserås and Gunnhild Johnsen Hjetland and Børge Sivertsen and Ian Colman and Randi Træland Hella and Amanda Iselin Olesen Andersen and Jens Christoffer Skogen},
	title = {Reexploring Problematic Social Media Use and Its Relationship with Adolescent Mental Health. Findings from the "LifeOnSoMe"-Study.},
	journal = {Psychology research and behavior management},
	year = {2023},
	volume = {16},
	pages = {5101--5111},
	month = {December},
	doi = {10.2147/prbm.s435578},
	date = {2023-12-20},
	note = "\url{https://www.dovepress.com/getfile.php?fileID=95422} ; \url{https://doi.org/10.2147/prbm.s435578} ; \url{https://www.dovepress.com/article/download/89175} ; \url{https://www.dovepress.com/reexploring-problematic-social-media-use-and-its-relationship-with-ado-peer-reviewed-fulltext-article-PRBM}",
	url = {https://lens.org/027-106-564-354-177}
}

@article{lens.org/027-203-299-820-820,
	author = {Marco Fasoli},
	title = {The Overuse of Digital Technologies: Human Weaknesses, Design Strategies and Ethical Concerns},
	journal = {Philosophy \& Technology},
	year = {2021},
	volume = {34},
	number = {4},
	pages = {1409--1427},
	month = {July},
	doi = {10.1007/s13347-021-00463-6},
	date = {2021-07-08},
	url = {https://lens.org/027-203-299-820-820}
}

@article{lens.org/027-329-187-701-724,
	author = {L. Aribi and R. Jbir and N. Messedi and D. Gdoura and W. Bouattour and N. Kolsi and F. Charfeddine and J. Aloulou},
	title = {Post-traumatic stress disorder among tunisian healthcare professionals facing the pandemic coronavirus (COVID-19)},
	journal = {European Psychiatry},
	year = {2021},
	volume = {64},
	number = {S1},
	pages = {S311--S311},
	month = {August},
	doi = {10.1192/j.eurpsy.2021.835},
	date = {2021-08-13},
	note = "\url{https://doi.org/10.1192/j.eurpsy.2021.835}",
	url = {https://lens.org/027-329-187-701-724}
}

@article{lens.org/027-358-890-424-389,
	author = {Kay-Uwe Giering and Katja Puschkarsky and Hans Reisinger and Gerhard Rzepa and G. Rott and R.-P. Vollertsen and Tibor Grasser and Roland Jancke},
	title = {NBTI Degradation and Recovery in Analog Circuits: Accurate and Efficient Circuit-Level Modeling},
	journal = {IEEE Transactions on Electron Devices},
	year = {2019},
	volume = {66},
	number = {4},
	pages = {1662--1668},
	doi = {10.1109/ted.2019.2901907},
	note = "\url{https://ui.adsabs.harvard.edu/abs/2019ITED...66.1662G/abstract} ; \url{https://ieeexplore.ieee.org/document/8665959}",
	url = {https://lens.org/027-358-890-424-389}
}

@article{lens.org/027-557-099-275-408,
	author = {Daria Luschkova and Katharina Zeiser and Alika Ludwig and Claudia Traidl-Hoffmann},
	title = {Atopic eczema is an environmental disease.},
	journal = {Allergologie select},
	year = {2021},
	volume = {5},
	number = {01},
	pages = {244--250},
	month = {August},
	doi = {10.5414/alx02258e},
	date = {2021-08-23},
	note = "\url{https://pubmed.ncbi.nlm.nih.gov/34476334/} ; \url{https://www.ncbi.nlm.nih.gov/pmc/articles/PMC8383845}",
	url = {https://lens.org/027-557-099-275-408}
}

@article{lens.org/027-860-174-046-640,
	author = {Dr. Gunjan Anand and Dr. Amit Kumar},
	title = {Emergence of Technology in Indian Society and Social Wellbeing of Adolescent},
	journal = {International Journal of Innovative Technology and Exploring Engineering},
	year = {2019},
	volume = {8},
	number = {11},
	pages = {939--943},
	month = {September},
	doi = {10.35940/ijitee.k1812.0981119},
	date = {2019-09-30},
	url = {https://lens.org/027-860-174-046-640}
}

@misc{lens.org/027-928-905-479-078,
	author = {Hana Shepherd and Jeffrey Lane},
	title = {In the Mix: Social Integration and Social Media Adoption},
	month = {February},
	date = {2019-02-14},
	year = {2019},
	doi = {10.31235/osf.io/mxgds},
	url = {https://lens.org/027-928-905-479-078}
}

@article{lens.org/028-223-942-724-462,
	author = {Novel Lena Folabit and Loyiso C. Jita and Thuthukile Jita},
	title = {Impact of technology integration on students' sense of belonging and well-being: a systematic review},
	journal = {International Journal of Evaluation and Research in Education (IJERE)},
	year = {2025},
	volume = {14},
	number = {2},
	pages = {1075--1075},
	month = {April},
	doi = {10.11591/ijere.v14i2.30938},
	date = {2025-04-01},
	url = {https://lens.org/028-223-942-724-462}
}

@article{lens.org/028-535-566-095-414,
	author = {Elisa C. Baek and Razieh Pourafshari and Joseph B. Bayer},
	title = {The four conceptualizations of social connection},
	journal = {Nature Reviews Psychology},
	year = {2025},
	volume = {4},
	number = {8},
	pages = {506--517},
	month = {June},
	doi = {10.1038/s44159-025-00455-9},
	date = {2025-06-16},
	url = {https://lens.org/028-535-566-095-414}
}

@article{lens.org/028-554-226-638-156,
	author = {Rosa Emaniar and Rahayu Hardianti Utami},
	title = {Gambaran Stres Digital pada Remaja Awal},
	journal = {YASIN},
	year = {2023},
	volume = {3},
	number = {6},
	pages = {1459--1463},
	month = {October},
	doi = {10.58578/yasin.v3i6.1891},
	date = {2023-10-06},
	note = "\url{https://ejournal.yasin-alsys.org/index.php/yasin/article/download/1891/1548} ; \url{https://doi.org/10.58578/yasin.v3i6.1891}",
	url = {https://lens.org/028-554-226-638-156}
}

@article{lens.org/028-732-934-232-252,
	author = {Prem Borle and Franziska Boerner-Zobel and Susanne Voelter-Mahlknecht and Hans Martin Hasselhorn and Melanie Ebener},
	title = {The social and health implications of digital work intensification. Associations between exposure to information and communication technologies, health and work ability in different socio-economic strata.},
	journal = {International archives of occupational and environmental health},
	year = {2020},
	volume = {94},
	number = {3},
	pages = {377--390},
	month = {October},
	doi = {10.1007/s00420-020-01588-5},
	date = {2020-10-21},
	note = "\url{https://link.springer.com/content/pdf/10.1007/s00420-020-01588-5.pdf} ; \url{https://www.ncbi.nlm.nih.gov/pubmed/33084928} ; \url{https://link.springer.com/article/10.1007/s00420-020-01588-5} ; \url{https://europepmc.org/article/PMC/PMC8032606} ; \url{https://pubmed.ncbi.nlm.nih.gov/33084928/}",
	url = {https://lens.org/028-732-934-232-252}
}

@article{lens.org/028-748-007-000-983,
	author = {Nils Henrik Pixa and Lena Hübner and Dieter F. Kutz and Claudia Voelcker-Rehage},
	title = {A Single Bout of High-Intensity Cardiovascular Exercise Does Not Enhance Motor Performance and Learning of a Visuomotor Force Modulation Task, but Triggers Ipsilateral Task-Related EEG Activity},
	journal = {International journal of environmental research and public health},
	year = {2021},
	volume = {18},
	number = {23},
	pages = {12512--},
	month = {November},
	doi = {10.3390/ijerph182312512},
	date = {2021-11-27},
	note = "\url{https://www.mdpi.com/1660-4601/18/23/12512} ; \url{https://www.mdpi.com/1660-4601/18/23/12512/pdf}",
	url = {https://lens.org/028-748-007-000-983}
}

@article{lens.org/028-818-174-794-697,
	author = {Thomas Fischer and René Riedl},
	title = {Messung von digitalem Stress im organisationalen Umfeld: Erfahrungen aus einer Fallstudie},
	journal = {HMD Praxis der Wirtschaftsinformatik},
	year = {2020},
	volume = {57},
	number = {2},
	pages = {218--229},
	month = {February},
	doi = {10.1365/s40702-020-00596-w},
	date = {2020-02-10},
	note = "\url{https://paperity.org/p/236441439/messung-von-digitalem-stress-im-organisationalen-umfeld-erfahrungen-aus-einer-fallstudie} ; \url{https://link.springer.com/content/pdf/10.1365/s40702-020-00596-w.pdf} ; \url{https://link.springer.com/article/10.1365/s40702-020-00596-w} ; \url{https://pure.fh-ooe.at/de/publications/measurement-of-digital-stress-in-the-organizational-environment-e}",
	url = {https://lens.org/028-818-174-794-697}
}

@article{lens.org/028-830-368-471-759,
	author = {Jennifer Apolinário-Hagen and Severin Hennemann and Lara Fritsche and Marie Drüge and Bernhard Breil},
	title = {Determinant Factors of Public Acceptance of Stress Management Apps: Survey Study.},
	journal = {JMIR mental health},
	year = {2019},
	volume = {6},
	number = {11},
	pages = {e15373--},
	month = {November},
	doi = {10.2196/15373},
	date = {2019-11-07},
	note = "\url{https://mental.jmir.org/2019/11/e15373/} ; \url{https://pubmed.ncbi.nlm.nih.gov/31697243/} ; \url{https://europepmc.org/article/PMC/PMC6873149} ; \url{https://www.ncbi.nlm.nih.gov/pmc/articles/PMC6873149}",
	url = {https://lens.org/028-830-368-471-759}
}

@inproceedings{lens.org/028-893-658-959-515,
	author = {Karl Rinne and Anthony Kelly and Eamon O'malley},
	title = {A novel digital single-wire quasi-democratic stress share scheme for paralleled switching converters},
	booktitle = {2010 Twenty-Fifth Annual IEEE Applied Power Electronics Conference and Exposition (APEC)},
	year = {2010},
	pages = {328--335},
	publisher = {IEEE},
	doi = {10.1109/apec.2010.5433652},
	note = "\url{http://yadda.icm.edu.pl/yadda/element/bwmeta1.element.ieee-000005433652} ; \url{https://ieeexplore.ieee.org/document/5433652/}",
	url = {https://lens.org/028-893-658-959-515}
}

@misc{lens.org/028-990-777-442-572,
	author = {Akmal Elam},
	title = {HUMAN COMPUTER INTERACTION AS A KEY CONSTRAINT IN THE E-GOVERNMENT AND DIGITALIZATION OF AFGHANISTAN
		
		
		Abstract
		
		The e-Government systems and applications in Afghanistan started very well, however, ended up either half way (Passport System) or were completely closed (NPA System). The architecture and development of the systems were based on standard; however, no survey or research was conducted to address Human Computer Interaction, leading the systems to a rather technical and complex user experience. Common people started getting scared of submitting wrong data, paving the way to middlemen (data entry shops) due to the complexity of UI/UX and lack of data in local languages. Human Computer Interaction for the e-Government of the coun (Preprint)},
	month = {October},
	date = {2022-10-01},
	year = {2022},
	doi = {10.2196/preprints.43158},
	url = {https://lens.org/028-990-777-442-572}
}

@article{lens.org/028-997-984-650-501,
	author = {Susann Kohout and Christina Schumann},
	title = {Five days without a smartphone. Smartphone use and subjective well-being: Results from a study comparing normal use with a deprivation condition},
	journal = {Studies in Communication and Media},
	year = {2020},
	volume = {9},
	number = {3},
	pages = {394--420},
	doi = {10.5771/2192-4007-2020-3-394},
	note = "\url{https://www.nomos-elibrary.de/10.5771/2192-4007-2020-3-394/five-days-without-a-smartphone-smartphone-use-and-subjective-well-being-results-from-a-study-comparing-normal-use-with-a-deprivation-condition-volume-9-2020-issue-3} ; \url{https://www.nomos-elibrary.de/10.5771/2192-4007-2020-3-394.pdf}",
	url = {https://lens.org/028-997-984-650-501}
}

@article{lens.org/029-188-569-244-609,
	author = {Sammy Joelle Shirley Wrede and Dominique Rodil dos Anjos and Jan Patrick Kettschau and Horst Christoph Broding and Kevin Claassen},
	title = {Risk factors for digital stress in German public administrations.},
	journal = {BMC public health},
	year = {2021},
	volume = {21},
	number = {1},
	pages = {2204--},
	month = {December},
	doi = {10.21203/rs.3.rs-645937/v1; 10.1186/s12889-021-12247-w},
	date = {2021-12-03},
	note = "\url{https://www.researchsquare.com/article/rs-645937/v1.pdf?c=1631900205000} ; \url{https://www.researchsquare.com/article/rs-645937/v1} ; \url{https://europepmc.org/article/PPR/PPR364088}",
	url = {https://lens.org/029-188-569-244-609}
}

@article{lens.org/029-279-017-317-746,
	author = {Thomas Köhne and Marija Köhne},
	title = {Uncovering the Impact of Digitalization on the Performance of Insurance Distribution},
	journal = {Risks},
	year = {2024},
	volume = {12},
	number = {8},
	pages = {129--129},
	month = {August},
	doi = {10.3390/risks12080129},
	date = {2024-08-14},
	url = {https://lens.org/029-279-017-317-746}
}

@article{lens.org/029-693-164-533-67X,
	author = {Chia-Chen Yang and Thomas Pham and Jati Ariati and Christina Smith},
	title = {Well-Being Implications of Digital Social Multitasking in Adolescent Friendship: A Latent Profile Analysis.},
	journal = {Cyberpsychology, behavior and social networking},
	year = {2023},
	volume = {26},
	number = {10},
	pages = {782--788},
	month = {September},
	doi = {10.1089/cyber.2023.0049},
	date = {2023-09-13},
	url = {https://lens.org/029-693-164-533-67X}
}

@article{lens.org/029-994-786-485-528,
	author = {Frank M. Schneider and Sarah Lutz and Annabell Halfmann and Adrian Meier and Leonard Reinecke},
	title = {How and when do mobile media demands impact well-being? Explicating the Integrative Model of Mobile Media Use and Need Experiences (IM3UNE):},
	journal = {Mobile Media \& Communication},
	year = {2021},
	volume = {10},
	number = {2},
	pages = {205015792110549--271},
	month = {November},
	doi = {10.1177/20501579211054928},
	date = {2021-11-22},
	note = "\url{http://journals.sagepub.com/doi/10.1177/20501579211054928} ; \url{https://journals.sagepub.com/doi/full/10.1177/20501579211054928} ; \url{https://journals.sagepub.com/doi/pdf/10.1177/20501579211054928}",
	url = {https://lens.org/029-994-786-485-528}
}

@article{lens.org/030-200-614-385-182,
	author = {Izuchukwu Chukwuma Obasi and Chizubem Benson},
	title = {The Impact of Digitalization and Information and Communication Technology on the Nature and Organization of Work and the Emerging Challenges for Occupational Safety and Health.},
	journal = {International journal of environmental research and public health},
	year = {2025},
	volume = {22},
	number = {3},
	pages = {362--362},
	month = {February},
	doi = {10.3390/ijerph22030362},
	date = {2025-02-28},
	url = {https://lens.org/030-200-614-385-182}
}

@article{lens.org/030-481-275-552-161,
	author = {Scott H Kollins and Jessica Flannery and Karen Goetz and Samir Akre-Bhide},
	title = {Technology Effects and Child Health: Wellness Impact and Social Effects (TECHWISE): Protocol for a Prospective, Observational, Real-World Study.},
	journal = {JMIR research protocols},
	year = {2025},
	volume = {14},
	pages = {e69358--},
	month = {June},
	doi = {10.2196/69358},
	date = {2025-06-19},
	url = {https://lens.org/030-481-275-552-161}
}

@article{lens.org/031-177-365-874-164,
	author = {Sooraj Kumar Maurya and Amarbahadur Yadav},
	title = {Dark side of digital transformation in online teaching-learning process considering COVID-19},
	journal = {Environment and Social Psychology},
	year = {2024},
	volume = {9},
	number = {4},
	month = {January},
	doi = {10.54517/esp.v9i4.2115},
	date = {2024-01-17},
	note = "\url{https://esp.apacsci.com/index.php/esp/article/download/2115/1184} ; \url{https://doi.org/10.54517/esp.v9i4.2115}",
	url = {https://lens.org/031-177-365-874-164}
}

@article{lens.org/031-263-837-777-049,
	author = {Fanny Kählke and Penelope Hasking and Ann-Marie Küchler and Harald Baumeister},
	title = {Mental health services for German university students: acceptance of intervention targets and preference for delivery modes.},
	journal = {Frontiers in digital health},
	year = {2024},
	volume = {6},
	pages = {1284661--},
	month = {February},
	doi = {10.3389/fdgth.2024.1284661},
	date = {2024-02-14},
	note = "\url{https://www.frontiersin.org/journals/digital-health/articles/10.3389/fdgth.2024.1284661/pdf} ; \url{https://doi.org/10.3389/fdgth.2024.1284661}",
	url = {https://lens.org/031-263-837-777-049}
}

@article{lens.org/031-349-375-106-853,
	author = {Jennifer Apolinário-Hagen and Lara Fritsche and Jeannette Wopperer and Frank Wals and Mathias Harrer and Dirk Lehr and David Daniel Ebert and Christel Salewski},
	title = {Investigating the Persuasive Effects of Testimonials on the Acceptance of Digital Stress Management Trainings Among University Students and Underlying Mechanisms: A Randomized Controlled Trial.},
	journal = {Frontiers in psychology},
	year = {2021},
	volume = {12},
	pages = {738950--},
	month = {October},
	doi = {10.3389/fpsyg.2021.738950},
	date = {2021-10-13},
	note = "\url{https://pubmed.ncbi.nlm.nih.gov/34721212/} ; \url{https://www.frontiersin.org/articles/10.3389/fpsyg.2021.738950/full} ; \url{https://www.ncbi.nlm.nih.gov/pmc/articles/PMC8549694} ; \url{http://fox.leuphana.de/portal/de/publications/investigating-the-persuasive-effects-of-testimonials-on-the-acceptance-of-digital-stress-management-trainings-among-university-students-and-underlying-mechanisms(b5c24d24-99d1-432a-bf68-0ebb727693a4).html}",
	url = {https://lens.org/031-349-375-106-853}
}

@article{lens.org/031-545-252-006-420,
	author = {Christian U. Krägeloh and Oleg N. Medvedev and Hussain Alyami and Hetaf A. Alammar and Ayman Hamdan-Mansour and Emad Alyami and Sharif Alsoudi and Marcus A. Henning and Mohsen M. Alyami},
	title = {Translation and validation of the Arabic version of the Digital Stress Scale (DSS-A) with three Arabic-speaking samples},
	journal = {Middle East Current Psychiatry},
	year = {2023},
	volume = {30},
	number = {1},
	month = {December},
	doi = {10.1186/s43045-023-00387-1},
	date = {2023-12-20},
	note = "\url{https://mecp.springeropen.com/counter/pdf/10.1186/s43045-023-00387-1} ; \url{https://doi.org/10.1186/s43045-023-00387-1}",
	url = {https://lens.org/031-545-252-006-420}
}

@article{lens.org/032-030-641-091-175,
	author = {Leonard Reinecke and Christoph Klimmt and Adrian Meier and Sabine Reich and Dorothée Hefner and Katharina Knop-Huelss and Diana Rieger and Peter Vorderer},
	title = {Permanently online and permanently connected: Development and validation of the Online Vigilance Scale},
	journal = {PloS one},
	year = {2018},
	volume = {13},
	number = {10},
	pages = {e0205384--},
	month = {October},
	doi = {10.1371/journal.pone.0205384},
	date = {2018-10-25},
	note = "\url{https://ui.adsabs.harvard.edu/abs/2018PLoSO..1305384R/abstract} ; \url{https://epub.ub.uni-muenchen.de/66252/} ; \url{http://www.ncbi.nlm.nih.gov/pmc/articles/PMC6201899} ; \url{https://dx.plos.org/10.1371/journal.pone.0205384} ; \url{https://www.ncbi.nlm.nih.gov/pmc/articles/PMC6201899} ; \url{https://journals.plos.org/plosone/article?id=10.1371/journal.pone.0205384} ; \url{http://europepmc.org/articles/PMC6201899} ; \url{https://madoc.bib.uni-mannheim.de/49662}",
	url = {https://lens.org/032-030-641-091-175}
}

@article{lens.org/032-201-455-361-833,
	author = {Louisa Scheepers and Peter Angerer and Nico Dragano},
	title = {Digitalisation in Craft Enterprises: Perceived Technostress, Readiness for Prevention and Countermeasures-A Qualitative Study.},
	journal = {International journal of environmental research and public health},
	year = {2022},
	volume = {19},
	number = {18},
	pages = {11349--11349},
	month = {September},
	doi = {10.3390/ijerph191811349},
	date = {2022-09-09},
	note = "\url{https://www.mdpi.com/1660-4601/19/18/11349/pdf?version=1662717388} ; \url{https://doi.org/10.3390/ijerph191811349}",
	url = {https://lens.org/032-201-455-361-833}
}

@article{lens.org/032-255-360-274-263,
	author = {null Rusliadi Rusliadi and null Mohamad Sofie},
	title = {Analisis Statistika Multivariat untuk Menilai Keterkaitan Gaya Hidup Digital dengan Tingkat Stres Mahasiswa},
	journal = {Journal of New Trends in Sciences},
	year = {2025},
	volume = {3},
	number = {1},
	pages = {46--59},
	month = {February},
	doi = {10.59031/jnts.v3i1.750},
	date = {2025-02-28},
	url = {https://lens.org/032-255-360-274-263}
}

@article{lens.org/032-460-052-222-560,
	author = {Pål Kraft and Filip Drozd and Elin Olsen},
	title = {ePsychology: Designing Theory-Based Health Promotion Interventions},
	journal = {Communications of the Association for Information Systems},
	year = {2009},
	volume = {24},
	number = {1},
	pages = {24--},
	doi = {10.17705/1cais.02424},
	note = "\url{https://aisel.aisnet.org/cais/vol24/iss1/24/} ; \url{https://aisel.aisnet.org/cgi/viewcontent.cgi?article=3420&context=cais} ; \url{http://www.changetech.no/library/published/ePsychology-Designing_Theory-Based_Health_Promotion_Interventions.pdf}",
	url = {https://lens.org/032-460-052-222-560}
}

@article{lens.org/032-850-098-843-278,
	author = {John P. Délano-Frier and Hamlet Avilés-Arnaut and Kena Casarrubias-Castillo and Gabriela Casique-Arroyo and Paula A. Castrillon-Arbelaez and Luis Herrera-Estrella and Julio A. Massange-Sánchez and Norma A. Martínez-Gallardo and Fannie Isela Parra-Cota and Erandi Vargas-Ortiz and María Gloria Estrada-Hernández},
	title = {Transcriptomic analysis of grain amaranth ( Amaranthus hypochondriacus ) using 454 pyrosequencing: comparison with A. tuberculatus , expression profiling in stems and in response to biotic and abiotic stress},
	journal = {BMC genomics},
	year = {2011},
	volume = {12},
	number = {1},
	pages = {363--363},
	month = {July},
	doi = {10.1186/1471-2164-12-363},
	date = {2011-07-13},
	note = "\url{https://link.springer.com/article/10.1186/1471-2164-12-363} ; \url{https://0-bmcgenomics-biomedcentral-com.brum.beds.ac.uk/articles/10.1186/1471-2164-12-363} ; \url{https://www.ncbi.nlm.nih.gov/pubmed/21752295} ; \url{https://rd.springer.com/article/10.1186/1471-2164-12-363} ; \url{https://paperity.org/p/57079816/transcriptomic-analysis-of-grain-amaranth-amaranthus-hypochondriacus-using-454} ; \url{https://pubmed.ncbi.nlm.nih.gov/21752295/} ; \url{https://bmcgenomics.biomedcentral.com/articles/10.1186/1471-2164-12-363} ; \url{https://link.springer.com/content/pdf/10.1186%2F1471-2164-12-363.pdf} ; \url{https://www.biomedcentral.com/1471-2164/12/363} ; \url{https://core.ac.uk/display/81853663} ; \url{https://europepmc.org/article/MED/21752295}",
	url = {https://lens.org/032-850-098-843-278}
}

@misc{lens.org/033-410-533-185-079,
	author = {Amy Corbitt},
	title = {Research Guides: Digital Stress Relief: Entertainment},
	month = {April},
	date = {2020-04-30},
	year = {2020},
	note = "\url{https://researchguides.library.vanderbilt.edu/c.php?g=1035954&p=7541660}",
	url = {https://lens.org/033-410-533-185-079}
}

@article{lens.org/033-607-908-710-968,
	author = {Wiebke Schlenger and Marlies Joellenbeck and Elke Ochsmann},
	title = {Assessing Work-Related Stressors in Online Counseling: Cross-Sectional Questionnaire Development Study.},
	journal = {JMIR formative research},
	year = {2025},
	volume = {9},
	pages = {e65766--e65766},
	month = {September},
	doi = {10.2196/65766},
	date = {2025-09-25},
	url = {https://lens.org/033-607-908-710-968}
}

@article{lens.org/033-670-363-718-127,
	author = {Claudia Voelcker-Rehage and Ben Godde and Ursula M. Staudinger},
	title = {Cardiovascular and Coordination Training Differentially Improve Cognitive Performance and Neural Processing in Older Adults},
	journal = {Frontiers in human neuroscience},
	year = {2011},
	volume = {5},
	pages = {26--26},
	month = {March},
	doi = {10.3389/fnhum.2011.00026},
	date = {2011-03-17},
	note = "\url{https://www.ncbi.nlm.nih.gov/pmc/articles/PMC3062100/} ; \url{https://philpapers.org/rec/VOECAC-3} ; \url{https://psycnet.apa.org/record/2011-06709-001} ; \url{https://doaj.org/article/cc8e2ebab6c74bd4bf04ece18dc40dcd} ; \url{https://www.frontiersin.org/articles/10.3389/fnhum.2011.00026/pdf} ; \url{https://core.ac.uk/display/82848256} ; \url{http://journal.frontiersin.org/article/10.3389/fnhum.2011.00026/abstract} ; \url{http://www.ncbi.nlm.nih.gov/pmc/articles/PMC3062100/} ; \url{http://europepmc.org/articles/PMC3062100} ; \url{https://www.frontiersin.org/articles/10.3389/fnhum.2011.00026/full} ; \url{https://core.ac.uk/download/pdf/82848256.pdf}",
	url = {https://lens.org/033-670-363-718-127}
}

@article{lens.org/033-883-279-947-903,
	author = {K. Zwingmann and Lena Hübner and Willem B. Verwey and J.S. Barnhoorn and Ben Godde and Claudia Voelcker-Rehage},
	title = {Regular participation in leisure time activities and high cardiovascular fitness improve motor sequence learning in older adults},
	journal = {Psychological research},
	year = {2020},
	volume = {85},
	number = {4},
	pages = {1488--1502},
	month = {July},
	doi = {10.1007/s00426-020-01351-y},
	date = {2020-07-02},
	note = "\url{https://www.narcis.nl/publication/RecordID/oai%3Atudelft.nl%3Auuid%3A2f0409f0-7d76-41f2-be00-165ba326b6e1} ; \url{https://link.springer.com/content/pdf/10.1007/s00426-021-01558-7.pdf} ; \url{https://repository.tno.nl/islandora/object/uuid%3A2f0409f0-7d76-41f2-be00-165ba326b6e1} ; \url{https://www.ncbi.nlm.nih.gov/pmc/articles/PMC8286216/} ; \url{https://pubmed.ncbi.nlm.nih.gov/32617650/} ; \url{https://repository.tudelft.nl/view/tno/uuid:2f0409f0-7d76-41f2-be00-165ba326b6e1} ; \url{https://research.utwente.nl/en/publications/regular-participation-in-leisure-time-activities-and-high-cardiov} ; \url{https://link.springer.com/article/10.1007/s00426-021-01558-7}",
	url = {https://lens.org/033-883-279-947-903}
}

@article{lens.org/034-053-447-874-322,
	author = {Elizabeth Ann Nick and Anne Fox and Eva H. Telzer and Mitchell J. Prinstein, ABPP},
	title = {34.2 Digital Stress and Adolescent Depressive Symptoms: A New Multifaceted Stressor in the 21st Century},
	journal = {Journal of the American Academy of Child \& Adolescent Psychiatry},
	year = {2022},
	volume = {61},
	number = {10},
	pages = {S329--S329},
	doi = {10.1016/j.jaac.2022.07.746},
	url = {https://lens.org/034-053-447-874-322}
}

@article{lens.org/034-306-876-562-258,
	author = {Chai Li-qun},
	title = {Digital Measurement of the Stress of KDP Crystal},
	journal = {Opto-electronic Engineering},
	year = {2011},
	note = "\url{http://en.cnki.com.cn/Article_en/CJFDTotal-GDGC201112014.htm}",
	url = {https://lens.org/034-306-876-562-258}
}

@article{lens.org/034-419-581-620-503,
	author = {Richard Li and Noa Lachman and Peter Florin and H. Daniel Wagner and Brian L. Wardle},
	title = {Hierarchical carbon nanotube carbon fiber unidirectional composites with preserved tensile and interfacial properties},
	journal = {Composites Science and Technology},
	year = {2015},
	volume = {117},
	pages = {139--145},
	doi = {10.1016/j.compscitech.2015.04.014},
	note = "\url{https://www.sciencedirect.com/science/article/pii/S0266353815001724}",
	url = {https://lens.org/034-419-581-620-503}
}

@article{lens.org/034-524-992-978-678,
	author = {Widya Parimita},
	title = {PSYCHOLOGICAL CONDITIONS AND COMMUNICATION LOAD OF EDUCATORS ON DIGITAL STRESS},
	journal = {JURNAL ADMINISTRASI KANTOR},
	year = {2023},
	volume = {10},
	number = {2},
	pages = {235--235},
	month = {January},
	doi = {10.51211/jak.v10i2.2158},
	date = {2023-01-30},
	url = {https://lens.org/034-524-992-978-678}
}

@inproceedings{lens.org/034-582-540-928-026,
	author = {Georgiana Drăghici},
	title = {The Internet, Lifestyle and Society},
	booktitle = {European Proceedings of Educational Sciences},
	year = {2023},
	volume = {5},
	pages = {160--167},
	month = {April},
	date = {2023-04-10},
	publisher = {European Publisher},
	doi = {10.15405/epes.23045.16},
	note = "\url{https://www.europeanproceedings.com/pdf/article/10.15405/epes.23045.16} ; \url{https://doi.org/10.15405/epes.23045.16}",
	url = {https://lens.org/034-582-540-928-026}
}

@article{lens.org/035-434-349-380-455,
	author = {Leo Kowalski and Anna Finnes and Sabine Koch and Aleksandra Bujacz},
	title = {Optimizing Intervention Components of a Preventive Stress Management mHealth Intervention for Health Care Workers: Experimental Factorial Study.},
	journal = {JMIR formative research},
	year = {2025},
	volume = {9},
	pages = {e71032--e71032},
	month = {August},
	doi = {10.2196/71032},
	date = {2025-08-25},
	url = {https://lens.org/035-434-349-380-455}
}

@article{lens.org/035-520-395-841-487,
	author = {Camilla Perming and Åsa Thurn and Pernilla Garmy and Eva-Lena Einberg},
	title = {Adolescents' Experience of Stress: A Focus Group Interview Study with 16-19-Year-Old Students during the COVID-19 Pandemic.},
	journal = {International journal of environmental research and public health},
	year = {2022},
	volume = {19},
	number = {15},
	pages = {9114--9114},
	month = {July},
	doi = {10.3390/ijerph19159114},
	date = {2022-07-26},
	note = "\url{https://www.mdpi.com/1660-4601/19/15/9114/pdf?version=1658972330} ; \url{https://doi.org/10.3390/ijerph19159114}",
	url = {https://lens.org/035-520-395-841-487}
}

@article{lens.org/035-994-190-839-791,
	author = {Pınar Erten and Oğuzhan Özdemir},
	title = {Dijital Tükenmişlik Ölçeği Geliştirme Çalışması},
	journal = {İnönü Üniversitesi Eğitim Fakültesi Dergisi},
	year = {2020},
	volume = {21},
	number = {2},
	pages = {668--683},
	month = {August},
	doi = {10.17679/inuefd.597890},
	date = {2020-08-31},
	note = "\url{https://app.trdizin.gov.tr/makale/TkRJeE9UY3pNdz09/dijital-tukenmislik-olcegi-gelistirme-calismasi}",
	url = {https://lens.org/035-994-190-839-791}
}

@article{lens.org/037-097-736-595-884,
	author = {Buthina Alobidyeen and Sejood Al-Edainat and Sager Al-Shabatat and Sakher Al-Shabatat},
	title = {Digitalization and its Impact on Employee's Performance: A Case Study on Greater Tafila Municipality},
	journal = {International Journal of Business and Administrative Studies},
	year = {2021},
	volume = {7},
	number = {5},
	month = {October},
	doi = {10.20469/ijbas.7.10002-5},
	date = {2021-10-29},
	note = "\url{https://kkgpublications.com/wp-content/uploads/2022/03/ijbas.7.10002-5.pdf} ; \url{https://doi.org/10.20469/ijbas.7.10002-5}",
	url = {https://lens.org/037-097-736-595-884}
}

@article{lens.org/037-568-227-268-488,
	author = {Henner Gimpel and Julia Lanzl and Christian Regal and Nils Urbach and Julia Becker and Patricia Tegtmeier},
	title = {Stress from Digital Work: Toward a Unified View of Digital Hindrance Stressors},
	journal = {Information Systems Research},
	year = {2025},
	volume = {36},
	number = {2},
	pages = {896--915},
	doi = {10.1287/isre.2022.0691},
	url = {https://lens.org/037-568-227-268-488}
}

@misc{lens.org/037-751-336-464-563,
	author = {Gilbert A and Baumgartner S and Reinecke L},
	title = {Situational boundary conditions of digital stress: Goal conflict and autonomy frustration make smartphone use more stressful},
	month = {March},
	date = {2021-03-17},
	year = {2021},
	doi = {10.31234/osf.io/fzct9},
	note = "\url{https://europepmc.org/article/PPR/PPR321555?client=bot}",
	url = {https://lens.org/037-751-336-464-563}
}

@article{lens.org/038-052-089-909-644,
	author = {Afra' Al-Obaidie},
	title = {Digital Stress Among University Students in Light of Certain Variables},
	journal = {Journal of Palestine Ahliya University for Research and Studies},
	year = {2025},
	pages = {215--230},
	month = {September},
	doi = {10.59994/pau.2025.si.215},
	date = {2025-09-27},
	url = {https://lens.org/038-052-089-909-644}
}

@article{lens.org/038-067-019-874-505,
	author = {Stephany Carolan and Peter R. Harris and Kathryn Greenwood and Kate Cavanagh},
	title = {Increasing engagement with an occupational digital stress management program through the use of an online facilitated discussion group: Results of a pilot randomised controlled trial},
	journal = {Internet interventions},
	year = {2017},
	volume = {10},
	pages = {1--11},
	month = {August},
	doi = {10.1016/j.invent.2017.08.001},
	date = {2017-08-24},
	note = "\url{https://core.ac.uk/display/132180766} ; \url{https://www.ncbi.nlm.nih.gov/pmc/articles/PMC6084816} ; \url{http://www.sciencedirect.com/science/article/pii/S2214782917300337} ; \url{http://europepmc.org/articles/PMC6084816} ; \url{https://pubmed.ncbi.nlm.nih.gov/30135747/} ; \url{http://sro.sussex.ac.uk/id/eprint/69863/} ; \url{https://www.sciencedirect.com/science/article/pii/S2214782917300337} ; \url{https://doaj.org/article/8147e8207adc414480ff5a40e72007a7} ; \url{https://core.ac.uk/download/96839591.pdf}",
	url = {https://lens.org/038-067-019-874-505}
}

@article{lens.org/038-096-417-078-443,
	author = {Jens Christoffer Skogen and Amanda Iselin Olesen Andersen and Gunnhild Johnsen Hjetland and Leif Edvard Aarø and Ian Colman and Børge Sivertsen and Turi Reiten Finserås},
	title = {Straightlining prevalence across domains of social media use and impact on internal consistency and mental health associations in the LifeOnSoMe study.},
	journal = {Scientific reports},
	year = {2025},
	volume = {15},
	number = {1},
	pages = {28990--},
	month = {August},
	doi = {10.1038/s41598-025-14276-6},
	date = {2025-08-07},
	url = {https://lens.org/038-096-417-078-443}
}

@article{lens.org/038-225-983-384-048,
	author = {Emily L. Leventhal and Emma R. Toner and Benjamin Davidson and Mehdi Boukhechba and Laura E. Barnes and Bethany A. Teachman},
	title = {Adapting a Mobile Anxiety Intervention for a University Community: Insights from a Qualitative Analysis},
	journal = {Journal of Technology in Behavioral Science},
	year = {2024},
	volume = {10},
	number = {2},
	pages = {435--449},
	month = {October},
	doi = {10.1007/s41347-024-00445-3},
	date = {2024-10-17},
	url = {https://lens.org/038-225-983-384-048}
}

@article{lens.org/038-757-702-557-799,
	author = {Sehar Shoukat},
	title = {Cell phone addiction and psychological and physiological health in adolescents.},
	journal = {EXCLI journal},
	year = {2019},
	volume = {18},
	pages = {47--50},
	month = {February},
	date = {2019-02-04},
	note = "\url{https://europepmc.org/article/MED/30956638} ; \url{https://pubmed.ncbi.nlm.nih.gov/30956638/} ; \url{http://www.ncbi.nlm.nih.gov/pmc/articles/PMC6449671/} ; \url{http://www.excli.de/index.php/excli/article/view/819} ; \url{https://www.ncbi.nlm.nih.gov/pmc/articles/PMC6449671/}",
	url = {https://lens.org/038-757-702-557-799}
}

@article{lens.org/038-806-718-942-657,
	author = {null Heera Jayasheela and null Rajendra Lamkhede and null Kalpana Kale and null Sangita Vikhe and null Sanjeev Kulkarni and null Helena Rosen},
	title = {Nurse's Experience of Using Digital Support to Manage Work Related  Stress at Pravara Rural Hospital: A Phenomenology Study},
	journal = {International Journal of Nursing Education},
	year = {2025},
	volume = {17},
	number = {1},
	month = {February},
	doi = {10.37506/4b1jhx96},
	date = {2025-02-15},
	url = {https://lens.org/038-806-718-942-657}
}

@article{lens.org/038-982-313-162-145,
	author = {Jolien Trekels and Maria T Maza and Jimmy Capella and Nathan A Jorgensen and Seh-Joo Kwon and Kristen A Lindquist and Mitchell J Prinstein and Eva H Telzer},
	title = {Diverse social media experiences and adolescents' depressive symptoms: the moderating role of neurobiological responsivity to rejected peers.},
	journal = {Social cognitive and affective neuroscience},
	year = {2024},
	volume = {19},
	number = {1},
	month = {October},
	doi = {10.1093/scan/nsae070},
	date = {2024-10-17},
	url = {https://lens.org/038-982-313-162-145}
}

@article{lens.org/039-359-999-487-244,
	author = {null Nisha Sharma},
	title = {Addressing Technostress \& Well -Being in Gig Economy: A Path to Economic Sustainability},
	journal = {Journal of Information Systems Engineering and Management},
	year = {2025},
	volume = {10},
	number = {43s},
	pages = {190--206},
	month = {May},
	doi = {10.52783/jisem.v10i43s.8354},
	date = {2025-05-07},
	url = {https://lens.org/039-359-999-487-244}
}

@article{lens.org/039-635-614-851-665,
	author = {Julia Sofie Gebhardt and Volker Harth and David A Groneberg and Stefanie Mache},
	title = {Job Demands and Resources Perceived by Dentists in a Digital Dental Workplace and Perceived Effects on Job Satisfaction and Stress: A Qualitative Study.},
	journal = {Clinics and practice},
	year = {2025},
	volume = {15},
	number = {5},
	pages = {92--92},
	month = {May},
	doi = {10.3390/clinpract15050092},
	date = {2025-05-12},
	url = {https://lens.org/039-635-614-851-665}
}

@article{lens.org/039-647-207-070-691,
	author = {null Major General (Dr.) Gurcharan Singh Lamba, VSM},
	title = {From Stigma to Strength: A Soldier's Perspective on Mental Health Challenges of Adolescents and Youth},
	journal = {Global E-Journal of Social Scientific Research},
	year = {2025},
	volume = {1},
	number = {9},
	month = {September},
	doi = {10.64706/g3rgn029},
	date = {2025-09-30},
	url = {https://lens.org/039-647-207-070-691}
}

@misc{lens.org/039-940-911-696-64X,
	author = {Claire Garnett and Olga Perski and Ildiko Tombor and Robert West and Susan Michie and Jamie Brown},
	title = {Predictors of Engagement, Response to Follow Up, and Extent of Alcohol Reduction in Users of a Smartphone App (Drink Less): Secondary Analysis of a Factorial Randomized Controlled Trial (Preprint)},
	month = {July},
	date = {2018-07-04},
	year = {2018},
	doi = {10.2196/preprints.11175},
	note = "\url{https://mhealth.jmir.org/2018/12/e11175/PDF} ; \url{https://doi.org/10.2196/11175}",
	url = {https://lens.org/039-940-911-696-64X}
}

@misc{lens.org/040-100-961-963-068,
	author = {Julia B Manning and Ann Blandford and Julian Edbrooke-Childs and Paul Marshall},
	title = {How Contextual Constraints Shape Midcareer High School Teachers' Stress Management and Use of Digital Support Tools: Qualitative Study (Preprint)},
	month = {July},
	date = {2019-07-09},
	year = {2019},
	doi = {10.2196/preprints.15416},
	note = "\url{https://mental.jmir.org/2020/4/e15416/PDF} ; \url{https://doi.org/10.2196/15416}",
	url = {https://lens.org/040-100-961-963-068}
}

@article{lens.org/040-132-530-678-675,
	author = {Anna Jupowicz-Ginalska and Małgorzata Kisilowska and Tomasz Baran and Aleksander Wysocki and Justyna Jasiewicz},
	title = {Fear of Missing Out Scale – A Nationwide Representative CAWI Survey in Poland},
	journal = {Central European Journal of Communication},
	year = {2021},
	volume = {13},
	number = {3(27)},
	pages = {313--332},
	month = {January},
	doi = {10.51480/1899-5101.13.3(27).1},
	date = {2021-01-19},
	note = "\url{https://journals.ptks.pl/cejc/article/view/204}",
	url = {https://lens.org/040-132-530-678-675}
}

@misc{lens.org/040-798-779-012-474,
	author = {Rosine Baseke and Rachael N. Kilonzo and Maureen Ngesa and Purity Mwende Nthuku and Tom L. Osborn},
	title = {WITHDRAWN},
	month = {August},
	date = {2025-08-22},
	year = {2025},
	doi = {10.31219/osf.io/yvdsc_v1},
	url = {https://lens.org/040-798-779-012-474}
}

@misc{lens.org/040-871-261-171-954,
	author = {Eliane M Boucher and Haley E Ward and Julia L Stafford and Acacia C Parks},
	title = {Effects of a Digital Mental Health Program on Perceived Stress in Adolescents Aged 13-17 Years: Protocol for a Randomized Controlled Trial (Preprint)},
	month = {November},
	date = {2020-11-05},
	year = {2020},
	doi = {10.2196/preprints.25545},
	note = "\url{https://www.researchprotocols.org/2021/4/e25545/PDF} ; \url{https://doi.org/10.2196/25545}",
	url = {https://lens.org/040-871-261-171-954}
}

@article{lens.org/040-943-679-964-126,
	author = {Sarah Fieger and Thomas Track},
	title = {Groundwater in Germany: challenges, solutions, and the BMBF funding measure LURCH: sustainable groundwater management},
	journal = {Environmental Sciences Europe},
	year = {2025},
	volume = {37},
	number = {1},
	month = {May},
	doi = {10.1186/s12302-025-01109-6},
	date = {2025-05-10},
	url = {https://lens.org/040-943-679-964-126}
}

@article{lens.org/041-499-667-925-38X,
	author = {Shunsen Huang and Xiaoxiong Lai and Li Ke and Yajun Li and Huanlei Wang and Xinmei Zhao and Xinran Dai and Yun Wang},
	title = {AI Technology panic-is AI Dependence Bad for Mental Health? A Cross-Lagged Panel Model and the Mediating Roles of Motivations for AI Use Among Adolescents.},
	journal = {Psychology research and behavior management},
	year = {2024},
	volume = {17},
	pages = {1087--1102},
	month = {March},
	doi = {10.2147/prbm.s440889},
	date = {2024-03-12},
	note = "\url{https://www.dovepress.com/getfile.php?fileID=97522} ; \url{https://doi.org/10.2147/prbm.s440889} ; \url{https://www.dovepress.com/article/download/91179} ; \url{https://www.dovepress.com/ai-technology-panicis-ai-dependence-bad-for-mental-health-a-cross-lagg-peer-reviewed-fulltext-article-PRBM}",
	url = {https://lens.org/041-499-667-925-38X}
}

@article{lens.org/041-936-711-904-141,
	author = {Anna Karin Olsson and Iréne Bernhard},
	title = {Keeping up the pace of digitalization in small businesses–Women entrepreneurs' knowledge and use of social media},
	journal = {International Journal of Entrepreneurial Behavior \& Research},
	year = {2020},
	volume = {27},
	number = {2},
	pages = {378--396},
	month = {November},
	doi = {10.1108/ijebr-10-2019-0615},
	date = {2020-11-27},
	note = "\url{https://www.emerald.com/insight/content/doi/10.1108/IJEBR-10-2019-0615/full/pdf?title=keeping-up-the-pace-of-digitalization-in-small-businesseswomen-entrepreneurs-knowledge-and-use-of-social-media} ; \url{https://www.emerald.com/insight/content/doi/10.1108/IJEBR-10-2019-0615/full/html}",
	url = {https://lens.org/041-936-711-904-141}
}

@article{lens.org/042-448-744-072-883,
	author = {Caroline Reßing and Anna Zeuge and Robin Arenz and Thorben Lukas Baumgart and Dominik Jan Schneider and Björn Niehaves},
	title = {"Take it Easy – Eine qualitative Untersuchung digitaler Stressoren und Stressbewältigungsmaßnahmen im Homeoffice"},
	journal = {HMD Praxis der Wirtschaftsinformatik},
	year = {2022},
	month = {May},
	doi = {10.1365/s40702-022-00881-w},
	date = {2022-05-30},
	note = "\url{https://link.springer.com/content/pdf/10.1365/s40702-022-00881-w.pdf} ; \url{https://doi.org/10.1365/s40702-022-00881-w}",
	url = {https://lens.org/042-448-744-072-883}
}

@article{lens.org/043-016-662-259-73X,
	author = {Claudia Niemann and Ben Godde and Claudia Voelcker-Rehage},
	title = {Senior Dance Experience, Cognitive Performance, and Brain Volume in Older Women.},
	journal = {Neural plasticity},
	year = {2016},
	volume = {2016},
	pages = {9837321--9837321},
	month = {September},
	doi = {10.1155/2016/9837321},
	date = {2016-09-25},
	note = "\url{https://monarch.qucosa.de/api/qucosa%3A20571/attachment/ATT-0/} ; \url{https://www.ncbi.nlm.nih.gov/pubmed/27738528} ; \url{https://pubmed.ncbi.nlm.nih.gov/27738528/} ; \url{https://europepmc.org/article/PMC/PMC5055974} ; \url{https://doaj.org/article/1deec578ce8140d3984301525f471d73} ; \url{https://www.hindawi.com/journals/np/2016/9837321/} ; \url{https://downloads.hindawi.com/journals/np/2016/9837321.pdf} ; \url{https://www.ncbi.nlm.nih.gov/pmc/articles/PMC5055974} ; \url{http://downloads.hindawi.com/journals/np/2016/9837321.pdf} ; \url{https://new.hindawi.com/journals/np/2016/9837321/} ; \url{https://core.ac.uk/download/153230036.pdf}",
	url = {https://lens.org/043-016-662-259-73X}
}

@article{lens.org/043-135-162-857-989,
	author = {Robert Stojan and Navin Kaushal and Otmar Leo Bock and Nicole Hudl and Claudia Voelcker-Rehage},
	title = {Benefits of Higher Cardiovascular and Motor Coordinative Fitness on Driving Behavior Are Mediated by Cognitive Functioning: A Path Analysis.},
	journal = {Frontiers in aging neuroscience},
	year = {2021},
	volume = {13},
	pages = {686499--686499},
	month = {June},
	doi = {10.3389/fnagi.2021.686499},
	date = {2021-06-29},
	note = "\url{https://www.mysciencework.com/publication/show/benefits-higher-cardiovascular-motor-coordinative-fitness-driving-behavior-mediated-cognitive-functioning-path-analysis-d3a43d63} ; \url{https://www.frontiersin.org/articles/10.3389/fnagi.2021.686499/full} ; \url{https://www.ncbi.nlm.nih.gov/pmc/articles/PMC8277437} ; \url{https://europepmc.org/article/MED/34267646} ; \url{https://pubmed.ncbi.nlm.nih.gov/34267646/}",
	url = {https://lens.org/043-135-162-857-989}
}

@article{lens.org/043-182-396-049-871,
	author = {Darja Pipuš},
	title = {Videogames in Real Life as a Form of Learning},
	journal = {Proceedings of The World Conference on Education and Teaching},
	year = {2025},
	volume = {4},
	number = {1},
	pages = {111--119},
	month = {July},
	doi = {10.33422/etconf.v4i1.1129},
	date = {2025-07-24},
	url = {https://lens.org/043-182-396-049-871}
}

@book{lens.org/044-211-076-107-872,
	author = {David Bausch},
	title = {Digitaler Stress: Schattenseite der neuen Arbeitswelt},
	publisher = {Haufe},
	year = {2024},
	url = {https://lens.org/044-211-076-107-872},
	doi = {10.34157/978-3-648-17712-9}
}

@article{lens.org/044-213-686-331-168,
	author = {Amal Mohamed Zayed},
	title = {The Mediating Role of Self-Regulated Learning and Digital Wisdom in the Relationship Between Digital Stress and Academic Flourishing Among Undergraduate Students},
	journal = {Sohag University International Journal of Educational Research},
	year = {2025},
	volume = {11},
	number = {11},
	pages = {69--104},
	month = {January},
	doi = {10.21608/suijer.2025.343529.1015},
	date = {2025-01-30},
	url = {https://lens.org/044-213-686-331-168}
}

@article{lens.org/044-526-746-880-546,
	author = {Namkee G Choi and Sarah Hammaker and Diana M DiNitto and C Nathan Marti},
	title = {COVID-19 and Loneliness among Older Adults: Associations with Mode of Family/Friend Contacts and Social Participation.},
	journal = {Clinical gerontologist},
	year = {2021},
	volume = {45},
	number = {2},
	pages = {390--402},
	month = {December},
	doi = {10.1080/07317115.2021.2013383},
	date = {2021-12-28},
	url = {https://lens.org/044-526-746-880-546}
}

@article{lens.org/045-110-706-547-623,
	author = {نورا إبراهيم غريب and مها جلال شعيب and منار مرسي الشامي},
	title = {النموذج البنائي للعلاقات السببية بين الطفو الأكاديمي والإجهاد الرقمي والاندماج الجامعي لدى طلاب كلية الاقتصاد المنزلي جامعة المنوفية Structural Modeling of the Causal Relationships between Academic Buoyancy, Digital Stress, and University Engagement among Home Economics Faculty Students},
	journal = {المجلة العلمية لعلوم التربية النوعية},
	year = {2023},
	volume = {18},
	number = {18},
	pages = {270--346},
	month = {December},
	doi = {10.21608/sjsep.2023.336659},
	date = {2023-12-01},
	note = "\url{https://sjsep.journals.ekb.eg/article_336659_b48306ab5adeef8a1a89a2ce2811bd7d.pdf} ; \url{https://doi.org/10.21608/sjsep.2023.336659}",
	url = {https://lens.org/045-110-706-547-623}
}

@article{lens.org/045-606-404-273-849,
	author = {Jeffrey Wimmer and Lisa Waldenburger},
	title = {DIGITAL STRESS IN EVERYDAY LIFE},
	journal = {AoIR Selected Papers of Internet Research},
	year = {2020},
	month = {October},
	doi = {10.5210/spir.v2020i0.11364},
	date = {2020-10-05},
	note = "\url{https://journals.uic.edu/ojs/index.php/spir/article/view/11364} ; \url{https://journals.uic.edu/ojs/index.php/spir/article/download/11364/9948}",
	url = {https://lens.org/045-606-404-273-849}
}

@inbook{lens.org/045-744-567-809-973,
	author = {Argang Ghadiri and Theo Peters},
	title = {Arbeitsalltag in digitalen Zeiten},
	pages = {27--37},
	publisher = {Springer Fachmedien Wiesbaden},
	year = {2020},
	month = {December},
	date = {2020-12-19},
	doi = {10.1007/978-3-658-32431-5_4},
	note = "\url{https://link.springer.com/chapter/10.1007/978-3-658-32431-5_4}",
	url = {https://lens.org/045-744-567-809-973}
}

@article{lens.org/046-028-893-446-513,
	author = {Hengjie Luan and Yujing Jiang and Huili Lin and Yahua Wang},
	title = {A New Thin Seam Backfill Mining Technology and Its Application},
	journal = {Energies},
	year = {2017},
	volume = {10},
	number = {12},
	pages = {2023--},
	month = {December},
	doi = {10.3390/en10122023},
	date = {2017-12-01},
	note = "\url{https://econpapers.repec.org/RePEc:gam:jeners:v:10:y:2017:i:12:p:2023-:d:121286} ; \url{https://ideas.repec.org/a/gam/jeners/v10y2017i12p2023-d121286.html} ; \url{https://www.mdpi.com/1996-1073/10/12/2023} ; \url{https://www.mdpi.com/1996-1073/10/12/2023/pdf} ; \url{https://core.ac.uk/display/132757295}",
	url = {https://lens.org/046-028-893-446-513}
}

@article{lens.org/046-037-863-904-952,
	author = {Sophia Choukas-Bradley and Savannah R Roberts and Anne J Maheux and Jacqueline Nesi},
	title = {The Perfect Storm: A Developmental-Sociocultural Framework for the Role of Social Media in Adolescent Girls' Body Image Concerns and Mental Health.},
	journal = {Clinical child and family psychology review},
	year = {2022},
	volume = {25},
	number = {4},
	pages = {681--701},
	month = {July},
	doi = {10.1007/s10567-022-00404-5},
	date = {2022-07-16},
	note = "\url{https://link.springer.com/content/pdf/10.1007/s10567-022-00404-5.pdf} ; \url{https://doi.org/10.1007/s10567-022-00404-5} ; \url{https://osf.io/ju92a/download} ; \url{https://osf.io/ju92a/} ; \url{https://psyarxiv.com/ju92a/download} ; \url{https://psyarxiv.com/ju92a/}",
	url = {https://lens.org/046-037-863-904-952}
}

@article{lens.org/046-852-667-395-40X,
	author = {Amna Khan and Uzma Ilyas},
	title = {Urdu adaptation and validation of Multidimensional Digital Stressor Scale},
	journal = {Media Asia},
	year = {2024},
	pages = {1--16},
	month = {June},
	date = {2024-06-27},
	url = {https://lens.org/046-852-667-395-40X}
}

@article{lens.org/047-342-581-001-218,
	author = {Stefanie L. Sequeira and Alexandra M. Rodman and Jacqueline Nesi and Jennifer S. Silk},
	title = {Social threat and adolescent mental health},
	journal = {Nature Reviews Psychology},
	year = {2025},
	volume = {4},
	number = {10},
	pages = {639--653},
	month = {August},
	doi = {10.1038/s44159-025-00484-4},
	date = {2025-08-22},
	url = {https://lens.org/047-342-581-001-218}
}

@article{lens.org/047-517-229-001-827,
	author = {Ravi Nagarajan and Gamal Abou-Mohamed and Tammy Myers and Robert W. Caldwell},
	title = {A novel catecholamine, arbutamine, for a pharmacological cardiac stress agent.},
	journal = {Cardiovascular drugs and therapy},
	year = {1996},
	volume = {10},
	number = {1},
	pages = {31--38},
	doi = {10.1007/bf00051128},
	note = "\url{https://augusta.pure.elsevier.com/en/publications/a-novel-catecholamine-arbutamine-for-a-pharmacological-cardiac-st} ; \url{https://link.springer.com/article/10.1007/BF00051128}",
	url = {https://lens.org/047-517-229-001-827}
}

@article{lens.org/047-635-517-796-537,
	author = {Charlotte Steenblock and Peter Schwarz and Barbara Ludwig and Andreas Linkermann and Paul Zimmet and Konstantin Y. Kulebyakin and Vsevolod A. Tkachuk and Alexander G. Markov and Hendrik Lehnert and Martin Hrabě de Angelis and Hannes Rietzsch and Roman N. Rodionov and Kamlesh Khunti and David Hopkins and Andreas L. Birkenfeld and Bernhard O. Boehm and Richard I. G. Holt and Jay S. Skyler and J. Hans DeVries and Eric Renard and Robert H. Eckel and K. George M.M. Alberti and Bruno Geloneze and Juliana C.N. Chan and Jean Claude Mbanya and Henry Chijioke Onyegbutulem and Ambady Ramachandran and Abdul Basit and Mohamed Hassanein and Gavin A. Bewick and Giatgen A. Spinas and Felix Beuschlein and Rüdiger Landgraf and Francesco Rubino and Geltrude Mingrone and Stefan R. Bornstein},
	title = {COVID-19 and metabolic disease: mechanisms and clinical management.},
	journal = {The lancet. Diabetes \& endocrinology},
	year = {2021},
	volume = {9},
	number = {11},
	pages = {786--798},
	month = {October},
	doi = {10.1016/s2213-8587(21)00244-8},
	date = {2021-10-04},
	note = "\url{https://pubmed.ncbi.nlm.nih.gov/34619105/} ; \url{https://www.sciencedirect.com/science/article/pii/S2213858721002448} ; \url{https://search.bvsalud.org/global-literature-on-novel-coronavirus-2019-ncov/resource/zh/covidwho-1447252} ; \url{https://www.zora.uzh.ch/id/eprint/208095/} ; \url{https://www.thelancet.com/journals/landia/article/PIIS2213-8587(21)00244-8/fulltext} ; \url{https://kclpure.kcl.ac.uk/portal/en/publications/covid19-and-metabolic-disease(8fd472a9-fda9-43ee-92cd-5fa26d0e88ae).html} ; \url{https://uni-salzburg.elsevierpure.com/en/publications/covid-19-and-metabolic-disease-mechanisms-and-clinical-management} ; \url{https://www.ncbi.nlm.nih.gov/pubmed/34619105} ; \url{https://pubmed.ncbi.nlm.nih.gov/34619105/?fc=None&ff=20211010060101&v=2.15.0} ; \url{https://www.thelancet.com/article/S2213858721002448/pdf} ; \url{https://europepmc.org/article/MED/34619105} ; \url{https://www.ncbi.nlm.nih.gov/pmc/articles/PMC8489878}",
	url = {https://lens.org/047-635-517-796-537}
}

@inbook{lens.org/048-471-475-280-249,
	author = {Sonia Livingstone and Alicia Blum-Ross},
	title = {Researching children and childhood in the digital age},
	pages = {66--82},
	publisher = {Routledge},
	year = {2017},
	month = {January},
	date = {2017-01-12},
	doi = {10.4324/9781315657349-9},
	note = "\url{http://eprints.lse.ac.uk/68897/} ; \url{https://www.taylorfrancis.com/chapters/edit/10.4324/9781315657349-9/researching-children-childhood-digital-age-sonia-livingstone-alicia-blum-ross} ; \url{https://www.taylorfrancis.com/books/e/9781315657349/chapters/10.4324/9781315657349-9}",
	url = {https://lens.org/048-471-475-280-249}
}

@article{lens.org/048-514-291-481-131,
	author = {Monika Bernburg and Julia Sofie Gebhardt and David A Groneberg and Stefanie Mache},
	title = {Impact of Digitalization in Dentistry on Technostress, Mental Health, and Job Satisfaction: A Quantitative Study.},
	journal = {Healthcare (Basel, Switzerland)},
	year = {2025},
	volume = {13},
	number = {1},
	pages = {72--72},
	month = {January},
	doi = {10.3390/healthcare13010072},
	date = {2025-01-03},
	url = {https://lens.org/048-514-291-481-131}
}

@article{lens.org/048-578-387-846-249,
	author = {Gunnhild Johnsen Hjetland and Turi Reiten Finserås and Børge Sivertsen and Ian Colman and Randi Træland Hella and Amanda Iselin Olesen Andersen and Jens Christoffer Skogen},
	title = {Digital self-presentation and adolescent mental health: Cross-sectional and longitudinal insights from the "LifeOnSoMe"-study.},
	journal = {BMC public health},
	year = {2024},
	volume = {24},
	number = {1},
	pages = {2635--},
	month = {September},
	doi = {10.1186/s12889-024-20052-4},
	date = {2024-09-27},
	url = {https://lens.org/048-578-387-846-249}
}

@article{lens.org/048-619-787-829-673,
	author = {Guogao Zhang and Wenjun Peng and Jingjun Wu and Qian Zhao and Tao Xie},
	title = {Digital coding of mechanical stress in a dynamic covalent shape memory polymer network.},
	journal = {Nature communications},
	year = {2018},
	volume = {9},
	number = {1},
	pages = {4002--},
	month = {October},
	doi = {10.1038/s41467-018-06420-w},
	date = {2018-10-01},
	note = "\url{https://ui.adsabs.harvard.edu/abs/2018NatCo...9.4002Z/abstract} ; \url{https://www.ncbi.nlm.nih.gov/pmc/articles/PMC6167378/} ; \url{https://www.nature.com/articles/s41467-018-06420-w.pdf} ; \url{https://www.scilit.net/article/6d396414a8ad385c9ab7ad49c78602a9} ; \url{https://www.nature.com/articles/s41467-018-06420-w}",
	url = {https://lens.org/048-619-787-829-673}
}

@article{lens.org/048-628-249-948-020,
	author = {Ramadan Mohamed Ismail and Mohammad Al- Safi Abdelkarim and Norah Saad Al- Baqami},
	title = {Online Vigilance and Its Relationship to Digital Stress and Symptoms of Depression},
	journal = {International Journal of Religion},
	year = {2023},
	volume = {4},
	number = {2},
	pages = {701--710},
	month = {December},
	doi = {10.61707/vnhz4341},
	date = {2023-12-19},
	url = {https://lens.org/048-628-249-948-020}
}

@article{lens.org/049-280-821-818-449,
	author = {null Red},
	title = {"Digitaler Stress" fördert Kopf- und Rückenschmerzen},
	journal = {MMW Fortschritte der Medizin},
	year = {2019},
	volume = {161},
	number = {3},
	pages = {20--20},
	month = {February},
	doi = {10.1007/s15006-019-0163-y},
	date = {2019-02-18},
	url = {https://lens.org/049-280-821-818-449}
}

@article{lens.org/049-470-279-608-608,
	author = {Yang Hu and Yue Tan Qian},
	title = {COVID-19, Inter-household Contact and Mental Well-Being Among Older Adults in the US and the UK},
	journal = {Frontiers in sociology},
	year = {2021},
	volume = {6},
	pages = {714626--714626},
	month = {July},
	doi = {10.3389/fsoc.2021.714626},
	date = {2021-07-26},
	note = "\url{https://pubmed.ncbi.nlm.nih.gov/34381838/} ; \url{https://open.library.ubc.ca/soa/cIRcle/collections/facultyresearchandpublications/52383/items/1.0401103} ; \url{https://www.ncbi.nlm.nih.gov/pmc/articles/PMC8350320/} ; \url{https://www.frontiersin.org/articles/10.3389/fsoc.2021.714626/full} ; \url{https://eprints.lancs.ac.uk/id/eprint/156524/} ; \url{http://www.frontiersin.org/articles/10.3389/fsoc.2021.714626/full} ; \url{https://pesquisa.bvsalud.org/global-literature-on-novel-coronavirus-2019-ncov/resource/en/covidwho-1354900}",
	url = {https://lens.org/049-470-279-608-608}
}

@article{lens.org/049-583-391-709-274,
	author = {Clara Bail and Volker Harth and Stefanie Mache},
	title = {Digitalization in Urology-A Multimethod Study of the Relationships between Physicians' Technostress, Burnout, Work Engagement and Job Satisfaction.},
	journal = {Healthcare (Basel, Switzerland)},
	year = {2023},
	volume = {11},
	number = {16},
	pages = {2255--2255},
	month = {August},
	doi = {10.3390/healthcare11162255},
	date = {2023-08-10},
	note = "\url{https://www.mdpi.com/2227-9032/11/16/2255/pdf?version=1691663730} ; \url{https://doi.org/10.3390/healthcare11162255}",
	url = {https://lens.org/049-583-391-709-274}
}

@article{lens.org/049-737-951-560-48X,
	author = {Sammy J. S. Wrede and Tobias Esch and Maren M. Michaelsen},
	title = {Mindfulness in the digital workplace: an explorative study of the compatibility of mindfulness and technology},
	journal = {BMC Digital Health},
	year = {2025},
	volume = {3},
	number = {1},
	month = {August},
	doi = {10.1186/s44247-025-00186-0},
	date = {2025-08-19},
	note = "\url{https://bmcdigitalhealth.biomedcentral.com/counter/pdf/10.1186/s44247-025-00186-0} ; \url{https://doi.org/10.1186/s44247-025-00186-0}",
	url = {https://lens.org/049-737-951-560-48X}
}

@article{lens.org/049-774-899-768-189,
	author = {Ashwini S Rathod and Abhishek Ingole and Abhay Gaidhane and Sonali G Choudhari},
	title = {Psychological Morbidities Associated With Excessive Usage of Smartphones Among Adolescents and Young Adults: A Review.},
	journal = {Cureus},
	year = {2022},
	volume = {14},
	number = {10},
	pages = {e30756--},
	month = {October},
	doi = {10.7759/cureus.30756},
	date = {2022-10-27},
	note = "\url{https://assets.cureus.com/uploads/review_article/pdf/113342/20221126-29957-81wf54.pdf} ; \url{https://doi.org/10.7759/cureus.30756}",
	url = {https://lens.org/049-774-899-768-189}
}

@misc{lens.org/050-174-847-978-041,
	author = {Johanna Freund and Filip Smit and Dirk Lehr and Anna-Carlotta Zarski and Matthias Berking and Heleen Riper and Burkhardt Funk and David Daniel Ebert and Claudia Buntrock},
	title = {A Universal Digital Stress Management Intervention for Employees: Randomized Controlled Trial with Health-Economic Evaluation (Preprint)},
	month = {April},
	date = {2023-04-25},
	year = {2023},
	doi = {10.2196/preprints.48481},
	url = {https://lens.org/050-174-847-978-041}
}

@inproceedings{lens.org/050-185-327-458-847,
	author = {S. Perumalla and A. Al-Fares and R. Husain and R. Mulyono and N. Al Ammar and A. Al-Kandary and H. Singh and R. Al Naeimi and U. Prasad and E. Scheele and C. Barton},
	title = {Regional In-Situ Stress Mapping: An Initiative for Exploration \& Development of Deep Gas Reservoirs in Kuwait},
	booktitle = {IPTC 2014: International Petroleum Technology Conference},
	year = {2014},
	publisher = {European Association of Geoscientists \& Engineers},
	doi = {10.3997/2214-4609-pdb.395.iptc-17632-ms},
	url = {https://lens.org/050-185-327-458-847}
}

@article{lens.org/050-292-186-007-527,
	author = {Mukhtar Tultabayev and Umyt Zhumanova and Tamara Tultabayeva and Aruzhan Shoman},
	title = {Validation of the hypothesis on the protective role of functional beverages in mitigating the adverse health effects of digital technologies.},
	journal = {Frontiers in nutrition},
	year = {2025},
	volume = {12},
	pages = {1626046--},
	month = {September},
	doi = {10.3389/fnut.2025.1626046},
	date = {2025-09-09},
	url = {https://lens.org/050-292-186-007-527}
}

@article{lens.org/050-752-726-351-690,
	title = {Supplemental Material for Predicting Effects of a Digital Stress Intervention for Patients With Depressive Symptoms: Development and Validation of Meta-Analytic Prognostic Models Using Individual Participant Data},
	journal = {Journal of Consulting and Clinical Psychology},
	year = {2023},
	month = {December},
	doi = {10.1037/ccp0000852.supp},
	date = {2023-12-21},
	url = {https://lens.org/050-752-726-351-690}
}

@inproceedings{lens.org/050-850-125-121-979,
	author = {Nataly Birbeck and Shaun Lawson and Kellie Morrissey and Tim Rapley and Patrick Olivier},
	title = {CHI - Self Harmony: Rethinking Hackathons to Design and Critique Digital Technologies for Those Affected by Self-Harm},
	booktitle = {Proceedings of the 2017 CHI Conference on Human Factors in Computing Systems},
	year = {2017},
	pages = {146--157},
	month = {May},
	date = {2017-05-02},
	publisher = {ACM},
	doi = {10.1145/3025453.3025931},
	note = "\url{https://dblp.uni-trier.de/db/conf/chi/chi2017.html#BirbeckLMRO17} ; \url{https://dl.acm.org/doi/pdf/10.1145/3025453.3025931} ; \url{http://eprint.ncl.ac.uk/pub_details2.aspx?pub_id=238610} ; \url{https://research.monash.edu/en/publications/self-harmony-rethinking-hackathons-to-design-and-critique-digital} ; \url{https://dl.acm.org/ft_gateway.cfm?id=3025931&type=pdf} ; \url{http://nrl.northumbria.ac.uk/34369/} ; \url{https://researchportal.northumbria.ac.uk/en/publications/self-harmony-rethinking-hackathons-to-design-and-critique-digital} ; \url{https://core.ac.uk/download/157854075.pdf}",
	url = {https://lens.org/050-850-125-121-979}
}

@article{lens.org/050-930-583-452-396,
	author = {Álvaro Antón-Sancho and Pablo Fernández-Arias and Diego Vergara-Rodríguez},
	title = {Impact of the covid-19 pandemic on the use of ICT tools in science and technology education},
	journal = {Journal of Technology and Science Education},
	year = {2023},
	volume = {13},
	number = {1},
	pages = {130--130},
	month = {January},
	doi = {10.3926/jotse.1860},
	date = {2023-01-29},
	note = "\url{https://www.jotse.org/index.php/jotse/article/download/1860/679} ; \url{https://doi.org/10.3926/jotse.1860} ; \url{https://dialnet.unirioja.es/descarga/articulo/8791858.pdf} ; \url{https://dialnet.unirioja.es/servlet/oaiart?codigo=8791858} ; \url{https://figshare.com/articles/journal_contribution/Impact_of_the_covid-19_pandemic_on_the_use_of_ICT_tools_in_science_and_technology_education/25102673/2/files/44292227.pdf} ; \url{https://figshare.com/articles/journal_contribution/Impact_of_the_covid-19_pandemic_on_the_use_of_ICT_tools_in_science_and_technology_education/25102673} ; \url{https://upcommons.upc.edu/bitstream/2117/387516/1/1860-6805-1-PB.pdf} ; \url{https://hdl.handle.net/2117/387516}",
	url = {https://lens.org/050-930-583-452-396}
}

@article{lens.org/051-059-291-120-180,
	author = {Melissa P S Toh and Chui Yuen Yang and Phei Cze Lim and Hui Li J Loh and Gabriela Bergonzelli and Luca Lavalle and Elias Mardhy and Tinu Mary Samuel and Elvira Suniega-Tolentino and Irma Silva Zolezzi and Lisa R Fries and Shiao Yng Chan},
	title = {A Probiotic Intervention With Bifidobacterium longum NCC3001 on Perinatal Mood Outcomes (PROMOTE Study): Protocol for a Decentralized Randomized Controlled Trial.},
	journal = {JMIR research protocols},
	year = {2023},
	volume = {12},
	pages = {e41751--e41751},
	month = {April},
	doi = {10.2196/41751},
	date = {2023-04-05},
	note = "\url{https://www.researchprotocols.org/2023/1/e41751/PDF} ; \url{https://doi.org/10.2196/41751}",
	url = {https://lens.org/051-059-291-120-180}
}

@article{lens.org/051-220-096-721-376,
	author = {Zhang Wen and Chen Yifan and Cao Gaohui},
	title = {Digital stress among Chinese adolescents: a focus group study},
	journal = {Information Research an international electronic journal},
	year = {2024},
	volume = {29},
	number = {2},
	pages = {619--634},
	month = {June},
	doi = {10.47989/ir292852},
	date = {2024-06-18},
	note = "\url{https://informationr.net/infres/article/download/852/425} ; \url{https://doi.org/10.47989/ir292852}",
	url = {https://lens.org/051-220-096-721-376}
}

@article{lens.org/051-452-867-790-234,
	author = {Roxana Șipoș and Tudor Văidean and Andreea-Marlena Răpciuc and Costina-Ruxandra Poetar and Elena Predescu},
	title = {Analysing Digital Engagement Patterns: A Machine Learning Investigation into Social Anxiety Among Adolescents with ADHD.},
	journal = {Journal of clinical medicine},
	year = {2024},
	volume = {13},
	number = {23},
	pages = {7461--7461},
	month = {December},
	doi = {10.3390/jcm13237461},
	date = {2024-12-07},
	url = {https://lens.org/051-452-867-790-234}
}

@article{lens.org/051-871-507-552-853,
	author = {Kate Magsamen-Conrad and Jeanette Muhleman Dillon and China Billotte Verhoff and Sandra L. Faulkner},
	title = {Online Health-Information Seeking Among Older Populations: Family Influences and the Role of the Medical Professional},
	journal = {Health communication},
	year = {2018},
	volume = {34},
	number = {8},
	pages = {859--871},
	month = {February},
	doi = {10.1080/10410236.2018.1439265},
	date = {2018-02-23},
	note = "\url{https://www.tandfonline.com/doi/full/10.1080/10410236.2018.1439265} ; \url{https://www.ncbi.nlm.nih.gov/pmc/articles/PMC6230499} ; \url{https://europepmc.org/article/MED/29474125} ; \url{https://pubmed.ncbi.nlm.nih.gov/29474125/}",
	url = {https://lens.org/051-871-507-552-853}
}

@inproceedings{lens.org/052-110-991-178-161,
	author = {Aija Cunska},
	title = {LEARNING HABITS: DOES THE DIGITAL GENERATION HAVE DIGITAL STRESS AND HOW DOES IT AFFECT THE LEARNING OF MATHEMATICS?},
	booktitle = {Psychological Applications and Trends},
	year = {2022},
	volume = {5},
	pages = {176--178},
	month = {April},
	date = {2022-04-22},
	publisher = {inScience Press},
	doi = {10.36315/2022inpact042},
	url = {https://lens.org/052-110-991-178-161}
}

@article{lens.org/052-965-153-254-157,
	author = {Michelle Berger and Ricarda Schäfer and Marco Schmidt and Christian Regal and Henner Gimpel},
	title = {How to prevent technostress at the digital workplace: a Delphi study.},
	journal = {Journal of business economics},
	year = {2023},
	volume = {94},
	number = {7-8},
	pages = {1--1113},
	month = {May},
	doi = {10.1007/s11573-023-01159-3},
	date = {2023-05-02},
	note = "\url{https://link.springer.com/content/pdf/10.1007/s11573-023-01159-3.pdf} ; \url{https://doi.org/10.1007/s11573-023-01159-3}",
	url = {https://lens.org/052-965-153-254-157}
}

@misc{lens.org/053-224-040-844-714,
	author = {Verena Meier},
	title = {Gesund bleiben in der Arbeitswelt 4.0: Räumliche und psychosoziale Einflussfaktoren als Ressource oder Belastung in der digitalen Transformation der Wissensarbeit in der Schweiz},
	year = {2021},
	month = {September},
	date = {2021-09-20},
	doi = {10.5281/zenodo.5750104},
	note = "\url{https://zenodo.org/record/5750104}",
	url = {https://lens.org/053-224-040-844-714}
}

@misc{lens.org/053-345-130-971-443,
	author = {Steven Bond-Smith and Alan Duncan and Daniel Kiely and Silvia Salazar},
	title = {Falling Through the Net: The Digital Divide in Western Australia},
	year = {2018},
	note = "\url{https://ideas.repec.org/p/ozl/bcecrs/fwa11.html}",
	url = {https://lens.org/053-345-130-971-443}
}

@article{lens.org/054-124-413-275-277,
	author = {Elisabeth Rohwer and Ann-Christin Kordsmeyer and Volker Harth and Stefanie Mache},
	title = {Boundarylessness and sleep quality among virtual team members – a pilot study from Germany},
	journal = {Journal of occupational medicine and toxicology (London, England)},
	year = {2020},
	volume = {15},
	number = {1},
	pages = {1--13},
	month = {October},
	doi = {10.1186/s12995-020-00281-0},
	date = {2020-10-07},
	note = "\url{https://pubmed.ncbi.nlm.nih.gov/33042208/} ; \url{https://www.ncbi.nlm.nih.gov/pubmed/33042208} ; \url{https://link.springer.com/article/10.1186/s12995-020-00281-0} ; \url{https://www.researchsquare.com/article/rs-24024/v2} ; \url{https://occup-med.biomedcentral.com/articles/10.1186/s12995-020-00281-0} ; \url{https://link.springer.com/content/pdf/10.1186/s12995-020-00281-0.pdf} ; \url{http://www.ncbi.nlm.nih.gov/pubmed/33042208} ; \url{https://www.researchsquare.com/article/rs-24024/v2.pdf}",
	url = {https://lens.org/054-124-413-275-277}
}

@article{lens.org/054-451-794-977-077,
	author = {Antonio Pineda-Espejel and Marina Trejo and Lucía Terán and Lourdes Cutti and Edgar Galarraga},
	title = {PHYSIOLOGICAL AND ANXIETY RESPONSES TO SOCIALLY PRESCRIBED PERFECTIONISM FOR GYMNASTIC COMPETITION: CASE STUDY},
	journal = {Science of Gymnastics Journal},
	year = {2020},
	volume = {12},
	number = {2},
	pages = {147--161},
	month = {June},
	doi = {10.52165/sgj.12.2.147-161},
	date = {2020-06-01},
	note = "\url{https://journals.uni-lj.si/sgj/article/download/11657/10492} ; \url{https://doi.org/10.52165/sgj.12.2.147-161}",
	url = {https://lens.org/054-451-794-977-077}
}

@article{lens.org/055-130-194-276-196,
	author = {Helena Vallo Hult and Katriina Byström},
	title = {Challenges to learning and leading the digital workplace},
	journal = {Studies in Continuing Education},
	year = {2021},
	volume = {44},
	number = {3},
	pages = {460--474},
	month = {February},
	doi = {10.1080/0158037x.2021.1879038},
	date = {2021-02-14},
	url = {https://lens.org/055-130-194-276-196}
}

@misc{lens.org/055-562-291-390-803,
	author = {Augustus Osborne},
	title = {Balancing the benefits and risks of social media on adolescent mental health in a post-pandemic world.},
	month = {August},
	date = {2025-08-13},
	year = {2025},
	doi = {10.1186/s13034-025-00951-z},
	url = {https://lens.org/055-562-291-390-803}
}

@inbook{lens.org/055-620-088-966-697,
	author = {Gia Merlo},
	title = {Stress, Burnout, and Coping Strategies},
	pages = {179--196},
	publisher = {Oxford University Press},
	year = {2021},
	doi = {10.1093/med/9780197506226.003.0010},
	note = "\url{https://nyuscholars.nyu.edu/en/publications/stress-burnout-and-coping-strategies}",
	url = {https://lens.org/055-620-088-966-697}
}

@misc{lens.org/055-873-781-378-581,
	author = {Thomas Fischer and Martin Reuter and René Riedl},
	title = {Digital Stressors Scale},
	year = {2021},
	doi = {10.1037/t86052-000},
	url = {https://lens.org/055-873-781-378-581}
}

@article{lens.org/056-246-552-635-592,
	author = {Auwliya Khairun Nisa and Muhammad Aridan and null Marzuki and Muhammad Safdar Bhatti},
	title = {Navigating Digital Stress: A Rasch Analysis of Social Media Impact and Psychological Readiness among Female Teachers in Islamic Schools},
	journal = {Women, Education, and Social Welfare},
	year = {2024},
	volume = {1},
	number = {2},
	pages = {71--87},
	month = {December},
	doi = {10.70211/wesw.v1i2.243},
	date = {2024-12-30},
	url = {https://lens.org/056-246-552-635-592}
}

@misc{lens.org/056-592-692-936-719,
	author = {Li Man and Shu Xinqian},
	title = {Research on Eliminating Interfering Factors in Measuring Wettability of Fine Coal Dust},
	year = {2008},
	note = "\url{http://www.airitilibrary.com/Publication/Index/WFHYXW303539}",
	url = {https://lens.org/056-592-692-936-719}
}

@article{lens.org/057-423-414-401-633,
	author = {Kati Kajastus and Olli Kiviruusu and Mauri Marttunen and Klaus Ranta},
	title = {Associations of generalized anxiety and social anxiety symptoms with sleep duration, amount of intense exercise, and excessive internet use among adolescents.},
	journal = {BMC psychiatry},
	year = {2024},
	volume = {24},
	number = {1},
	pages = {791--},
	month = {November},
	doi = {10.1186/s12888-024-06231-y},
	date = {2024-11-12},
	url = {https://lens.org/057-423-414-401-633}
}

@article{lens.org/057-625-885-819-935,
	author = {Helena C. Kaltenegger and Linda Becker and Nicolas Rohleder and Dennis Nowak and Matthias Weigl},
	title = {Association of working conditions including digital technology use and systemic inflammation among employees: study protocol for a systematic review},
	journal = {Systematic reviews},
	year = {2020},
	volume = {9},
	number = {1},
	pages = {1--11},
	month = {September},
	doi = {10.1186/s13643-020-01463-x},
	date = {2020-09-28},
	note = "\url{https://systematicreviewsjournal.biomedcentral.com/articles/10.1186/s13643-020-01463-x} ; \url{https://link.springer.com/content/pdf/10.1186/s13643-020-01463-x.pdf} ; \url{https://link.springer.com/article/10.1186/s13643-020-01463-x} ; \url{https://pubmed.ncbi.nlm.nih.gov/32988415/} ; \url{https://www.ncbi.nlm.nih.gov/pmc/articles/PMC7523305}",
	url = {https://lens.org/057-625-885-819-935}
}

@article{lens.org/058-075-863-431-131,
	author = {Amna Khan and Uzma Ilyas},
	title = {Urdu adaptation and validation of Multidimensional Digital Stressor Scale},
	journal = {Media Asia},
	year = {2024},
	volume = {52},
	number = {2},
	pages = {285--300},
	month = {June},
	doi = {10.1080/01296612.2024.2368344},
	date = {2024-06-27},
	url = {https://lens.org/058-075-863-431-131}
}

@article{lens.org/058-294-417-931-574,
	author = {Thomas Fischer and René Riedl},
	title = {Technostress Research: A Nurturing Ground for Measurement Pluralism?},
	journal = {Communications of the Association for Information Systems},
	year = {2017},
	volume = {40},
	number = {1},
	pages = {17--401},
	doi = {10.17705/1cais.04017},
	note = "\url{https://aisel.aisnet.org/cais/vol40/iss1/17/} ; \url{https://aisel.aisnet.org/cgi/viewcontent.cgi?article=3996&context=cais}",
	url = {https://lens.org/058-294-417-931-574}
}

@article{lens.org/058-541-712-047-584,
	author = {Claire Garnett and Olga Perski and Ildiko Tombor and Robert West and Susan Michie and Jamie Brown},
	title = {Predictors of Engagement, Response to Follow Up, and Extent of Alcohol Reduction in Users of a Smartphone App (Drink Less): Secondary Analysis of a Factorial Randomized Controlled Trial},
	journal = {JMIR mHealth and uHealth},
	year = {2018},
	volume = {6},
	number = {12},
	pages = {11175--},
	month = {December},
	doi = {10.2196/11175},
	date = {2018-12-14},
	note = "\url{https://mhealth.jmir.org/2018/12/e11175/} ; \url{https://europepmc.org/article/MED/30552081} ; \url{https://pubmed.ncbi.nlm.nih.gov/30552081/} ; \url{https://dx.doi.org/10.2196/11175} ; \url{https://www.ncbi.nlm.nih.gov/pmc/articles/PMC6315249}",
	url = {https://lens.org/058-541-712-047-584}
}

@article{lens.org/059-088-135-986-373,
	author = {SVITLANA BABINA and ALLA KRAVCHENKO and OLENA KRASILNIKOVA and NATALIIA KROKHMAL and OLHA HORPYNYCH},
	title = {METAMORPHOSES OF PERSONALITY IN THE INFORMATION SOCIETY: EDUCATION, CULTURE, IDENTITY},
	journal = {AD ALTA: Journal of Interdisciplinary Research},
	year = {2024},
	volume = {14},
	number = {1},
	pages = {73--78},
	month = {January},
	doi = {10.33543/1401397378},
	date = {2024-01-31},
	url = {https://lens.org/059-088-135-986-373}
}

@article{lens.org/059-223-422-278-352,
	author = {null Mufeetha and G. Sridevi and S. Preetha},
	title = {Evaluation of Cognitive Functions and Emotional Disturbances in Elderly Patients using Smart Phone Mobiles},
	journal = {Journal of Pharmaceutical Research International},
	year = {2021},
	pages = {894--902},
	month = {November},
	doi = {10.9734/jpri/2021/v33i47b33199},
	date = {2021-11-05},
	note = "\url{https://www.journaljpri.com/index.php/JPRI/article/download/33199/62503}",
	url = {https://lens.org/059-223-422-278-352}
}

@article{lens.org/059-516-014-429-595,
	author = {Marion Korosec-Serfaty and René Riedl and Sylvain Sénécal and Pierre-Majorique Léger},
	title = {Attentional and Behavioral Disengagement as Coping Responses to Technostress and Financial Stress: An Experiment Based on Psychophysiological, Perceptual, and Behavioral Data.},
	journal = {Frontiers in neuroscience},
	year = {2022},
	volume = {16},
	pages = {883431--},
	month = {July},
	doi = {10.3389/fnins.2022.883431},
	date = {2022-07-12},
	note = "\url{https://www.frontiersin.org/articles/10.3389/fnins.2022.883431/pdf} ; \url{https://doi.org/10.3389/fnins.2022.883431}",
	url = {https://lens.org/059-516-014-429-595}
}

@article{lens.org/059-669-595-082-725,
	author = {Lei Guo-hui},
	title = {Experimental study on constitutive model of sandy soil with consideration of stress path at small strain},
	journal = {Chinese Journal of Geotechnical Engineering},
	year = {2006},
	note = "\url{https://en.cnki.com.cn/Article_en/CJFDTOTAL-YTGC200606013.htm}",
	url = {https://lens.org/059-669-595-082-725}
}

@article{lens.org/059-795-708-113-581,
	author = {Florian Ferreri and Alexis Bourla and Charles-Siegfried Peretti and Tomoyuki Segawa and Nemat Jaafari and Stéphane Mouchabac},
	title = {How New Technologies Can Improve Prediction, Assessment, and Intervention in Obsessive-Compulsive Disorder (e-OCD): Review},
	journal = {JMIR mental health},
	year = {2019},
	volume = {6},
	number = {12},
	pages = {e11643--},
	month = {December},
	doi = {10.2196/11643},
	date = {2019-12-10},
	note = "\url{https://pubmed.ncbi.nlm.nih.gov/31821153/} ; \url{https://europepmc.org/article/MED/31821153} ; \url{https://mental.jmir.org/2019/12/e11643/} ; \url{https://www.ncbi.nlm.nih.gov/pubmed/31821153}",
	url = {https://lens.org/059-795-708-113-581}
}

@article{lens.org/060-659-688-227-993,
	author = {Nisha M Thomas and Sonali G Choudhari and Abhay M Gaidhane and Zahiruddin Quazi Syed},
	title = {'Digital Wellbeing': The Need of the Hour in Today's Digitalized and Technology Driven World!},
	journal = {Cureus},
	year = {2022},
	volume = {14},
	number = {8},
	pages = {e27743--},
	month = {August},
	doi = {10.7759/cureus.27743},
	date = {2022-08-07},
	note = "\url{https://www.cureus.com/articles/99420-digital-wellbeing-the-need-of-the-hour-in-todays-digitalized-and-technology-driven-world.pdf} ; \url{https://doi.org/10.7759/cureus.27743}",
	url = {https://lens.org/060-659-688-227-993}
}

@article{lens.org/060-937-514-268-039,
	author = {Anand Asundi and Anil Kishen},
	title = {Advanced digital photoelastic investigations on the tooth-bone interface.},
	journal = {Journal of biomedical optics},
	year = {2001},
	volume = {6},
	number = {2},
	pages = {224--230},
	doi = {10.1117/1.1344587},
	note = "\url{https://www.spiedigitallibrary.org/journals/Journal-of-Biomedical-Optics/volume-6/issue-02/0000/Advanced-digital-photoelastic-investigations-on-the-tooth-bone-interface/10.1117/1.1344587.full} ; \url{https://europepmc.org/article/MED/11375733} ; \url{https://ui.adsabs.harvard.edu/abs/2001JBO.....6..224A/abstract} ; \url{https://biomedicaloptics.spiedigitallibrary.org/article.aspx?articleid=1101384} ; \url{https://www.spiedigitallibrary.org/journals/journal-of-biomedical-optics/volume-6/issue-2/0000/Advanced-digital-photoelastic-investigations-on-the-tooth-bone-interface/10.1117/1.1344587.pdf} ; \url{https://www.ncbi.nlm.nih.gov/pubmed/11375733} ; \url{https://biomedicaloptics.spiedigitallibrary.org/article.aspx?doi=10.1117/1.1344587}",
	url = {https://lens.org/060-937-514-268-039}
}

@article{lens.org/061-349-050-194-339,
	title = {Stress echocardiography},
	journal = {QJM: An International Journal of Medicine},
	year = {1995},
	doi = {10.1093/oxfordjournals.qjmed.a069002},
	url = {https://lens.org/061-349-050-194-339}
}

@article{lens.org/061-891-484-397-387,
	author = {Anna Jupowicz-Ginalska and Justyna Jasiewicz and Małgorzata Kisilowska and Tomasz Baran and Aleksander Wysocki},
	title = {Fear of missing out a korzystanie z urządzeń umożliwiających dostęp do mediów społecznościowych na podstawie badań polskich internautów},
	journal = {Forum Socjologiczne},
	year = {2019},
	volume = {9},
	pages = {219--247},
	month = {April},
	doi = {10.19195/2083-7763.9.17},
	date = {2019-04-17},
	note = "\url{https://wuwr.pl/fsoc/article/download/5931/5609} ; \url{https://wuwr.pl/fsoc/article/view/5931}",
	url = {https://lens.org/061-891-484-397-387}
}

@inbook{lens.org/062-003-249-509-906,
	author = {Yang Zhang and Vikas Tomar},
	title = {Digital Stress Imaging in Mesoscale Microstructure Dependent Deformation Visualized Using Nano-mechanical Raman Spectroscopy: Role of Initial Manufacturing Originated Residual Stresses},
	pages = {273--278},
	publisher = {Springer International Publishing},
	year = {2017},
	month = {February},
	date = {2017-02-05},
	doi = {10.1007/978-3-319-51097-2_22},
	note = "\url{https://link.springer.com/chapter/10.1007/978-3-319-51097-2_22} ; \url{https://rd.springer.com/chapter/10.1007/978-3-319-51097-2_22}",
	url = {https://lens.org/062-003-249-509-906}
}

@article{lens.org/062-317-375-189-095,
	author = {Carina Guyard and Anne Kaun},
	title = {Workfulness: governing the disobedient brain},
	journal = {Journal of Cultural Economy},
	year = {2018},
	volume = {11},
	number = {6},
	pages = {535--548},
	month = {June},
	doi = {10.1080/17530350.2018.1481877},
	date = {2018-06-06},
	note = "\url{https://www.tandfonline.com/doi/full/10.1080/17530350.2018.1481877} ; \url{https://www.tandfonline.com/doi/pdf/10.1080/17530350.2018.1481877} ; \url{http://www.diva-portal.org/smash/record.jsf?pid=diva2:1214425}",
	url = {https://lens.org/062-317-375-189-095}
}

@article{lens.org/062-579-411-713-932,
	author = {Martin P Paulus and Yihong Zhao and Marc N Potenza and Robin L Aupperle and Kara S Bagot and Susan F Tapert},
	title = {Screen media activity in youth: A critical review of mental health and neuroscience findings.},
	journal = {Journal of mood and anxiety disorders},
	year = {2023},
	volume = {3},
	pages = {100018--100018},
	month = {August},
	doi = {10.1016/j.xjmad.2023.100018},
	date = {2023-08-11},
	note = "\url{https://escholarship.org/content/qt0vw6d3hb/qt0vw6d3hb.pdf?t=s4evzp} ; \url{https://escholarship.org/uc/item/0vw6d3hb}",
	url = {https://lens.org/062-579-411-713-932}
}

@inbook{lens.org/062-681-719-477-041,
	author = {Mark A. Goldstein and Myrna Chandler Goldstein},
	title = {Stress},
	pages = {30--42},
	publisher = {Oxford University PressNew York},
	year = {2024},
	doi = {10.1093/med/9780197640739.003.0003},
	url = {https://lens.org/062-681-719-477-041}
}

@article{lens.org/062-833-685-579-057,
	author = {Abdelwahab Al Tera and Ahmad Alzubi and Kolawole Iyiola},
	title = {Supply chain digitalization and performance: A moderated mediation of supply chain visibility and supply chain survivability.},
	journal = {Heliyon},
	year = {2024},
	volume = {10},
	number = {4},
	pages = {e25584--e25584},
	month = {February},
	doi = {10.1016/j.heliyon.2024.e25584},
	date = {2024-02-12},
	url = {https://lens.org/062-833-685-579-057}
}

@article{lens.org/063-089-977-918-288,
	author = {Steven M. Kymes and Denise E. Bruns and Leslee J. Shaw and Kathleen N. Gillespie and James W. Fletcher},
	title = {Anatomy of a meta-analysis: A critical review of “Exercise echocardiography or exercise SPECT imaging? A meta-analysis of diagnostic test performance”},
	journal = {Journal of nuclear cardiology : official publication of the American Society of Nuclear Cardiology},
	year = {2000},
	volume = {7},
	number = {6},
	pages = {599--615},
	doi = {10.1067/mnc.2000.109027},
	note = "\url{https://www.sciencedirect.com/science/article/pii/S1071358100379727#!} ; \url{https://www.sciencedirect.com/science/article/pii/S1071358100379727} ; \url{https://europepmc.org/article/MED/11144475} ; \url{https://www.ncbi.nlm.nih.gov/pubmed/11144475} ; \url{https://link.springer.com/article/10.1067/mnc.2000.109027}",
	url = {https://lens.org/063-089-977-918-288}
}

@article{lens.org/063-585-963-715-781,
	author = {George D. Mitchell and Richard C. Brunken and Markus Schwaiger and Bryan C. Donohue and Janine Krivokapich and John S. Child},
	title = {Assessment of mitral flow velocity with exercise by an index of stress-induced left ventricular ischemia in coronary artery disease.},
	journal = {The American journal of cardiology},
	year = {1988},
	volume = {61},
	number = {8},
	pages = {536--540},
	month = {March},
	doi = {10.1016/0002-9149(88)90760-6},
	date = {1988-03-01},
	note = "\url{https://pubmed.ncbi.nlm.nih.gov/2964190/} ; \url{https://www.sciencedirect.com/science/article/abs/pii/0002914988907606} ; \url{https://www.ncbi.nlm.nih.gov/pubmed/2964190}",
	url = {https://lens.org/063-585-963-715-781}
}

@article{lens.org/063-767-794-215-192,
	title = {Abstracts of the WASAD Congress 2019: an International Congress of the World Association for stress related and anxiety disorders in collaboration with the Collaborative Research Center SFB-TRR 58, Fear, Anxiety, Anxiety Disorders, held on 3-5 October 2019 in Würzburg, Germany.},
	journal = {Journal of neural transmission (Vienna, Austria : 1996)},
	year = {2019},
	volume = {126},
	number = {11},
	pages = {1519--1576},
	month = {October},
	doi = {10.1007/s00702-019-02095-9},
	date = {2019-10-22},
	url = {https://lens.org/063-767-794-215-192}
}

@article{lens.org/064-632-979-616-409,
	author = {Ala'a K Azayem and Faisal A Nawaz and Lakshmanan Jeyaseelan and Hawk M Kair and Meshal A Sultan},
	title = {Beyond the filter: Impact of popularity on the mental health of social media influencers.},
	journal = {Digital health},
	year = {2024},
	volume = {10},
	pages = {20552076241287843--},
	month = {October},
	doi = {10.1177/20552076241287843},
	date = {2024-10-22},
	url = {https://lens.org/064-632-979-616-409}
}

@article{lens.org/064-987-120-820-426,
	author = {Uglješa Stankov and Ulrike Gretzel},
	title = {Digital well-being in the tourism domain: mapping new roles and responsibilities},
	journal = {Information Technology \& Tourism},
	year = {2021},
	volume = {23},
	number = {1},
	pages = {5--17},
	month = {March},
	doi = {10.1007/s40558-021-00197-3},
	date = {2021-03-15},
	note = "\url{https://link.springer.com/content/pdf/10.1007/s40558-021-00197-3.pdf} ; \url{https://europepmc.org/article/PMC/PMC7958594} ; \url{https://link.springer.com/article/10.1007/s40558-021-00197-3} ; \url{https://ideas.repec.org/a/spr/infott/v23y2021i1d10.1007_s40558-021-00197-3.html}",
	url = {https://lens.org/064-987-120-820-426}
}

@article{lens.org/065-426-526-306-829,
	author = {Amy Orben and Adrian Meier and Tim Dalgleish and Sarah-Jayne Blakemore},
	title = {Mechanisms linking social media use to adolescent mental health vulnerability},
	journal = {Nature Reviews Psychology},
	year = {2024},
	volume = {3},
	number = {6},
	pages = {407--423},
	month = {May},
	doi = {10.1038/s44159-024-00307-y},
	date = {2024-05-07},
	url = {https://lens.org/065-426-526-306-829}
}

@article{lens.org/065-635-464-522-913,
	author = {null Saba Saira and null Imran Sharif},
	title = {When Constant Connectivity Backfires: Investigating the Impact of Technoference and Telepressure on Digital Detox},
	journal = {The Critical Review of Social Sciences Studies},
	year = {2025},
	volume = {3},
	number = {3},
	pages = {1149--1169},
	month = {August},
	doi = {10.59075/cpc2dx24},
	date = {2025-08-03},
	url = {https://lens.org/065-635-464-522-913}
}

@inproceedings{lens.org/065-671-352-832-720,
	author = {Khin Than Win and Harri Oinas-Kukkonen and M. Sriram Iyengar},
	title = {HICSS - Introduction to the Minitrack on Health Behavior Change Support Systems},
	booktitle = {Proceedings of the Annual Hawaii International Conference on System Sciences},
	year = {2020},
	pages = {1--2},
	publisher = {Hawaii International Conference on System Sciences},
	doi = {10.24251/hicss.2020.413},
	note = "\url{https://scholarspace.manoa.hawaii.edu/bitstream/10125/64155/1/m-intro-0077.pdf} ; \url{https://aisel.aisnet.org/hicss-51/hc/health_behavior/1} ; \url{https://core.ac.uk/display/143481198} ; \url{https://scholarspace.manoa.hawaii.edu/handle/10125/60307} ; \url{https://dblp.uni-trier.de/db/conf/hicss/hicss2021.html#WinBO21} ; \url{http://dblp.uni-trier.de/db/conf/hicss/hicss2020.html#WinBO20} ; \url{https://aisel.aisnet.org/cgi/viewcontent.cgi?article=1413&context=hicss-53}",
	url = {https://lens.org/065-671-352-832-720}
}

@article{lens.org/066-208-621-841-548,
	author = {Fatimah Malini Lubis},
	title = {Overcoming digital stress through new work environment design},
	journal = {Jurnal Konseling dan Pendidikan},
	year = {2025},
	volume = {13},
	number = {1},
	pages = {491--502},
	month = {April},
	doi = {10.29210/1143800},
	date = {2025-04-22},
	url = {https://lens.org/066-208-621-841-548}
}

@article{lens.org/066-296-160-726-426,
	author = {Warren G. Guntheroth},
	title = {Antibiotic prophylaxis against infectice endocarditis in mitral valve prolapse},
	journal = {Journal of the American College of Cardiology},
	year = {1996},
	volume = {27},
	number = {2},
	pages = {515--},
	doi = {10.1016/0735-1097(96)81242-3},
	note = "\url{https://www.sciencedirect.com/science/article/pii/0735109796812423} ; \url{https://core.ac.uk/display/81195308} ; \url{https://www.ncbi.nlm.nih.gov/pubmed/8557931} ; \url{https://www.jacc.org/doi/10.1016/0735-1097%2896%2981242-3} ; \url{https://core.ac.uk/download/pdf/81195308.pdf}",
	url = {https://lens.org/066-296-160-726-426}
}

@article{lens.org/066-946-431-946-394,
	author = {Axel H. Winneke and Lena Hübner and Ben Godde and Claudia Voelcker-Rehage},
	title = {Moderate Cardiovascular Exercise Speeds Up Neural Markers of Stimulus Evaluation During Attentional Control Processes.},
	journal = {Journal of clinical medicine},
	year = {2019},
	volume = {8},
	number = {9},
	pages = {1348--},
	month = {August},
	doi = {10.3390/jcm8091348},
	date = {2019-08-30},
	note = "\url{https://www.ncbi.nlm.nih.gov/pubmed/31480351} ; \url{https://pubmed.ncbi.nlm.nih.gov/31480351/} ; \url{https://www.mdpi.com/2077-0383/8/9/1348/pdf} ; \url{https://europepmc.org/article/MED/31480351} ; \url{https://www.mdpi.com/2077-0383/8/9/1348} ; \url{https://www.mendeley.com/catalogue/a40193ad-791f-3e36-a242-811573c3a27f/}",
	url = {https://lens.org/066-946-431-946-394}
}

@article{lens.org/066-947-974-232-27X,
	author = {Darja Pipuš},
	title = {Managing Digital Stress: Emotional Intelligence as a Key to Coping and Learning},
	journal = {Proceedings of The World Conference on Education and Teaching},
	year = {2025},
	volume = {4},
	number = {1},
	pages = {100--110},
	month = {July},
	doi = {10.33422/etconf.v4i1.1128},
	date = {2025-07-24},
	url = {https://lens.org/066-947-974-232-27X}
}

@misc{lens.org/067-732-565-310-300,
	author = {Amy Corbitt},
	title = {Research Guides: Digital Stress Relief: Gaming},
	month = {April},
	date = {2020-04-30},
	year = {2020},
	note = "\url{https://researchguides.library.vanderbilt.edu/c.php?g=1035954&p=7567445}",
	url = {https://lens.org/067-732-565-310-300}
}

@article{lens.org/068-479-019-585-681,
	author = {Evangelia Katsoulakis and Qi Wang and Huanmei Wu and Leili Shahriyari and Richard Fletcher and Jinwei Liu and Luke Achenie and Hongfang Liu and Pamela Jackson and Ying Xiao and Tanveer Syeda-Mahmood and Richard Tuli and Jun Deng},
	title = {Digital twins for health: a scoping review.},
	journal = {NPJ digital medicine},
	year = {2024},
	volume = {7},
	number = {1},
	pages = {77--},
	month = {March},
	doi = {10.1038/s41746-024-01073-0},
	date = {2024-03-22},
	note = "\url{https://www.nature.com/articles/s41746-024-01073-0.pdf} ; \url{https://doi.org/10.1038/s41746-024-01073-0}",
	url = {https://lens.org/068-479-019-585-681}
}

@article{lens.org/068-545-519-606-517,
	author = {January F Naga and Ryan A Ebardo},
	title = {Social network sites (SNS) an archetype of techno-social stress: A systematic review.},
	journal = {Heliyon},
	year = {2024},
	volume = {11},
	number = {1},
	pages = {e41119--e41119},
	month = {December},
	doi = {10.1016/j.heliyon.2024.e41119},
	date = {2024-12-10},
	url = {https://lens.org/068-545-519-606-517}
}

@article{lens.org/069-132-334-642-328,
	author = {Chia-chen Yang and Sean M. Holden and Jati Ariati},
	title = {Social Media and Psychological Well-Being Among Youth: The Multidimensional Model of Social Media Use.},
	journal = {Clinical child and family psychology review},
	year = {2021},
	volume = {24},
	number = {3},
	pages = {631--650},
	month = {June},
	doi = {10.1007/s10567-021-00359-z},
	date = {2021-06-24},
	note = "\url{https://pubmed.ncbi.nlm.nih.gov/34169391/} ; \url{https://europepmc.org/article/MED/34169391} ; \url{https://link.springer.com/article/10.1007/s10567-021-00359-z}",
	url = {https://lens.org/069-132-334-642-328}
}

@inbook{lens.org/069-306-423-387-063,
	title = {Foreword},
	publisher = {OECD},
	year = {2020},
	month = {October},
	date = {2020-10-26},
	doi = {10.1787/d8ce37fc-en},
	note = "\url{https://www.oecd-ilibrary.org/deliver/e9bf7f8a-en.pdf?itemId=%2Fcontent%2Fpublication%2Fe9bf7f8a-en&mimeType=pdf} ; \url{https://doi.org/10.1787/d8ce37fc-en}",
	url = {https://lens.org/069-306-423-387-063}
}

@article{lens.org/069-548-844-575-590,
	author = {Boyuan Yu and Yuemin Gong and Jianing Luo and Adam Fingrut},
	title = {Integrating CAD and extended robotics for masonry restoration: a scalable workflow for historic and heritage buildings (HHBs)},
	journal = {npj Heritage Science},
	year = {2025},
	volume = {13},
	number = {1},
	month = {October},
	doi = {10.1038/s40494-025-02089-9},
	date = {2025-10-18},
	url = {https://lens.org/069-548-844-575-590}
}

@article{lens.org/069-799-718-419-104,
	author = {Elizabeth A. Nick and Zelal Kilic and Jacqueline Nesi and Eva H. Telzer and Kristen A. Lindquist and Mitchell J. Prinstein},
	title = {Adolescent Digital Stress: Frequencies, Correlates, and Longitudinal Association With Depressive Symptoms.},
	journal = {The Journal of adolescent health : official publication of the Society for Adolescent Medicine},
	year = {2021},
	volume = {70},
	number = {2},
	pages = {336--339},
	month = {October},
	doi = {10.1016/j.jadohealth.2021.08.025},
	date = {2021-10-16},
	note = "\url{https://pubmed.ncbi.nlm.nih.gov/34666954/} ; \url{https://www.sciencedirect.com/science/article/pii/S1054139X21004420}",
	url = {https://lens.org/069-799-718-419-104}
}

@article{lens.org/070-044-205-985-362,
	author = {Knut Bjørnstad and Svend Aakhus and Hans Torp},
	title = {How does computer-assisted digital wall motion analysis influence observer agreement and diagnostic accuracy during stress echocardiography?},
	journal = {International journal of cardiac imaging},
	year = {1997},
	volume = {13},
	number = {2},
	pages = {105--114},
	month = {April},
	doi = {10.1023/a:1005752331136},
	date = {1997-04-01},
	note = "\url{https://www.ncbi.nlm.nih.gov/pubmed/9110190} ; \url{https://link.springer.com/article/10.1023/A%3A1005752331136} ; \url{https://link.springer.com/content/pdf/10.1023%2FA%3A1005752331136.pdf} ; \url{https://europepmc.org/abstract/MED/9110190}",
	url = {https://lens.org/070-044-205-985-362}
}

@inbook{lens.org/070-109-650-102-622,
	author = {Johannes Oberhofer},
	title = {Digitaler Stress – Herausforderungen der modernen Arbeitswelt},
	pages = {21--38},
	publisher = {Haufe},
	year = {2024},
	doi = {10.34157/978-3-648-18107-2_2},
	url = {https://lens.org/070-109-650-102-622}
}

@article{lens.org/070-627-522-077-266,
	author = {Hossein Hassani and Nadejda Komendantova and Stephan Unger and Fatemeh Ghodsi},
	title = {The Use of Big Data via 5G to Alleviate Symptoms of Acute Stress Disorder Caused by Quarantine Measures.},
	journal = {Frontiers in psychology},
	year = {2022},
	volume = {12},
	pages = {569024--},
	month = {February},
	doi = {10.3389/fpsyg.2021.569024},
	date = {2022-02-23},
	note = "\url{https://www.frontiersin.org/articles/10.3389/fpsyg.2021.569024/pdf} ; \url{https://doi.org/10.3389/fpsyg.2021.569024} ; \url{http://pure.iiasa.ac.at/id/eprint/17742/1/5G%20and%20Acute%20Stress%20Disorder.pdf}",
	url = {https://lens.org/070-627-522-077-266}
}

@article{lens.org/070-644-289-316-447,
	author = {Ernst G. Eising and C. Zander and R. Leischik and J. Sciuk and R. Erbel},
	title = {13. Comparison of digital stress echocardiography and equilibrium radionuclide ventriculography in the detection of cardiotoxic side-effects after chemotherapy},
	journal = {Nuclear Medicine Communications},
	year = {1996},
	volume = {17},
	number = {11},
	pages = {989--},
	doi = {10.1097/00006231-199611000-00023},
	note = "\url{http://content.wkhealth.com/linkback/openurl?sid=WKPTLP:landingpage&an=00006231-199611000-00023}",
	url = {https://lens.org/070-644-289-316-447}
}

@article{lens.org/070-751-736-291-776,
	author = {David Biggins and Debbie Holley and Marketa Zezulkova},
	title = {Digital Competence and Capability Frameworks in Higher Education: Importance of Life-long Learning, Self-Development and Well-being},
	journal = {EAI Endorsed Transactions on e-Learning},
	year = {2017},
	volume = {4},
	number = {13},
	pages = {152742--},
	month = {June},
	doi = {10.4108/eai.20-6-2017.152742},
	date = {2017-06-20},
	note = "\url{https://core.ac.uk/display/83943385} ; \url{https://eprints.eudl.eu/id/eprint/405/} ; \url{https://eudl.eu/doi/10.4108/eai.20-6-2017.152742} ; \url{https://doi.org/10.4108/eai.20-6-2017.152742} ; \url{https://dblp.uni-trier.de/db/journals/eeel/eeel4.html#BigginsHZ17} ; \url{http://eprints.bournemouth.ac.uk/29384/} ; \url{https://doaj.org/article/cd5daa78bbfd4f23b514e499eacb3825} ; \url{https://core.ac.uk/download/83943385.pdf}",
	url = {https://lens.org/070-751-736-291-776}
}

@article{lens.org/070-882-602-628-169,
	author = {Emily Weinstein and Robert L. Selman},
	title = {Digital stress: Adolescents’ personal accounts},
	journal = {New Media \& Society},
	year = {2014},
	volume = {18},
	number = {3},
	pages = {391--409},
	month = {July},
	doi = {10.1177/1461444814543989},
	date = {2014-07-22},
	note = "\url{http://journals.sagepub.com/doi/10.1177/1461444814543989} ; \url{https://doi.org/10.1177/1461444814543989} ; \url{https://dialnet.unirioja.es/servlet/articulo?codigo=5376231} ; \url{https://journals.sagepub.com/doi/10.1177/1461444814543989} ; \url{https://dblp.uni-trier.de/db/journals/nms/nms18.html#WeinsteinS16} ; \url{http://dx.doi.org/10.1177/1461444814543989} ; \url{https://dx.doi.org/10.1177/1461444814543989}",
	url = {https://lens.org/070-882-602-628-169}
}

@article{lens.org/071-409-106-522-27X,
	author = {Masood Ahmad},
	title = {Real-time three-dimensional echocardiography in assessment of heart disease.},
	journal = {Echocardiography (Mount Kisco, N.Y.)},
	year = {2001},
	volume = {18},
	number = {1},
	pages = {73--77},
	doi = {10.1046/j.1540-8175.2001.00073.x},
	note = "\url{https://europepmc.org/abstract/MED/11182786} ; \url{https://www.ncbi.nlm.nih.gov/pubmed/11182786}",
	url = {https://lens.org/071-409-106-522-27X}
}

@article{lens.org/071-810-905-323-403,
	author = {Rebecca Fiebrink},
	title = {Machine Learning Education for Artists, Musicians, and Other Creative Practitioners},
	journal = {ACM Transactions on Computing Education},
	year = {2019},
	volume = {19},
	number = {4},
	pages = {31--32},
	month = {September},
	doi = {10.1145/3294008},
	date = {2019-09-13},
	note = "\url{https://dl.acm.org/doi/abs/10.1145/3294008} ; \url{https://dblp.uni-trier.de/db/journals/jeric/toce19.html#Fiebrink19} ; \url{https://eric.ed.gov/?id=EJ1248794} ; \url{https://research.gold.ac.uk/25213/} ; \url{https://ualresearchonline.arts.ac.uk/id/eprint/15453/} ; \url{https://core.ac.uk/download/200996821.pdf}",
	url = {https://lens.org/071-810-905-323-403}
}

@inproceedings{lens.org/071-840-017-047-612,
	author = {Monika Jingar and Helena Lindgren},
	title = {HAI - Tangible Communication of Emotions with a Digital Companion for Managing Stress: An Exploratory Co-Design Study},
	booktitle = {Proceedings of the 7th International Conference on Human-Agent Interaction},
	year = {2019},
	pages = {28--36},
	month = {September},
	date = {2019-09-25},
	publisher = {ACM},
	doi = {10.1145/3349537.3351907},
	note = "\url{https://doi.org/10.1145/3349537.3351907} ; \url{https://dblp.uni-trier.de/db/conf/hai/hai2019.html#JingarL19} ; \url{https://dl.acm.org/doi/10.1145/3349537.3351907} ; \url{https://dl.acm.org/doi/pdf/10.1145/3349537.3351907} ; \url{http://www.diva-portal.org/smash/record.jsf?pid=diva2:1378986} ; \url{http://umu.diva-portal.org/smash/record.jsf?pid=diva2:1378986}",
	url = {https://lens.org/071-840-017-047-612}
}

@article{lens.org/072-264-095-684-776,
	author = {Ewa Makowska-Tłomak and Sylwia Bedyńska and Kinga Skorupska and Radosław Nielek and Monika Kornacka and Wiesław Kopeć},
	title = {Measuring digital transformation stress at the workplace-Development and validation of the digital transformation stress scale.},
	journal = {PloS one},
	year = {2023},
	volume = {18},
	number = {10},
	pages = {e0287223--e0287223},
	month = {October},
	doi = {10.1371/journal.pone.0287223},
	date = {2023-10-18},
	note = "\url{https://journals.plos.org/plosone/article/file?id=10.1371/journal.pone.0287223&type=printable} ; \url{https://doi.org/10.1371/journal.pone.0287223}",
	url = {https://lens.org/072-264-095-684-776}
}

@article{lens.org/072-616-475-871-895,
	author = {Georg Frommeyer and Udo Brüx and Peter Neumann},
	title = {Supra-Ductile and High-Strength Manganese-TRIP/TWIP Steels for High Energy Absorption Purposes},
	journal = {ISIJ International},
	year = {2003},
	volume = {43},
	number = {3},
	pages = {438--446},
	doi = {10.2355/isijinternational.43.438},
	note = "\url{https://joi.jlc.jst.go.jp/JST.Journalarchive/isijinternational1989/43.438?from=CrossRef} ; \url{http://pubman.mpdl.mpg.de/pubman/item/escidoc:2018445} ; \url{http://ci.nii.ac.jp/naid/10014447010} ; \url{https://core.ac.uk/display/45951059} ; \url{https://www.jstage.jst.go.jp/article/isijinternational1989/43/3/43_3_438/_article} ; \url{https://pure.mpg.de/pubman/faces/ViewItemOverviewPage.jsp?itemId=item_2018445} ; \url{https://www.jstage.jst.go.jp/article/isijinternational1989/43/3/43_3_438/_pdf}",
	url = {https://lens.org/072-616-475-871-895}
}

@article{lens.org/072-977-413-364-824,
	author = {Masaaki Takeuchi and Shinjou Sonoda and Yasushi Miura and Akio Kuroiwa},
	title = {Reproducibility of dobutamine digital stress echocardiography},
	journal = {Journal of the American Society of Echocardiography : official publication of the American Society of Echocardiography},
	year = {1997},
	volume = {10},
	number = {4},
	pages = {344--351},
	doi = {10.1016/s0894-7317(97)70071-3},
	note = "\url{https://europepmc.org/article/MED/9168356} ; \url{https://www.ncbi.nlm.nih.gov/pubmed/9168356} ; \url{https://www.sciencedirect.com/science/article/pii/S0894731797700713}",
	url = {https://lens.org/072-977-413-364-824}
}

@article{lens.org/072-993-298-489-030,
	author = {Alice Roffi and Maria Ranieri and Isabella Bruni},
	title = {Exploring school levels of digital readiness in pandemic time},
	journal = {Research on Education and Media},
	year = {2020},
	volume = {12},
	number = {2},
	pages = {9--18},
	month = {December},
	doi = {10.2478/rem-2020-0014},
	date = {2020-12-01},
	note = "\url{https://www.sciendo.com/pdf/10.2478/rem-2020-0014} ; \url{https://flore.unifi.it/handle/2158/1239419} ; \url{https://sciendo.com/article/10.2478/rem-2020-0014}",
	url = {https://lens.org/072-993-298-489-030}
}

@article{lens.org/073-303-826-614-006,
	author = {Mario Motz and Udo Ausserlechner and Michael Holliber},
	title = {Compensation of Mechanical Stress-Induced Drift of Bandgap References With On-Chip Stress Sensor},
	journal = {IEEE Sensors Journal},
	year = {2015},
	volume = {15},
	number = {9},
	pages = {5115--5121},
	doi = {10.1109/jsen.2015.2433292},
	note = "\url{https://ieeexplore.ieee.org/document/7107981/} ; \url{http://ui.adsabs.harvard.edu/abs/2015ISenJ..15.5115M/abstract} ; \url{http://ieeexplore.ieee.org/document/7107981/}",
	url = {https://lens.org/073-303-826-614-006}
}

@article{lens.org/073-595-532-761-809,
	author = {Maria Villalobos-Buehner},
	title = {Fostering cultural competence awareness and dispositions to reach thirdness or decentering by engaging in intercultural dialogue},
	journal = {The EuroCALL Review},
	year = {2020},
	volume = {28},
	number = {1},
	pages = {26--39},
	month = {March},
	doi = {10.4995/eurocall.2020.12206},
	date = {2020-03-31},
	note = "\url{https://polipapers.upv.es/index.php/eurocall/article/download/12206/12622} ; \url{https://dialnet.unirioja.es/servlet/articulo?codigo=7425305} ; \url{https://riunet.upv.es/handle/10251/146452} ; \url{https://polipapers.upv.es/index.php/eurocall/article/view/12206} ; \url{https://eric.ed.gov/?id=EJ1257508} ; \url{https://files.eric.ed.gov/fulltext/EJ1257508.pdf} ; \url{http://hdl.handle.net/10251/146452}",
	url = {https://lens.org/073-595-532-761-809}
}

@article{lens.org/073-619-807-571-961,
	author = {Yoshinori Noguchi and Shizuko Nagata-Kobayashi and James E. Stahl and John B. Wong},
	title = {A meta-analytic comparison of echocardiographic stressors.},
	journal = {The international journal of cardiovascular imaging},
	year = {2005},
	volume = {21},
	number = {2},
	pages = {189--207},
	doi = {10.1007/s10554-004-5808-x},
	note = "\url{https://www.ncbi.nlm.nih.gov/pubmedhealth/PMH0022487/} ; \url{https://europepmc.org/article/MED/16015428} ; \url{https://www.pubmedcentral.nih.gov/pubmedhealth/PMH0022487/} ; \url{https://rd.springer.com/article/10.1007/s10554-004-5808-x} ; \url{https://link.springer.com/article/10.1007/s10554-004-5808-x}",
	url = {https://lens.org/073-619-807-571-961}
}

@article{lens.org/073-839-863-704-794,
	author = {Thaís Granato Riscifina Salla and Marina Greghi Sticca and Mary Sandra Carlotto},
	title = {Revisão Integrativa sobre Tecnoestresse no Trabalho: Fatores Individuais, Organizacionais e Consequências},
	journal = {Revista Psicologia Organizações e Trabalho},
	year = {2022},
	volume = {22},
	number = {3},
	doi = {10.5935/rpot/2022.3.23232},
	note = "\url{https://submission-pepsic.scielo.br/index.php/rpot/article/download/23232/1150} ; \url{https://doi.org/10.5935/rpot/2022.3.23232}",
	url = {https://lens.org/073-839-863-704-794}
}

@article{lens.org/073-879-272-937-808,
	author = {Weng Marc Lim},
	title = {Philosophy of science and research paradigm for business research in the transformative age of automation, digitalization, hyperconnectivity, obligations, globalization and sustainability},
	journal = {Journal of Trade Science},
	year = {2023},
	volume = {11},
	number = {2/3},
	pages = {3--30},
	month = {October},
	doi = {10.1108/jts-07-2023-0015},
	date = {2023-10-13},
	note = "\url{https://www.emerald.com/insight/content/doi/10.1108/JTS-07-2023-0015/full/pdf?title=philosophy-of-science-and-research-paradigm-for-business-research-in-the-transformative-age-of-automation-digitalization-hyperconnectivity-obligations-globalization-and-sustainability} ; \url{https://doi.org/10.1108/jts-07-2023-0015}",
	url = {https://lens.org/073-879-272-937-808}
}

@article{lens.org/074-127-817-608-882,
	author = {Chunlin Qi and Nanchang Yang},
	title = {Digital resilience in Chinese adolescents: a portrayal of the current condition, influencing factors, and improvement strategies.},
	journal = {Frontiers in psychiatry},
	year = {2024},
	volume = {15},
	pages = {1278321--},
	month = {February},
	doi = {10.3389/fpsyt.2024.1278321},
	date = {2024-02-29},
	note = "\url{https://www.frontiersin.org/journals/psychiatry/articles/10.3389/fpsyt.2024.1278321/pdf} ; \url{https://doi.org/10.3389/fpsyt.2024.1278321}",
	url = {https://lens.org/074-127-817-608-882}
}

@article{lens.org/074-204-401-415-493,
	author = {George A Gellert},
	title = {High Impact Employee Stress Reduction and Wellness Promotion Delivered via Digital Mobile Technology in the Construction and Aviation Industries},
	journal = {Community Medicine and Public Health Care},
	year = {2021},
	pages = {1--6},
	month = {December},
	doi = {10.24966/cmph-1978/100099},
	date = {2021-12-24},
	url = {https://lens.org/074-204-401-415-493}
}

@article{lens.org/074-636-577-729-524,
	author = {Sofia Amaral and Lelys Dinarte-Diaz and Patricio Dominguez and Santiago M. Perez-Vincent},
	title = {Helping families help themselves: The (Un)intended impacts of a digital parenting program},
	journal = {Journal of Development Economics},
	year = {2024},
	volume = {166},
	pages = {103181--103181},
	doi = {10.1016/j.jdeveco.2023.103181},
	note = "\url{https://www.econstor.eu/bitstream/10419/290039/1/1883987806.pdf} ; \url{https://hdl.handle.net/10419/290039}",
	url = {https://lens.org/074-636-577-729-524}
}

@article{lens.org/075-240-609-932-566,
	title = {ECR 1997 Book of Abstracts - Pt. 1 - Scientific Programme},
	journal = {European Radiology},
	year = {1997},
	volume = {7},
	number = {S1},
	pages = {S1--S279},
	doi = {10.1007/bf03355021},
	note = "\url{https://link.springer.com/content/pdf/10.1007/BF03355021.pdf} ; \url{https://doi.org/10.1007/bf03355021}",
	url = {https://lens.org/075-240-609-932-566}
}

@article{lens.org/075-413-844-107-948,
	author = {Georgia Libera Finstad and Gabriele Giorgi},
	title = {The technostress questionnaire: a pilot study},
	journal = {Journal of Advanced Health Care},
	year = {2021},
	volume = {3},
	number = {3},
	month = {November},
	doi = {10.36017/jahc202133149},
	date = {2021-11-05},
	note = "\url{https://www.jahc.it/index.php/jahc/article/download/149/76} ; \url{https://doi.org/10.36017/jahc202133149}",
	url = {https://lens.org/075-413-844-107-948}
}

@article{lens.org/075-667-876-046-617,
	author = {Susanne Kinnebrock and Cordula Nitsch},
	title = {„Ganz schön sozial-medial erschöpft…“. Eine qualitative Inhaltsanalyse der Berichterstattung über digitalen Stress und immanente Genderbezüge},
	journal = {Medien \& Kommunikationswissenschaft},
	year = {2020},
	volume = {68},
	number = {3},
	pages = {288--303},
	doi = {10.5771/1615-634x-2020-3-288},
	note = "\url{https://www.nomos-elibrary.de/10.5771/1615-634X-2020-3-288/ganz-schoen-sozial-medial-erschoepft-eine-qualitative-inhaltsanalyse-der-berichterstattung-ueber-digitalen-stress-und-immanente-genderbezuege-volume-68-2020-issue-3}",
	url = {https://lens.org/075-667-876-046-617}
}

@article{lens.org/075-800-583-683-321,
	author = {Kai W. Müller},
	title = {Die Nutzung von sozialen Medien durch Kinder und Jugendliche},
	journal = {Kinder- und Jugendmedizin},
	year = {2020},
	volume = {20},
	number = {04},
	pages = {229--236},
	month = {August},
	doi = {10.1055/a-1204-5116},
	date = {2020-08-20},
	note = "\url{https://www.thieme-connect.com/products/ejournals/pdf/10.1055/a-1204-5116.pdf} ; \url{https://www.thieme-connect.com/products/ejournals/abstract/10.1055/a-1204-5116} ; \url{http://www.thieme-connect.de/DOI/DOI?10.1055/a-1204-5116} ; \url{https://www.thieme-connect.de/products/ejournals/abstract/10.1055/a-1204-5116}",
	url = {https://lens.org/075-800-583-683-321}
}

@article{lens.org/076-136-791-097-38X,
	author = {Kartika Sari Dewi and Adriana Soekandar Ginanjar},
	title = {PERANAN FAKTOR-FAKTOR INTERAKSIONAL DALAM PERSPEKTIF TEORI SISTEM KELUARGA TERHADAP KESEJAHTERAAN KELUARGA},
	journal = {Jurnal Psikologi},
	year = {2019},
	volume = {18},
	number = {2},
	pages = {245--263},
	month = {December},
	doi = {10.14710/jp.18.2.245-263},
	date = {2019-12-10},
	note = "\url{https://ejournal.undip.ac.id/index.php/psikologi/article/download/20100/pdf} ; \url{https://doaj.org/article/3582bd4a242948f69f6d3b357d3700ea} ; \url{https://ejournal.undip.ac.id/index.php/psikologi/article/view/20100}",
	url = {https://lens.org/076-136-791-097-38X}
}

@article{lens.org/076-250-166-423-708,
	title = {Supplemental Material for Development and Initial Evaluation of a Multidimensional Digital Stress Scale},
	journal = {Psychological Assessment},
	year = {2021},
	month = {January},
	doi = {10.1037/pas0000979.supp},
	date = {2021-01-28},
	url = {https://lens.org/076-250-166-423-708}
}

@misc{lens.org/076-267-896-013-592,
	author = {William E. Luecke and Li Ma and Stephen M. Graham and Matthew A. Adler},
	title = {Repeatability and Reproducibility of Compression Strength Measurements Conducted According to ASTM E9},
	year = {2009},
	doi = {10.6028/nist.tn.1679},
	note = "\url{https://ntrs.nasa.gov/api/citations/20110007223/downloads/20110007223.pdf} ; \url{http://dx.doi.org/10.6028/nist.tn.1679} ; \url{https://nvlpubs.nist.gov/nistpubs/TechnicalNotes/NIST.TN.1679.pdf} ; \url{https://www.nist.gov/publications/repeatability-and-reproducibility-compression-strength-measurements-conducted-according} ; \url{https://doi.org/10.6028/NIST.TN.1679} ; \url{https://repository.exst.jaxa.jp/dspace/handle/a-is/248509} ; \url{https://ntrs.nasa.gov/archive/nasa/casi.ntrs.nasa.gov/20110007223.pdf}",
	url = {https://lens.org/076-267-896-013-592}
}

@article{lens.org/076-357-199-843-055,
	author = {Melanie Elise Renfrew and Darren Morton and Maria T Northcote and Jason K Morton and Jason Hinze and Geraldine Przybylko},
	title = {Participant Perceptions of Facilitators and Barriers to Adherence in a Digital Mental Health Intervention for a Nonclinical Cohort: Content Analysis},
	journal = {Journal of medical Internet research},
	year = {2021},
	volume = {23},
	number = {4},
	pages = {e25358--},
	month = {April},
	doi = {10.2196/25358},
	date = {2021-04-14},
	note = "\url{https://pubmed.ncbi.nlm.nih.gov/33851925/} ; \url{https://www.ncbi.nlm.nih.gov/pubmed/33851925} ; \url{https://research.avondale.edu.au/nh_papers/232/} ; \url{https://www.jmir.org/2021/4/e25358} ; \url{https://www.ncbi.nlm.nih.gov/pmc/articles/PMC8082377} ; \url{https://works.bepress.com/darren-morton/92/download/} ; \url{https://research.avondale.edu.au/cgi/viewcontent.cgi?article=1237&context=nh_papers} ; \url{https://works.bepress.com/darren-morton/92/} ; \url{https://europepmc.org/article/MED/33851925}",
	url = {https://lens.org/076-357-199-843-055}
}

@article{lens.org/076-523-483-413-192,
	author = {Elida Sina and Christoph Buck and Wolfgang Ahrens and Juul M J Coumans and Gabriele Eiben and Annarita Formisano and Lauren Lissner and Artur Mazur and Nathalie Michels and Dénes Molnar and Luis A Moreno and Valeria Pala and Hermann Pohlabeln and Lucia Reisch and Michael Tornaritis and Toomas Veidebaum and Antje Hebestreit and null null},
	title = {Digital media exposure and cognitive functioning in European children and adolescents of the I.Family study.},
	journal = {Scientific reports},
	year = {2023},
	volume = {13},
	number = {1},
	pages = {18855--},
	month = {November},
	doi = {10.1038/s41598-023-45944-0},
	date = {2023-11-01},
	note = "\url{https://www.nature.com/articles/s41598-023-45944-0.pdf} ; \url{https://doi.org/10.1038/s41598-023-45944-0}",
	url = {https://lens.org/076-523-483-413-192}
}

@misc{lens.org/076-613-957-499-397,
	title = {Studies of FFTF surveillance, instrumentation requirements},
	month = {April},
	date = {1968-04-30},
	year = {1968},
	doi = {10.2172/4257223},
	note = "\url{https://www.osti.gov/servlets/purl/4257223} ; \url{https://doi.org/10.2172/4257223} ; \url{https://digital.library.unt.edu/ark:/67531/metadc1018998/m2/1/high_res_d/4257223.pdf} ; \url{https://digital.library.unt.edu/ark:/67531/metadc1018998/}",
	url = {https://lens.org/076-613-957-499-397}
}

@article{lens.org/076-628-664-357-864,
	author = {Vilmantė Kumpikaitė-Valiūnienė and Imran Aslan and Jurga Duobienė and Ewa Glińska and Victor Anandkumar},
	title = {Influence of Digital Competence on Perceived Stress, Burnout and Well-Being Among Students Studying Online During the COVID-19 Lockdown: A 4-Country Perspective.},
	journal = {Psychology research and behavior management},
	year = {2021},
	volume = {14},
	pages = {1483--1498},
	month = {September},
	doi = {10.2147/prbm.s325092},
	date = {2021-09-23},
	note = "\url{https://europepmc.org/article/MED/34588828} ; \url{https://www.ncbi.nlm.nih.gov/pmc/articles/PMC8476178} ; \url{https://www.dovepress.com/getfile.php?fileID=73960} ; \url{https://www.dovepress.com/influence-of-digital-competence-on-perceived-stress-burnout-and-well-b-peer-reviewed-fulltext-article-PRBM}",
	url = {https://lens.org/076-628-664-357-864}
}

@article{lens.org/076-786-590-010-318,
	author = {Ali Karime and Mohamad Eid and Haiwei Dong and Mohamad Halimi and Wail Gueaieb and Abdulmotaleb El Saddik},
	title = {CAHR: A Contextually Adaptive Home-Based Rehabilitation Framework},
	journal = {IEEE Transactions on Instrumentation and Measurement},
	year = {2015},
	volume = {64},
	number = {2},
	pages = {427--438},
	doi = {10.1109/tim.2014.2342432},
	note = "\url{https://dblp.uni-trier.de/db/journals/tim/tim64.html#KarimeEDHGE15} ; \url{https://ruor.uottawa.ca/handle/10393/32138} ; \url{https://nyuscholars.nyu.edu/en/publications/cahr-a-contextually-adaptive-home-based-rehabilitation-framework} ; \url{https://ieeexplore.ieee.org/document/6874554/} ; \url{https://ruor.uottawa.ca/bitstream/10393/32138/1/CAHR-Camera-Ready.pdf}",
	url = {https://lens.org/076-786-590-010-318}
}

@article{lens.org/076-846-107-193-33X,
	author = {Ferit Karakoyun},
	title = {ÇEVRİMİÇİ TETİKTE OLMA ÖLÇEĞİNİN TÜRKÇE'YE UYARLANMASI},
	journal = {Eğitim Teknolojisi Kuram ve Uygulama},
	year = {2021},
	volume = {11},
	number = {2},
	pages = {358--374},
	month = {July},
	doi = {10.17943/etku.883239},
	date = {2021-07-25},
	note = "\url{https://dergipark.org.tr/en/pub/etku/issue/64237/883239} ; \url{https://paperity.org/p/267874904/cevrimici-tetikte-olma-olceginin-turkceye-uyarlanmasi} ; \url{https://dergipark.org.tr/en/download/article-file/1588511}",
	url = {https://lens.org/076-846-107-193-33X}
}

@article{lens.org/077-594-245-179-198,
	author = {Julia B Manning and Ann Blandford and Julian Edbrooke-Childs},
	title = {Digital Companion Choice to Support Teachers' Stress Self-management: Systematic Approach Through Taxonomy Creation.},
	journal = {JMIR formative research},
	year = {2022},
	volume = {6},
	number = {2},
	pages = {e32312--},
	month = {February},
	doi = {10.2196/32312},
	date = {2022-02-16},
	url = {https://lens.org/077-594-245-179-198}
}

@article{lens.org/077-940-222-547-161,
	author = {Dimitrios Siakas and Niilo Siakas and Kerstin Siakas and Georgios Lampropoulos},
	title = {Exploring Digital Stress of Finnish Adolescents and Their Parents.},
	journal = {Children (Basel, Switzerland)},
	year = {2024},
	volume = {11},
	number = {12},
	pages = {1472--1472},
	month = {November},
	doi = {10.3390/children11121472},
	date = {2024-11-30},
	url = {https://lens.org/077-940-222-547-161}
}

@misc{lens.org/078-059-296-277-654,
	author = {George A. Gellert and Scott Montgomery and Jeames Gillett and Tess E. Gellert and Jeremy Hole and Andrew Kerekes},
	month = {December},
	date = {2021-12-24},
	year = {2021},
	doi = {10.24966/cmph-1978/vol8issue2},
	note = "\url{https://www.heraldopenaccess.us/article_pdf/25/high-impact-employee-stress-reduction-and-wellness-promotion-delivered-via-digital-mobile-technology-in-the-construction-and-aviation-industries.pdf} ; \url{https://doi.org/10.24966/cmph-1978/vol8issue2}",
	url = {https://lens.org/078-059-296-277-654}
}

@article{lens.org/078-187-899-387-760,
	author = {A.C. Leterme and Hélène Behal and A.L. Demarty and O. Barasino and L. Rougegrez and Julien Labreuche and Alain Duhamel and Guillaume Vaiva and D. Servant},
	title = {A blended cognitive behavioral intervention for patients with adjustment disorder with anxiety: A randomized controlled trial},
	journal = {Internet interventions},
	year = {2020},
	volume = {21},
	number = {21},
	pages = {100329--100329},
	month = {May},
	doi = {10.1016/j.invent.2020.100329},
	date = {2020-05-25},
	note = "\url{https://pubmed.ncbi.nlm.nih.gov/32523873/} ; \url{https://search.bvsalud.org/global-literature-on-novel-coronavirus-2019-ncov/resource/en/covidwho-361284} ; \url{https://www.ncbi.nlm.nih.gov/pmc/articles/PMC7255181} ; \url{https://www.sciencedirect.com/science/article/pii/S2214782920300312} ; \url{https://www.sciencedirect.com/science/article/abs/pii/S2214782920300312} ; \url{https://doaj.org/article/e5585505312a49e28de004c201695d75} ; \url{https://doi.org/10.1016/j.invent.2020.100329}",
	url = {https://lens.org/078-187-899-387-760}
}

@article{lens.org/078-577-058-498-988,
	author = {Sitah AlQahtani and Shaimaa Samir Mohamed Khalil and Rehab Tharwat Abd Al Ghani Abo Bakr and Mona Fathi Rizk and Maher AlShammari},
	title = {Impact of a Mobile Microlearning Environment on Reducing  Digital Stress and Fostering Positive Attitudes towards English Language  Learning among Students at Imam Abdulrahman bin Faisal University},
	journal = {Academic Journal of Interdisciplinary Studies},
	year = {2025},
	volume = {14},
	number = {4},
	pages = {110--110},
	month = {July},
	doi = {10.36941/ajis-2025-0062},
	date = {2025-07-08},
	url = {https://lens.org/078-577-058-498-988}
}

@inproceedings{lens.org/078-906-292-579-705,
	author = {Satya Perumalla and Abdulaziz Al-Fares and Riyasat Husain and Rinaldi Mulyono and N. Al Ammar and A. Al-Kandary and Hemant Singh and R. Al Naeimi and Umesh Prasad and E. Scheele and Colleen Barton},
	title = {Regional In-Situ Stress Mapping: An Initiative for Exploration \& Development of Deep Gas Reservoirs in Kuwait.},
	booktitle = {International Petroleum Technology Conference},
	year = {2014},
	month = {January},
	date = {2014-01-19},
	publisher = {IPTC},
	doi = {10.2523/iptc-17632-ms},
	note = "\url{http://www.earthdoc.org/publication/publicationdetails/?publication=74874} ; \url{https://www.onepetro.org/doi/10.2523/IPTC-17632-MS} ; \url{https://onepetro.org/IPTCONF/proceedings/13IPTC/All-13IPTC/IPTC-17632-MS/153136}",
	url = {https://lens.org/078-906-292-579-705}
}

@article{lens.org/079-367-239-738-988,
	author = {Sammy J S Wrede and Kevin Claassen and Dominique Rodil Dos Anjos and Jan P Kettschau and Horst C Broding},
	title = {Impact of digital stress on negative emotions and physical complaints in the home office: a follow up study.},
	journal = {Health psychology and behavioral medicine},
	year = {2023},
	volume = {11},
	number = {1},
	pages = {2263068--},
	month = {October},
	doi = {10.1080/21642850.2023.2263068},
	date = {2023-10-07},
	note = "\url{https://www.tandfonline.com/doi/pdf/10.1080/21642850.2023.2263068?needAccess=true} ; \url{https://doi.org/10.1080/21642850.2023.2263068}",
	url = {https://lens.org/079-367-239-738-988}
}

@article{lens.org/079-413-674-163-757,
	author = {Stephany Carolan and Peter R. Harris and Kate Cavanagh},
	title = {Improving Employee Well-Being and Effectiveness: Systematic Review and Meta-Analysis of Web-Based Psychological Interventions Delivered in the Workplace},
	journal = {Journal of medical Internet research},
	year = {2017},
	volume = {19},
	number = {7},
	pages = {e271--},
	month = {July},
	doi = {10.2196/jmir.7583},
	date = {2017-07-26},
	note = "\url{https://www.jmir.org/2017/7/e271} ; \url{http://sro.sussex.ac.uk/id/eprint/68279/} ; \url{https://pubmed.ncbi.nlm.nih.gov/28747293/} ; \url{https://www.ncbi.nlm.nih.gov/pmc/articles/PMC5550734} ; \url{https://www.mendeley.com/catalogue/390fa75f-caf4-327b-8246-f5b5ea564731/} ; \url{https://doi.org/10.2196/jmir.7583} ; \url{https://europepmc.org/article/MED/28747293} ; \url{http://www.ncbi.nlm.nih.gov/pmc/articles/PMC5550734} ; \url{https://core.ac.uk/download/82959755.pdf}",
	url = {https://lens.org/079-413-674-163-757}
}

@article{lens.org/079-633-148-983-434,
	author = {R. K. Shangeetha},
	title = {Voices of Malaysian Indian Writers Writing in English},
	journal = {Kajian Malaysia},
	year = {2020},
	volume = {38},
	number = {2},
	pages = {25--59},
	month = {October},
	doi = {10.21315/km2020.38.2.2},
	date = {2020-10-30},
	note = "\url{http://dx.doi.org/10.21315/km2020.38.2.2}",
	url = {https://lens.org/079-633-148-983-434}
}

@article{lens.org/079-937-418-158-323,
	author = {Vito Marangelli and Sabino Iliceto and Giovanni Piccinni and Giulia De Martino and Luigi Sorgente and Paolo Rizzon},
	title = {Detection of coronary artery disease by digital stress echocardiography: Comparison of exercise, transesophageal atrial pacing and dipyridamole echocardiography☆},
	journal = {Journal of the American College of Cardiology},
	year = {1994},
	volume = {24},
	number = {1},
	pages = {117--124},
	doi = {10.1016/0735-1097(94)90551-7},
	note = "\url{https://www.onlinejacc.org/content/24/1/117} ; \url{http://www.ncbi.nlm.nih.gov/pubmed/8006254} ; \url{https://www.sciencedirect.com/science/article/pii/0735109794905517} ; \url{https://europepmc.org/article/MED/8006254} ; \url{https://www.jacc.org/doi/10.1016/0735-1097%2894%2990551-7} ; \url{https://core.ac.uk/display/53480966} ; \url{http://www.sciencedirect.com/science/article/pii/0735109794905517}",
	url = {https://lens.org/079-937-418-158-323}
}

@article{lens.org/080-343-244-781-306,
	author = {М. А. Amirbekova and А. М. Тurgumbayeva and A. I. Garber},
	title = {The impact of digital technologies on the mental health of teachers: the theoretical aspect},
	journal = {Eurasian Journal of Current Research in Psychology and Pedagogy},
	year = {2025},
	number = {1},
	pages = {22--30},
	month = {April},
	doi = {10.46914/2959-3999-2025-1-1-22-30},
	date = {2025-04-15},
	url = {https://lens.org/080-343-244-781-306}
}

@article{lens.org/080-544-274-650-80X,
	author = {Keqing Zhang and Wei Zhang},
	title = {Post-COVID social engagement and depression among Chinese older adults: exploring rural/urban and gender differences.},
	journal = {Social psychiatry and psychiatric epidemiology},
	year = {2024},
	volume = {60},
	number = {3},
	pages = {645--656},
	month = {August},
	doi = {10.1007/s00127-024-02752-9},
	date = {2024-08-27},
	url = {https://lens.org/080-544-274-650-80X}
}

@inbook{lens.org/080-877-126-251-810,
	author = {T Yasuda and M Nakatsuka and K Yamashita},
	title = {Deformation and Fracture Properties of Neutron-Irradiated Recrystallized Zircaloy-2 Cladding under Uniaxial Tension},
	pages = {734--747},
	publisher = {ASTM International100 Barr Harbor Drive, PO Box C700, West Conshohocken, PA 19428-2959},
	year = {1987},
	month = {January},
	date = {1987-01-01},
	doi = {10.1520/stp28156s},
	note = "\url{https://www.astm.org/DIGITAL_LIBRARY/STP/PAGES/STP28156S.htm}",
	url = {https://lens.org/080-877-126-251-810}
}

@article{lens.org/080-917-139-322-693,
	title = {Stress Echocardiography},
	journal = {European Heart Journal},
	year = {1996},
	volume = {17},
	number = {suppl 5},
	pages = {538--544},
	month = {August},
	doi = {10.1093/eurheartj/17.suppl_5.538},
	date = {1996-08-02},
	url = {https://lens.org/080-917-139-322-693}
}

@article{lens.org/082-355-671-579-840,
	author = {Álvaro Antón-Sancho and Diego Vergara and María Sánchez-Calvo and Pablo Fernández-Arias},
	title = {On the Influence of the University Tenure on the Digital Pandemic Stress in Higher Education Faculty.},
	journal = {Behavioral sciences (Basel, Switzerland)},
	year = {2023},
	volume = {13},
	number = {4},
	pages = {335--335},
	month = {April},
	doi = {10.3390/bs13040335},
	date = {2023-04-17},
	note = "\url{https://www.mdpi.com/2076-328X/13/4/335/pdf?version=1681717219} ; \url{https://doi.org/10.3390/bs13040335}",
	url = {https://lens.org/082-355-671-579-840}
}

@misc{lens.org/082-479-444-150-424,
	author = {Aija Cunska},
	title = {Learning habits: does the digital generation have digital stress and how does it affect the learning of mathematics?},
	month = {March},
	date = {2023-03-20},
	year = {2023},
	doi = {10.54985/peeref.2303p1179501},
	note = "\url{https://www.peeref.com/posters/10378/download} ; \url{https://doi.org/10.54985/peeref.2303p1179501}",
	url = {https://lens.org/082-479-444-150-424}
}

@misc{lens.org/082-535-302-366-362,
	author = {Mußmann Frank and Hardwig Thomas and Riethmüller Martin},
	title = {Arbeitszeit und Arbeitsbelastung von Lehrkräften an Schulen in Sachsen 2022},
	month = {January},
	date = {2023-01-01},
	year = {2023},
	doi = {10.47952/gro-publ-172},
	note = "\url{https://publications.goettingen-research-online.de/bitstream/2/132673/1/2023%20Mu%c3%9fmann%20u.a.%20-%20Arbeitszeit%20Arbeitsbelastung%20LK%20Sachsen%202022%20-%20Web.pdf} ; \url{https://doi.org/10.47952/gro-publ-172}",
	url = {https://lens.org/082-535-302-366-362}
}

@article{lens.org/083-518-339-287-926,
	author = {Elizabeth Stratton and Michael J Player and Nick Glozier},
	title = {Online mental health training program for male-dominated organisations: a pre-post pilot study assessing feasibility, usability, and preliminary effectiveness.},
	journal = {International archives of occupational and environmental health},
	year = {2023},
	volume = {96},
	number = {5},
	pages = {641--649},
	month = {February},
	doi = {10.1007/s00420-023-01961-0},
	date = {2023-02-17},
	note = "\url{https://link.springer.com/content/pdf/10.1007/s00420-023-01961-0.pdf} ; \url{https://doi.org/10.1007/s00420-023-01961-0}",
	url = {https://lens.org/083-518-339-287-926}
}

@article{lens.org/083-697-791-663-357,
	author = {Marco Schmidt and Lukas Frank and Henner Gimpel},
	title = {How Adolescents Cope with Technostress: A Mixed-Methods Approach},
	journal = {International Journal of Electronic Commerce},
	year = {2021},
	volume = {25},
	number = {2},
	pages = {154--180},
	month = {April},
	doi = {10.1080/10864415.2021.1887696},
	date = {2021-04-03},
	note = "\url{https://dblp.uni-trier.de/db/journals/ijecommerce/ijecommerce25.html#SchmidtFG21} ; \url{https://doi.org/10.1080/10864415.2021.1887696} ; \url{https://www.tandfonline.com/doi/pdf/10.1080/10864415.2021.1887696} ; \url{https://www.tandfonline.com/doi/full/10.1080/10864415.2021.1887696}",
	url = {https://lens.org/083-697-791-663-357}
}

@article{lens.org/083-955-591-450-735,
	author = {Jasmine I Kerr and Mara Naegelin and Michaela Benk and Florian V Wangenheim and Erika Meins and Eleonora Viganò and Andrea Ferrario},
	title = {Investigating Employees' Concerns and Wishes Regarding Digital Stress Management Interventions With Value Sensitive Design: Mixed Methods Study.},
	journal = {Journal of medical Internet research},
	year = {2023},
	volume = {25},
	pages = {e44131--e44131},
	month = {April},
	doi = {10.2196/44131},
	date = {2023-04-13},
	note = "\url{https://www.jmir.org/2023/1/e44131/PDF} ; \url{https://doi.org/10.2196/44131} ; \url{https://www.research-collection.ethz.ch/bitstream/20.500.11850/608952/3/PDF%281%29.pdf} ; \url{https://hdl.handle.net/20.500.11850/608952} ; \url{https://www.zora.uzh.ch/id/eprint/233163/1/ZORA_PDF.pdf}",
	url = {https://lens.org/083-955-591-450-735}
}

@article{lens.org/084-447-695-326-611,
	author = {Lu Li and Linlin Li and Baichang Zhong and Yuqin Yang},
	title = {A scientometric analysis of technostress in education from 1991 to 2022},
	journal = {Education and Information Technologies},
	year = {2024},
	volume = {29},
	number = {17},
	pages = {23155--23183},
	month = {May},
	doi = {10.1007/s10639-024-12781-1},
	date = {2024-05-22},
	url = {https://lens.org/084-447-695-326-611}
}

@inbook{lens.org/084-836-247-553-713,
	author = {Jeffrey A. Hall},
	title = {Digital Stress},
	pages = {157--170},
	publisher = {Cambridge University Press},
	year = {2020},
	month = {August},
	date = {2020-08-31},
	doi = {10.1017/9781108629935.009},
	url = {https://lens.org/084-836-247-553-713}
}

@misc{lens.org/086-108-972-207-247,
	author = {Scott H Kollins and Jessica Flannery and Karen Goetz and Samir Akre-Bhide},
	title = {Technology Effects and Child Health: Wellness Impact and Social Effects (TECHWISE): Protocol for a Prospective, Observational, Real-World Study (Preprint)},
	month = {December},
	date = {2024-12-13},
	year = {2024},
	doi = {10.2196/preprints.69358},
	url = {https://lens.org/086-108-972-207-247}
}

@article{lens.org/086-704-166-681-930,
	author = {Ric G. Steele and Devanshi Khetawat and Jennifer L. Christofferson and Jeffrey A. Hall},
	title = {Concurrent Validity of Self-Reported Social Media Use in Adolescents and Young Adults: Associations with Objective Data and Psychosocial Functioning},
	journal = {Journal of Psychopathology and Behavioral Assessment},
	year = {2022},
	volume = {45},
	number = {1},
	pages = {97--108},
	month = {December},
	doi = {10.1007/s10862-022-10013-9},
	date = {2022-12-29},
	url = {https://lens.org/086-704-166-681-930}
}

@article{lens.org/087-030-386-419-182,
	author = {Michael Strugl},
	title = {Fit für die digitale Zukunft},
	journal = {e \& i Elektrotechnik und Informationstechnik},
	year = {2017},
	volume = {134},
	number = {7},
	pages = {330--333},
	month = {October},
	doi = {10.1007/s00502-017-0520-4},
	date = {2017-10-18},
	note = "\url{https://dblp.uni-trier.de/db/journals/ei/ei134.html#Strugl17} ; \url{https://rd.springer.com/article/10.1007/s00502-017-0520-4} ; \url{https://link.springer.com/content/pdf/10.1007%2Fs00502-017-0520-4.pdf} ; \url{https://paperity.org/p/84958783/fit-fur-die-digitale-zukunft} ; \url{https://link.springer.com/article/10.1007/s00502-017-0520-4}",
	url = {https://lens.org/087-030-386-419-182}
}

@inbook{lens.org/087-308-179-629-682,
	author = {Priyanka Gupta and Manu Sharma and Sudhanshu Joshi},
	title = {Digital Health},
	pages = {261--294},
	publisher = {IGI Global Scientific Publishing},
	year = {2025},
	month = {June},
	date = {2025-06-11},
	doi = {10.4018/979-8-3373-5087-5.ch010},
	url = {https://lens.org/087-308-179-629-682}
}

@article{lens.org/087-513-943-660-427,
	author = {AIO Andersen and T R Finserås and G J Hjetland and B Sivertsen and J C Skogen},
	title = {Behind the screens: What underlies the experience of social media as a stressor among adolescents},
	journal = {European Journal of Public Health},
	year = {2023},
	volume = {33},
	number = {Supplement_2},
	month = {October},
	doi = {10.1093/eurpub/ckad160.865},
	date = {2023-10-01},
	note = "\url{https://academic.oup.com/eurpub/article-pdf/33/Supplement_2/ckad160.865/52416225/ckad160.865.pdf} ; \url{https://doi.org/10.1093/eurpub/ckad160.865}",
	url = {https://lens.org/087-513-943-660-427}
}

@article{lens.org/087-649-942-605-736,
	author = {Ritu Shrivastava and Abhishek Singh and Azaz Khan and Shivangi Choubey and Juliana Restivo Haney and Eirini Karyotaki and Deepak Tugnawat and Anant Bhan and John A Naslund},
	title = {Stress Alleviation Methods for community-Based Health ActiVists (SAMBHAV): Development of a digital program for stress reduction for community health workers in rural India.},
	journal = {SSM. Mental health},
	year = {2023},
	volume = {4},
	pages = {100230--100230},
	month = {June},
	doi = {10.1016/j.ssmmh.2023.100230},
	date = {2023-06-17},
	url = {https://lens.org/087-649-942-605-736}
}

@article{lens.org/087-754-952-559-133,
	author = {Tanja Wirth and Jessica Kräft and Berit Marquardt and Volker Harth and Stefanie Mache},
	title = {Indicators of technostress, their association with burnout and the moderating role of support offers among nurses in German hospitals: a cross-sectional study.},
	journal = {BMJ open},
	year = {2024},
	volume = {14},
	number = {7},
	pages = {e085705--e085705},
	month = {July},
	doi = {10.1136/bmjopen-2024-085705},
	date = {2024-07-13},
	note = "\url{https://bmjopen.bmj.com/content/bmjopen/14/7/e085705.full.pdf} ; \url{https://doi.org/10.1136/bmjopen-2024-085705}",
	url = {https://lens.org/087-754-952-559-133}
}

@misc{lens.org/087-960-332-998-044,
	author = {Luke Haliburton and Albrecht Schmidt},
	title = {Move, Collaborate, and Iterate: Improving the Work from Home Experience},
	month = {July},
	date = {2020-07-13},
	year = {2020},
	note = "\url{https://www.microsoft.com/en-us/research/publication/move-collaborate-and-iterate-improving-the-work-from-home-experience/}",
	url = {https://lens.org/087-960-332-998-044}
}

@article{lens.org/088-496-746-283-807,
	author = {Hussein-Elhakim Al Issa and Mohammed Mispah Said Omar},
	title = {Digital innovation drivers in retail banking: the role of leadership, culture, and technostress inhibitors},
	journal = {International Journal of Organizational Analysis},
	year = {2024},
	volume = {32},
	number = {11},
	pages = {19--43},
	month = {February},
	doi = {10.1108/ijoa-08-2023-3905},
	date = {2024-02-09},
	note = "\url{https://www.emerald.com/insight/content/doi/10.1108/IJOA-08-2023-3905/full/pdf?title=digital-innovation-drivers-in-retail-banking-the-role-of-leadership-culture-and-technostress-inhibitors} ; \url{https://doi.org/10.1108/ijoa-08-2023-3905}",
	url = {https://lens.org/088-496-746-283-807}
}

@article{lens.org/089-171-190-037-74X,
	author = {Kedarnath Thakur and Talina Mishra and Lalatendu Kesari Jena and Suchitra Pal},
	title = {Psychosocial influence of blended working: the reciprocity of blended working and organizational optimism},
	journal = {International Journal of Manpower},
	year = {2023},
	volume = {45},
	number = {3},
	pages = {521--538},
	month = {September},
	doi = {10.1108/ijm-02-2023-0075},
	date = {2023-09-06},
	url = {https://lens.org/089-171-190-037-74X}
}

@article{lens.org/089-245-545-992-703,
	author = {Josephine B. Schmitt and Johannes Breuer and Tim Wulf},
	title = {From cognitive overload to digital detox: Psychological implications of telework during the COVID-19 pandemic},
	journal = {Computers in human behavior},
	year = {2021},
	volume = {124},
	pages = {106899--},
	month = {June},
	doi = {10.1016/j.chb.2021.106899},
	date = {2021-06-09},
	note = "\url{https://pubmed.ncbi.nlm.nih.gov/34566255/} ; \url{https://dblp.uni-trier.de/db/journals/chb/chb124.html#SchmittBW21} ; \url{https://www.sciencedirect.com/science/article/pii/S0747563221002223} ; \url{https://www.ncbi.nlm.nih.gov/pubmed/34566255} ; \url{https://www.ncbi.nlm.nih.gov/pmc/articles/PMC8455170}",
	url = {https://lens.org/089-245-545-992-703}
}

@article{lens.org/089-461-135-032-036,
	author = {Aleksandra Sevic and Njål Foldnes and Kolbjørn Kallesten Brønnick},
	title = {Measuring digital stress in Norway: translation and validation of the Digital Stressors Scale.},
	journal = {Frontiers in psychology},
	year = {2024},
	volume = {15},
	pages = {1297194--},
	month = {February},
	doi = {10.3389/fpsyg.2024.1297194},
	date = {2024-02-09},
	note = "\url{https://www.frontiersin.org/journals/psychology/articles/10.3389/fpsyg.2024.1297194/pdf} ; \url{https://doi.org/10.3389/fpsyg.2024.1297194}",
	url = {https://lens.org/089-461-135-032-036}
}

@article{lens.org/090-401-736-619-845,
	author = {Jina Suh and Sachin R. Pendse and Robert Lewis and Esther Howe and Koustuv Saha and Ebele Okoli and Judith Amores and Gonzalo Ramos and Jenny Shen and Judith Borghouts and Ashish Sharma and Paola Pedrelli and Liz Friedman and Charmain Jackman and Yusra Benhalim and Desmond C. Ong and Sameer Segal and Tim Althoff and Mary Czerwinski},
	title = {Rethinking technology innovation for mental health: framework for multi-sectoral collaboration},
	journal = {Nature Mental Health},
	year = {2024},
	volume = {2},
	number = {5},
	pages = {478--488},
	month = {May},
	doi = {10.1038/s44220-024-00232-2},
	date = {2024-05-03},
	url = {https://lens.org/090-401-736-619-845}
}

@article{lens.org/090-468-185-315-760,
	author = {Amal Mohamed Zayed},
	title = {Digital Resilience, Digital Stress, and Social Support as Predictors of Academic Well-Being among University Students},
	journal = {Journal of Education and Training Studies},
	year = {2024},
	volume = {12},
	number = {3},
	pages = {60--60},
	month = {May},
	doi = {10.11114/jets.v12i3.6894},
	date = {2024-05-27},
	url = {https://lens.org/090-468-185-315-760}
}

@article{lens.org/090-604-587-536-623,
	author = {Georgia Libera Finstad and Gabriele Giorgi},
	title = {The technostress questionnaire: a pilot study},
	journal = {Journal of Advanced Health Care},
	year = {2021},
	month = {November},
	doi = {10.36017/jahc2111-001},
	date = {2021-11-05},
	url = {https://lens.org/090-604-587-536-623}
}

@article{lens.org/090-686-946-528-388,
	title = {English Abstracts},
	journal = {Medien \& Kommunikationswissenschaft},
	year = {2020},
	volume = {68},
	number = {3},
	pages = {351--353},
	doi = {10.5771/1615-634x-2020-3-351},
	note = "\url{https://www.nomos-elibrary.de/10.5771/1615-634X-2020-3-351.pdf?download_full_pdf=1} ; \url{https://doi.org/10.5771/1615-634x-2020-3-351}",
	url = {https://lens.org/090-686-946-528-388}
}

@misc{lens.org/091-065-380-253-120,
	author = {M Nafis Mudhoffar and Caecilia Sri Wahyuning and Cahyadi Nugraha},
	title = {PERANCANGAN ALAT UKUR STRES MELALUI GALVANIC SKIN RESPONSE MENGGUNAKAN SISTEM MINIMUM MICROCONTROLLER},
	year = {2014},
	note = "\url{https://ejurnal.itenas.ac.id/index.php/rekaintegra/article/view/557} ; \url{https://ejurnal.itenas.ac.id/index.php/rekaintegra/article/download/557/782}",
	url = {https://lens.org/091-065-380-253-120}
}

@article{lens.org/091-430-610-933-619,
	author = {محمد عبد الرءوف عبد ربه محمد},
	title = {أبعاد یقظة الإنترنت المنبئة بالرفاه الذاتی وبمخرجات الأداء الأکادیمی لدى طلبة الجامعة},
	journal = {مجلة کلیة التربیة},
	year = {2021},
	volume = {18},
	number = {110},
	pages = {145--247},
	month = {October},
	doi = {10.21608/jfe.2021.217084},
	date = {2021-10-01},
	note = "\url{https://jfe.journals.ekb.eg/article_217084_5fe27e6f482856619523a21a861e6883.pdf} ; \url{https://doi.org/10.21608/jfe.2021.217084}",
	url = {https://lens.org/091-430-610-933-619}
}

@article{lens.org/091-488-040-853-183,
	author = {Melanie Mack and Robert Stojan and Otmar Bock and Claudia Voelcker-Rehage},
	title = {The association of executive functions and physical fitness with cognitive-motor multitasking in a street crossing scenario.},
	journal = {Scientific reports},
	year = {2023},
	volume = {13},
	number = {1},
	pages = {697--},
	month = {January},
	doi = {10.1038/s41598-022-26438-x},
	date = {2023-01-13},
	note = "\url{https://www.nature.com/articles/s41598-022-26438-x.pdf} ; \url{https://doi.org/10.1038/s41598-022-26438-x} ; \url{https://www.researchsquare.com/article/rs-1917081/latest.pdf} ; \url{https://doi.org/10.21203/rs.3.rs-1917081/v1}",
	url = {https://lens.org/091-488-040-853-183}
}

@misc{lens.org/091-507-635-751-830,
	author = {Sophia Choukas-Bradley and null Roberts and Anne J. Maheux and Jacqueline Nesi},
	title = {The Perfect Storm: A Developmental–Sociocultural Framework for the Role of Social Media in Adolescent Girls’ Body Image Concerns and Mental Health},
	month = {March},
	date = {2021-03-18},
	year = {2021},
	doi = {10.31234/osf.io/ju92a},
	note = "\url{https://europepmc.org/article/PPR/PPR321842?client=bot}",
	url = {https://lens.org/091-507-635-751-830}
}

@article{lens.org/091-561-858-584-555,
	author = {Sarah Spiekermann and Hanna Krasnova and Oliver Hinz and Annika Baumann and Alexander Benlian and Henner Gimpel and Irina Heimbach and Antonia Köster and Alexander Maedche and Björn Niehaves and Marten Risius and Manuel Trenz},
	title = {Values and Ethics in Information Systems},
	journal = {Business \& Information Systems Engineering},
	year = {2022},
	volume = {64},
	number = {2},
	pages = {247--264},
	month = {February},
	doi = {10.1007/s12599-021-00734-8},
	date = {2022-02-18},
	note = "\url{https://link.springer.com/content/pdf/10.1007/s12599-021-00734-8.pdf} ; \url{https://doi.org/10.1007/s12599-021-00734-8}",
	url = {https://lens.org/091-561-858-584-555}
}

@inproceedings{lens.org/091-658-453-235-243,
	author = {Luke Haliburton and Maximilian Lammel and Jakob Karolus and Albrecht Schmidt},
	title = {Think Inside the Box: Investigating the Consequences of Everyday Physical Opt-Out Strategies for Mindful Smartphone Use},
	booktitle = {Proceedings of the 21st International Conference on Mobile and Ubiquitous Multimedia},
	year = {2022},
	pages = {37--46},
	month = {November},
	date = {2022-11-27},
	publisher = {ACM},
	doi = {10.1145/3568444.3568452},
	url = {https://lens.org/091-658-453-235-243}
}

@article{lens.org/091-945-163-047-633,
	author = {Agustinus Rustanta and Desy Misnawati},
	title = {Deception in Computer-Mediated Communication},
	journal = {Jurnal ILMU KOMUNIKASI},
	year = {2004},
	volume = {18},
	number = {2},
	pages = {253--276},
	month = {June},
	doi = {10.24002/jik.v18i2.3764},
	date = {2004-06-01},
	note = "\url{https://ojs.uajy.ac.id/index.php/jik/article/download/3764/2801} ; \url{https://ojs.uajy.ac.id/index.php/jik/article/view/3764}",
	url = {https://lens.org/091-945-163-047-633}
}

@article{lens.org/092-047-992-920-219,
	author = {Álvaro Antón-Sancho and Diego Vergara and Elsy Medina and María Sánchez-Calvo},
	title = {Digital Pandemic Stress in Higher Education in Venezuela.},
	journal = {European journal of investigation in health, psychology and education},
	year = {2022},
	volume = {12},
	number = {12},
	pages = {1878--1900},
	month = {December},
	doi = {10.3390/ejihpe12120132},
	date = {2022-12-13},
	note = "\url{https://www.mdpi.com/2254-9625/12/12/132/pdf?version=1671526530} ; \url{https://doi.org/10.3390/ejihpe12120132} ; \url{https://dialnet.unirioja.es/descarga/articulo/8704786.pdf} ; \url{https://dialnet.unirioja.es/servlet/oaiart?codigo=8704786}",
	url = {https://lens.org/092-047-992-920-219}
}

@article{lens.org/092-092-310-834-683,
	title = {Poster display I},
	journal = {European Journal of Echocardiography},
	year = {2000},
	volume = {1},
	pages = {S3--S23},
	doi = {10.1016/s1525-2167(00)80004-9},
	note = "\url{https://academic.oup.com/ehjcimaging/article-pdf/1/suppl_2/S3/7527707/1-supp2-S3.pdf} ; \url{https://doi.org/10.1016/s1525-2167(00)80004-9}",
	url = {https://lens.org/092-092-310-834-683}
}

@article{lens.org/092-577-530-134-326,
	author = {null Hanna Joyce Macawili and null Abigail M. Cabaguing and null Alvin Porton},
	title = {Conditions Surrounding Digital Stress among Adults},
	journal = {Zenodo (CERN European Organization for Nuclear Research)},
	year = {2022},
	month = {July},
	doi = {10.5281/zenodo.6797811},
	date = {2022-07-05},
	note = "\url{https://zenodo.org/record/6797811}",
	url = {https://lens.org/092-577-530-134-326}
}

@misc{lens.org/093-272-702-948-393,
	author = {zhen feng and Wenjun Guan and Enwei Xu},
	title = {Research on the Impact of Digital Stress on Professional Compromise of Preschool Inclusive Teachers: A Chain Mediation Model Based on Negative Automatic Thoughts and Career Adaptability},
	month = {January},
	date = {2024-01-01},
	year = {2024},
	doi = {10.2139/ssrn.5056036},
	url = {https://lens.org/093-272-702-948-393}
}

@article{lens.org/093-903-293-181-475,
	author = {Thomas Fischer and Martin Reuter and René Riedl},
	title = {The Digital Stressors Scale: Development and Validation of a New Survey Instrument to Measure Digital Stress Perceptions in the Workplace Context},
	journal = {Frontiers in psychology},
	year = {2021},
	volume = {12},
	pages = {607598--607598},
	month = {March},
	doi = {10.3389/fpsyg.2021.607598},
	date = {2021-03-12},
	note = "\url{https://pubmed.ncbi.nlm.nih.gov/33776836/} ; \url{https://europepmc.org/article/PMC/PMC7994533} ; \url{https://www.ncbi.nlm.nih.gov/pubmed/33776836} ; \url{http://www.ncbi.nlm.nih.gov/pubmed/33776836} ; \url{https://www.ncbi.nlm.nih.gov/pmc/articles/PMC7994533} ; \url{https://www.frontiersin.org/articles/10.3389/fpsyg.2021.607598/full}",
	url = {https://lens.org/093-903-293-181-475}
}

@article{lens.org/093-947-721-170-049,
	author = {Lisa Waldenburger and Jeffrey Wimmer},
	title = {DIGITAL MEDIA USE IN PUBLIC SPACE – AN OBSERVATIONAL STUDY OF SELF-SERVICE TECHNOLOGY DURING COVID19-PANDEMIC.},
	journal = {AoIR Selected Papers of Internet Research},
	year = {2023},
	month = {March},
	doi = {10.5210/spir.v2022i0.13105},
	date = {2023-03-29},
	note = "\url{https://spir.aoir.org/ojs/index.php/spir/article/download/13105/10932} ; \url{https://doi.org/10.5210/spir.v2022i0.13105}",
	url = {https://lens.org/093-947-721-170-049}
}

@article{lens.org/094-129-606-466-735,
	author = {Ewa Makowska-Tłomak and Sylwia Bedyńska and Kinga Skorupska and Julia Paluch},
	title = {Blended Online Intervention to Reduce Digital Transformation Stress by Enhancing Employees' Resources in COVID-19.},
	journal = {Frontiers in psychology},
	year = {2022},
	volume = {13},
	pages = {732301--},
	month = {March},
	doi = {10.3389/fpsyg.2022.732301},
	date = {2022-03-22},
	note = "\url{https://www.frontiersin.org/articles/10.3389/fpsyg.2022.732301/pdf} ; \url{https://doi.org/10.3389/fpsyg.2022.732301}",
	url = {https://lens.org/094-129-606-466-735}
}

@article{lens.org/094-137-918-258-951,
	author = {Beatrice Thielmann and Malwine Ifferth and Irina Böckelmann},
	title = {The role of personal traits in shaping resilience and safety culture in emergency medical services},
	journal = {Gruppe. Interaktion. Organisation. Zeitschrift für Angewandte Organisationspsychologie (GIO)},
	year = {2025},
	month = {July},
	doi = {10.1007/s11612-025-00821-4},
	date = {2025-07-29},
	url = {https://lens.org/094-137-918-258-951}
}

@article{lens.org/094-186-318-941-109,
	author = {Fitrah Amaliah Lia and null Iswinarti},
	title = {Emotion Regulation in Adolescents in the Digital Era in the Context of Social Media and Mental Health: A Systematic Review},
	journal = {In Trend : International Journal of Trends in Global Psychological Science and Education},
	year = {2025},
	volume = {2},
	number = {3},
	pages = {171--178},
	month = {July},
	doi = {10.62260/intrend.v2i3.493},
	date = {2025-07-03},
	url = {https://lens.org/094-186-318-941-109}
}

@misc{lens.org/094-206-396-825-002,
	author = {Sammy J.S. Wrede and Kevin Claassen and Dominique Rodil dos Anjos and Jan P. Kettschau and Horst C. Broding},
	title = {Impact of digital stress on negative emotions and physical complaints in the home office},
	month = {December},
	date = {2022-12-20},
	year = {2022},
	doi = {10.21203/rs.3.rs-2394404/v1},
	note = "\url{https://www.researchsquare.com/article/rs-2394404/latest.pdf} ; \url{https://doi.org/10.21203/rs.3.rs-2394404/v1}",
	url = {https://lens.org/094-206-396-825-002}
}

@article{lens.org/094-383-589-538-226,
	author = {Sophie H. Janicke-Bowles and Tess M. Buckley and Rikishi Rey and Tayah Wozniak and Adrian Meier and Anna Lomanowska},
	title = {Digital Flourishing: Conceptualizing and Assessing Positive Perceptions of Mediated Social Interactions},
	journal = {Journal of Happiness Studies},
	year = {2023},
	volume = {24},
	number = {3},
	pages = {1013--1035},
	month = {February},
	doi = {10.1007/s10902-023-00619-5},
	date = {2023-02-10},
	note = "\url{https://link.springer.com/content/pdf/10.1007/s10902-023-00619-5.pdf} ; \url{https://doi.org/10.1007/s10902-023-00619-5}",
	url = {https://lens.org/094-383-589-538-226}
}

@article{lens.org/094-651-576-013-680,
	author = {Melanie Elise Renfrew and Darren Peter Morton and Jason Kyle Morton and Geraldine Przybylko},
	title = {The Influence of Human Support on the Effectiveness of Digital Mental Health Promotion Interventions for the General Population.},
	journal = {Frontiers in psychology},
	year = {2021},
	volume = {12},
	pages = {716106--},
	month = {August},
	doi = {10.3389/fpsyg.2021.716106},
	date = {2021-08-19},
	note = "\url{https://www.frontiersin.org/articles/10.3389/fpsyg.2021.716106/pdf} ; \url{https://doi.org/10.3389/fpsyg.2021.716106}",
	url = {https://lens.org/094-651-576-013-680}
}

@article{lens.org/094-651-950-737-479,
	author = {null Nazilah},
	title = {Validation of e-psychological instrument for flood victims version-II},
	journal = {International Journal of ADVANCED AND APPLIED SCIENCES},
	year = {2019},
	volume = {6},
	number = {1},
	pages = {37--42},
	doi = {10.21833/ijaas.2019.01.005},
	note = "\url{http://dx.doi.org/10.21833/ijaas.2019.01.005}",
	url = {https://lens.org/094-651-950-737-479}
}

@misc{lens.org/095-290-079-094-382,
	author = {Andreas Krause},
	title = {Digitaler Stress als Gesundheitsrisiko},
	month = {November},
	date = {2020-11-19},
	year = {2020},
	url = {https://lens.org/095-290-079-094-382}
}

@article{lens.org/095-355-289-171-889,
	author = {Najmeh Khalili-Mahani and Sandra Woods and Eileen Mary Holowka and Amber Pahayahay and Mathieu Roy},
	title = {Toward a digital citizen lab for capturing data about alternative ways of self-managing chronic pain: An attitudinal user study.},
	journal = {Frontiers in rehabilitation sciences},
	year = {2022},
	volume = {3},
	pages = {942822--},
	month = {August},
	doi = {10.3389/fresc.2022.942822},
	date = {2022-08-15},
	note = "\url{https://www.frontiersin.org/articles/10.3389/fresc.2022.942822/pdf} ; \url{https://doi.org/10.3389/fresc.2022.942822}",
	url = {https://lens.org/095-355-289-171-889}
}

@misc{lens.org/095-756-022-584-112,
	author = {Leo Kowalski and Anna Finnes and Sabine Koch and Aleksandra Bujacz},
	title = {Designing a Preventive Stress Management mHealth Intervention: Factorial Experiment to Optimize Intervention Components (Preprint)},
	month = {January},
	date = {2025-01-09},
	year = {2025},
	doi = {10.2196/preprints.71032},
	url = {https://lens.org/095-756-022-584-112}
}

@article{lens.org/095-780-586-181-116,
	author = {Aubrey L Borgen and Sarah E Domoff},
	title = {Developing Healthy Social Media Practices: An Outpatient Caregiver-Adolescent Group Intervention.},
	journal = {Journal of contemporary psychotherapy},
	year = {2022},
	volume = {53},
	number = {2},
	pages = {141--147},
	month = {September},
	doi = {10.1007/s10879-022-09559-2},
	date = {2022-09-16},
	note = "\url{https://link.springer.com/content/pdf/10.1007/s10879-022-09559-2.pdf} ; \url{https://doi.org/10.1007/s10879-022-09559-2}",
	url = {https://lens.org/095-780-586-181-116}
}

@article{lens.org/095-782-053-646-602,
	author = {Nadine Sänger and Jan Mathis Elling and Christian Hetzel and Betje Schwarz},
	title = {Return to work for people with chronic health conditions after medical or vocational rehabilitation during the COVID-19 pandemic: a scoping review.},
	journal = {BMC public health},
	year = {2025},
	volume = {25},
	number = {1},
	pages = {3292--},
	month = {October},
	doi = {10.1186/s12889-025-24769-8},
	date = {2025-10-02},
	url = {https://lens.org/095-782-053-646-602}
}

@inbook{lens.org/095-926-560-004-452,
	author = {Christiane Hagmann-Steinbach},
	title = {Digital Stress and Coping},
	pages = {99--110},
	publisher = {Auerbach Publications},
	year = {2023},
	month = {January},
	date = {2023-01-03},
	doi = {10.1201/9781003371397-7},
	url = {https://lens.org/095-926-560-004-452}
}

@article{lens.org/095-976-389-339-134,
	author = {Arielle C. Smith and Lauren A. Fowler and Andrea K. Graham and Beth K. Jaworski and Marie-Laure Firebaugh and Grace E. Monterubio and Melissa M. Vázquez and Bianca DePietro and Shiri Sadeh-Sharvit and Katherine N. Balantekin and Naira Topooco and Denise E. Wilfley and C. Barr Taylor and Ellen E. Fitzsimmons-Craft},
	title = {Digital Overload among College Students: Implications for Mental Health App Use},
	journal = {Social Sciences},
	year = {2021},
	volume = {10},
	number = {8},
	pages = {279--},
	month = {July},
	doi = {10.3390/socsci10080279},
	date = {2021-07-21},
	note = "\url{https://www.mdpi.com/2076-0760/10/8/279/pdf} ; \url{https://econpapers.repec.org/article/gamjscscx/v_3a10_3ay_3a2021_3ai_3a8_3ap_3a279-_3ad_3a598498.htm} ; \url{https://www.mdpi.com/2076-0760/10/8/279}",
	url = {https://lens.org/095-976-389-339-134}
}

@misc{lens.org/096-813-720-751-920,
	author = {René Riedl},
	title = {Digitaler Stress: Die Folgen der Allgegenwart von digitalen Technologien und ihrer Nutzung},
	year = {2020},
	note = "\url{https://pure.fh-ooe.at/de/publications/digitaler-stress-die-folgen-der-allgegenwart-von-digitalen-techno}",
	url = {https://lens.org/096-813-720-751-920}
}

@article{lens.org/096-930-719-723-802,
	author = {Antje Müller and Eva-Maria Schulte-Seitz and Anja Isabel Morstatt and Simone Kauffeld},
	title = {Constellation of psychological vulnerability based on resources and demands of work and their link to emotional exhaustion: a latent profile analysis},
	journal = {Gruppe. Interaktion. Organisation. Zeitschrift für Angewandte Organisationspsychologie (GIO)},
	year = {2025},
	month = {August},
	doi = {10.1007/s11612-025-00834-z},
	date = {2025-08-28},
	url = {https://lens.org/096-930-719-723-802}
}

@article{lens.org/097-026-248-585-191,
	author = {S. Joseph Antony},
	title = {Invivo Pattern Recognition and Digital Image Analysis Shear Stress Distribution in Human Eye},
	journal = {International Journal on Cybernetics \& Informatics},
	year = {2016},
	volume = {5},
	number = {2},
	pages = {1--8},
	month = {April},
	doi = {10.5121/ijci.2016.5201},
	date = {2016-04-30},
	note = "\url{https://core.ac.uk/display/84339044} ; \url{http://www.aircconline.com/ijci/V5N2/5216ijci01.pdf} ; \url{https://eprints.whiterose.ac.uk/119511/} ; \url{https://www.aircconline.com/ijci/V5N2/5216ijci01.pdf}",
	url = {https://lens.org/097-026-248-585-191}
}

@misc{lens.org/097-102-614-705-635,
	author = {Amy Corbitt},
	title = {Research Guides: Digital Stress Relief: Home},
	month = {April},
	date = {2020-04-30},
	year = {2020},
	note = "\url{https://researchguides.library.vanderbilt.edu/DigitalStressRelief}",
	url = {https://lens.org/097-102-614-705-635}
}

@article{lens.org/097-641-016-907-440,
	author = {Monika Bernburg and Anika Tell and David A Groneberg and Stefanie Mache},
	title = {Digital stressors and resources perceived by emergency physicians and associations to their digital stress perception, mental health, job satisfaction and work engagement.},
	journal = {BMC emergency medicine},
	year = {2024},
	volume = {24},
	number = {1},
	pages = {31--},
	month = {February},
	doi = {10.1186/s12873-024-00950-x},
	date = {2024-02-27},
	note = "\url{https://bmcemergmed.biomedcentral.com/counter/pdf/10.1186/s12873-024-00950-x} ; \url{https://doi.org/10.1186/s12873-024-00950-x}",
	url = {https://lens.org/097-641-016-907-440}
}

@inproceedings{lens.org/098-305-333-734-313,
	author = {Diego Alonso-Álvarez and Alfonso G. Taboada and Yolanda González and José María Ripalda and Benito Alén and Luisa González and Jorge M. Garcia and Fernando Briones and Antonio Martí and Antonio Luque and Ana M. Sanchez and Sergio I. Molina},
	title = {Stress compensation by GaP monolayers for stacked InAs/GaAs quantum dots solar cells},
	booktitle = {2008 33rd IEEE Photovolatic Specialists Conference},
	year = {2008},
	pages = {1--6},
	publisher = {IEEE},
	doi = {10.1109/pvsc.2008.4922519},
	note = "\url{http://oa.upm.es/3755/} ; \url{https://ieeexplore.ieee.org/document/4922519/} ; \url{http://ieeexplore.ieee.org/document/4922519/} ; \url{http://yadda.icm.edu.pl/yadda/element/bwmeta1.element.ieee-000004922519}",
	url = {https://lens.org/098-305-333-734-313}
}

@inbook{lens.org/098-326-197-927-622,
	author = {Branislav Bédi and Cathy Chua and Hanieh Habibi and Ruth Martinez-Lopez and Manny Rayner},
	title = {CALL and complexity: short papers from EUROCALL 2019 - Using LARA for language learning: a pilot study for Icelandic},
	pages = {33--38},
	publisher = {Research-publishing.net},
	year = {2019},
	month = {December},
	date = {2019-12-09},
	doi = {10.14705/rpnet.2019.38.9782490057542},
	note = "\url{https://files.eric.ed.gov/fulltext/ED600886.pdf} ; \url{https://eric.ed.gov/?id=ED600886} ; \url{https://archive-ouverte.unige.ch/unige:129597} ; \url{http://files.eric.ed.gov/fulltext/ED600886.pdf} ; \url{https://archive-ouverte.unige.ch/unige:129597/ATTACHMENT01}",
	url = {https://lens.org/098-326-197-927-622}
}

@article{lens.org/098-679-653-077-291,
	author = {Fazilet Gül İnce Aracı and Esra Oyar and Şeref Tan},
	title = {A Cross-cultural Validation of Multidimensional Digital Stress Scale in Türkiye},
	journal = {Kastamonu Eğitim Dergisi},
	year = {2024},
	pages = {247--259},
	month = {March},
	doi = {10.24106/kefdergi.1473539},
	date = {2024-03-12},
	note = "\url{https://dergipark.org.tr/tr/download/article-file/3885127} ; \url{https://dergipark.org.tr/tr/pub/kefdergi/issue/84248/1473539}",
	url = {https://lens.org/098-679-653-077-291}
}

@misc{lens.org/098-754-095-986-93X,
	author = {Agathi Argyriadi and Dimitra Katsarou and Athina Patelarou and Kalliopi Megari and Evridiki Patelarou and Stiliani Kotrotsiou and Konstantinos Giakoumidakis and Shabnam Abdoola and Evangelos Mantsos and Efthymia Efthymiou and Alexandros Argyriadis},
	title = {Digital Stress Scale (DSC): Development and Psychometric Validation of a Measure of Stress in the Digital Age},
	month = {April},
	date = {2025-04-30},
	year = {2025},
	doi = {10.20944/preprints202504.2605.v1},
	url = {https://lens.org/098-754-095-986-93X}
}

@article{lens.org/098-881-787-288-042,
	title = {Beyond the Screen: The Molecular and Cellular Mechanisms of Digital Stress},
	journal = {Iconic Research And Engineering Journals},
	year = {2025},
	volume = {9},
	number = {3},
	month = {September},
	date = {2025-09-18},
	note = "\url{https://www.irejournals.com/formatedpaper/1710701.pdf} ; \url{https://doi.org/10.64388/irev9i3-1710701-3191}",
	url = {https://lens.org/098-881-787-288-042}
}

@article{lens.org/099-387-715-763-775,
	author = {Khawlah AL-TKHAYNEH and Sebastian KOT and Viktor SHESTAK},
	title = {Motivation and demotivation factors affecting productivity in public sector},
	journal = {Administratie si Management Public},
	year = {2019},
	volume = {1},
	number = {33},
	pages = {77--102},
	doi = {10.24818/amp/2019.33-05.},
	url = {https://lens.org/099-387-715-763-775}
}

@article{lens.org/099-890-328-264-851,
	author = {Samuel N Rodgers-Melnick and Seneca Block and Rachael L Rivard and Jeffery A Dusek},
	title = {Optimizing Patient-Reported Outcome Collection and Documentation in Medical Music Therapy: Process-Improvement Study.},
	journal = {JMIR human factors},
	year = {2023},
	volume = {10},
	pages = {e46528--e46528},
	month = {July},
	doi = {10.2196/46528},
	date = {2023-07-27},
	note = "\url{https://humanfactors.jmir.org/2023/1/e46528/PDF} ; \url{https://doi.org/10.2196/46528}",
	url = {https://lens.org/099-890-328-264-851}
}

@article{lens.org/099-895-820-986-728,
	author = {Linda Becker and Alexander Heimerl and Elisabeth André},
	title = {ForDigitStress: presentation and evaluation of a new laboratory stressor using a digital job interview-scenario.},
	journal = {Frontiers in psychology},
	year = {2023},
	volume = {14},
	pages = {1182959--},
	month = {June},
	doi = {10.3389/fpsyg.2023.1182959},
	date = {2023-06-19},
	note = "\url{https://www.frontiersin.org/articles/10.3389/fpsyg.2023.1182959/pdf} ; \url{https://doi.org/10.3389/fpsyg.2023.1182959} ; \url{https://opus.bibliothek.uni-augsburg.de/opus4/files/106331/106331.pdf} ; \url{https://open.fau.de/bitstreams/048aad98-7d58-4624-9f9f-848819e99597/download} ; \url{https://opus4.kobv.de/opus4-fau/files/23535/fpsyg-14-1182959-g0002.tif} ; \url{https://open.fau.de/bitstreams/599d67fd-ef3c-482f-b306-1c8c12212b26/download} ; \url{https://opus4.kobv.de/opus4-fau/files/23535/fpsyg-14-1182959.pdf}",
	url = {https://lens.org/099-895-820-986-728}
}

@inbook{lens.org/100-107-772-749-261,
	author = {Myriam Sillevis Smitt and Mehdi Montakhabi and Jessica Morton and Cora van Leeuwen and Klaas Bombeke and An Jacobs},
	title = {Users' Perceptions of a Digital Stress Self-monitoring Application: Research Insights to Design a Practical Innovation},
	pages = {325--341},
	publisher = {Springer International Publishing},
	year = {2022},
	address = {Germany},
	month = {June},
	date = {2022-06-16},
	doi = {10.1007/978-3-031-05028-2_22},
	url = {https://lens.org/100-107-772-749-261}
}

@article{lens.org/100-175-189-014-158,
	author = {Samuel L Battalio and Angela F Pfammatter and Kiarri N Kershaw and Alexis Hernandez and David E Conroy and Bonnie Spring},
	title = {Mobile Health Tobacco Cessation Interventions to Promote Health Equity: Current Perspectives.},
	journal = {Frontiers in digital health},
	year = {2022},
	volume = {4},
	pages = {821049--},
	month = {June},
	doi = {10.3389/fdgth.2022.821049},
	date = {2022-06-30},
	note = "\url{https://www.frontiersin.org/articles/10.3389/fdgth.2022.821049/pdf} ; \url{https://doi.org/10.3389/fdgth.2022.821049}",
	url = {https://lens.org/100-175-189-014-158}
}

@inbook{lens.org/100-289-910-095-324,
	author = {María Villalobos-Buehner},
	title = {Fostering cultural competence awareness by engaging in intercultural
		                        dialogue – a telecollaboration partnership},
	pages = {379--384},
	publisher = {Research-publishing.net},
	year = {2019},
	month = {December},
	date = {2019-12-09},
	doi = {10.14705/rpnet.2019.38.1040},
	url = {https://lens.org/100-289-910-095-324}
}

@article{lens.org/100-338-602-539-358,
	author = {Glauco Cioffi and Cristian Balducci and Stefano Toderi},
	title = {Digital Stress-Preventive Management Competencies: Definition, Identification and Tool Development for Research and Practice.},
	journal = {International journal of environmental research and public health},
	year = {2025},
	volume = {22},
	number = {2},
	pages = {267--267},
	month = {February},
	doi = {10.3390/ijerph22020267},
	date = {2025-02-12},
	url = {https://lens.org/100-338-602-539-358}
}

@misc{lens.org/100-352-761-758-583,
	author = {Thomas Vikoler and Heike Ganesch and Jasmina Dubravac and Eva Traut-Mattausch},
	title = {Digital Stress Induction in Daily Life Using the Salzburg Mobile Stress Induction (SMSI): Development and Ambulatory Evaluation Study (Preprint)},
	month = {April},
	date = {2025-04-10},
	year = {2025},
	doi = {10.2196/preprints.75785},
	url = {https://lens.org/100-352-761-758-583}
}

@inbook{lens.org/100-605-855-262-493,
	author = {René Riedl},
	title = {Digitaler Stress},
	pages = {39--52},
	publisher = {Nomos Verlagsgesellschaft mbH \& Co. KG},
	year = {2023},
	doi = {10.5771/9783748915348-39},
	note = "\url{http://www.nomos-elibrary.de/10.5771/9783748915348-39.pdf} ; \url{https://doi.org/10.5771/9783748915348-39}",
	url = {https://lens.org/100-605-855-262-493}
}

@article{lens.org/101-263-533-403-555,
	author = {Julia B Manning and Ann Blandford and Julian Edbrooke-Childs},
	title = {Facilitators of and Barriers to Teachers' Engagement With Consumer Technologies for Stress Management: Qualitative Study.},
	journal = {Journal of medical Internet research},
	year = {2024},
	volume = {26},
	pages = {e50457--e50457},
	month = {October},
	doi = {10.2196/50457},
	date = {2024-10-22},
	url = {https://lens.org/101-263-533-403-555}
}

@article{lens.org/101-318-813-386-572,
	author = {null Annisa Maharani and null Ahmad Zeifuddin and null Dyah Ayu Safitri and null Hilya Sania Rosada and null M Isa Anshori},
	title = {Kesejahteraan Mental Karyawan dalam Era Digital: Dampak Teknologi pada Kesejahteraan Mental Karyawan dan Upaya untuk Mengatasi  Stres Digital},
	journal = {Jurnal Ekonomi, Bisnis dan Manajemen},
	year = {2023},
	volume = {2},
	number = {4},
	pages = {113--130},
	month = {September},
	doi = {10.58192/ebismen.v2i4.1385},
	date = {2023-09-29},
	url = {https://lens.org/101-318-813-386-572}
}

@article{lens.org/101-365-274-794-13X,
	author = {Chia-chen Yang and Christina Smith and Thomas Pham and Jati Ariati},
	title = {Digital social multitasking (DSMT), digital stress, and socioemotional wellbeing among adolescents},
	journal = {Cyberpsychology: Journal of Psychosocial Research on Cyberspace},
	year = {2023},
	volume = {17},
	number = {1},
	month = {January},
	doi = {10.5817/cp2023-1-6},
	date = {2023-01-30},
	note = "\url{https://cyberpsychology.eu/article/download/21239/28686} ; \url{https://doi.org/10.5817/cp2023-1-6}",
	url = {https://lens.org/101-365-274-794-13X}
}

@article{lens.org/101-693-524-454-828,
	author = {Lizzy Winstone and Becky Mars and Claire M. A. Haworth and Judi Kidger},
	title = {Types of Social Media Use and Digital Stress in Early Adolescence},
	journal = {The Journal of Early Adolescence},
	year = {2022},
	volume = {43},
	number = {3},
	pages = {294--319},
	month = {May},
	doi = {10.1177/02724316221105560},
	date = {2022-05-25},
	note = "\url{https://research-information.bris.ac.uk/files/325180052/02724316221105560.pdf} ; \url{https://research-information.bris.ac.uk/en/publications/0253d0cd-1f88-41ea-92ef-a94ba1c55bfb} ; \url{https://research-information.bris.ac.uk/ws/files/325180052/02724316221105560.pdf} ; \url{https://osf.io/pbjm4/download} ; \url{https://osf.io/pbjm4}",
	url = {https://lens.org/101-693-524-454-828}
}

@misc{lens.org/101-915-197-526-265,
	author = {Elisabeth Rohwer and Ann-Christin Kordsmeyer and Volker Harth and Stefanie Mache},
	title = {Boundarylessness and sleep quality among virtual team members – a cross-sectional study from Germany},
	month = {April},
	date = {2020-04-28},
	year = {2020},
	doi = {10.21203/rs.3.rs-24024/v1},
	note = "\url{https://www.researchsquare.com/article/rs-24024/v1} ; \url{https://europepmc.org/article/PPR/PPR156211} ; \url{https://www.researchsquare.com/article/rs-24024/v1.pdf?c=1631847933000}",
	url = {https://lens.org/101-915-197-526-265}
}

@article{lens.org/102-148-641-618-468,
	author = {Yansong Li and Zhibin Li and Qilong Sun and Xue Xia},
	title = {Problematic Mobile Phone Use and Depressive Symptoms Among Rural and Urban Adolescents in China: A Cross-Lagged Model of School Connectedness as the Mediating Role and Family Functioning as the Moderating Role},
	journal = {International Journal of Mental Health and Addiction},
	year = {2025},
	month = {March},
	doi = {10.1007/s11469-025-01470-w},
	date = {2025-03-25},
	url = {https://lens.org/102-148-641-618-468}
}

@inbook{lens.org/102-321-431-322-411,
	author = {Christian U. Krägeloh},
	title = {Digital Stress Scale (DSS)},
	pages = {1--12},
	publisher = {Springer International Publishing},
	year = {2022},
	month = {December},
	date = {2022-12-06},
	doi = {10.1007/978-3-030-89738-3_52-1},
	url = {https://lens.org/102-321-431-322-411}
}

@article{lens.org/102-401-598-186-191,
	author = {Sharon Y Lee and Shaquanna Brown and Chrystal Vergara-Lopez and Karen Jennings Mathis and Beth C Bock and Nicole R Nugent and Stephanie H Parade and Audrey R Tyrka and Laura R Stroud},
	title = {Multilevel and multimodal biobehavioral methods in the study of stress, trauma, and resilience: a systems approach.},
	journal = {Journal of neural transmission (Vienna, Austria : 1996)},
	year = {2025},
	volume = {132},
	number = {9},
	pages = {1379--1398},
	month = {June},
	doi = {10.1007/s00702-025-02962-8},
	date = {2025-06-09},
	url = {https://lens.org/102-401-598-186-191}
}

@inbook{lens.org/102-609-212-644-536,
	author = {David Bausch},
	title = {Welche Auswirkungen und Konsequenzen digitaler Stress hat},
	pages = {148--156},
	publisher = {Haufe},
	year = {2024},
	doi = {10.34157/978-3-648-17712-9_11},
	url = {https://lens.org/102-609-212-644-536}
}

@article{lens.org/103-217-100-469-925,
	author = {Julia Irene Manning and Ann Blandford and Julian Edbrooke-Childs and Paul Marshall},
	title = {How Contextual Constraints Shape Midcareer High School Teachers' Stress Management and Use of Digital Support Tools: Qualitative Study.},
	journal = {JMIR mental health},
	year = {2020},
	volume = {7},
	number = {4},
	pages = {e15416--},
	month = {April},
	doi = {10.2196/15416},
	date = {2020-04-27},
	note = "\url{https://doaj.org/article/4ff16dfb10bb4598b3d5e037698e985d} ; \url{https://www.scilit.net/article/578239cd8baeeb032951d305c016e726} ; \url{https://www.ncbi.nlm.nih.gov/pmc/articles/PMC7215497} ; \url{https://pubmed.ncbi.nlm.nih.gov/32338623/} ; \url{https://mental.jmir.org/2020/4/e15416/} ; \url{https://discovery.ucl.ac.uk/id/eprint/10090543/}",
	url = {https://lens.org/103-217-100-469-925}
}

@article{lens.org/103-936-689-294-849,
	author = {Lara Reiser and Luciana Diaconescu and Nicolas Rohleder},
	title = {Study protocol for a systematic review with meta-analysis to compare digital stress tests regarding their psychological and physiological stress responses.},
	journal = {PloS one},
	year = {2025},
	volume = {20},
	number = {9},
	pages = {e0331963--e0331963},
	month = {September},
	doi = {10.1371/journal.pone.0331963},
	date = {2025-09-26},
	note = "\url{https://journals.plos.org/plosone/article/file?id=10.1371/journal.pone.0331963&type=printable} ; \url{https://doi.org/10.1371/journal.pone.0331963}",
	url = {https://lens.org/103-936-689-294-849}
}

@article{lens.org/104-222-693-134-591,
	author = {Arzu Karakaya and Guzel Nur Yıldız and Nuray Şimşek},
	title = {Development of the scale on the effects of sleep disorder on stress: validity and reliability study.},
	journal = {BMC psychiatry},
	year = {2025},
	volume = {25},
	number = {1},
	pages = {658--},
	month = {July},
	doi = {10.1186/s12888-025-07099-2},
	date = {2025-07-01},
	url = {https://lens.org/104-222-693-134-591}
}

@article{lens.org/104-247-889-469-917,
	title = {30th Annual Conference of the International Society for Quality of Life Research.},
	journal = {Quality of life research : an international journal of quality of life aspects of treatment, care and rehabilitation},
	year = {2023},
	volume = {32},
	number = {Suppl 2},
	pages = {23--220},
	month = {November},
	doi = {10.1007/s11136-023-03530-x},
	date = {2023-11-04},
	url = {https://lens.org/104-247-889-469-917}
}

@misc{lens.org/104-471-669-507-842,
	author = {Melanie Mack and Robert Stojan and Otmar Bock and Claudia Voelcker-Rehage},
	title = {The association of executive functions and physical fitness with cognitive-motor multitasking in a street crossing scenario},
	month = {August},
	date = {2022-08-09},
	year = {2022},
	doi = {10.21203/rs.3.rs-1917081/v1},
	note = "\url{https://www.researchsquare.com/article/rs-1917081/latest.pdf} ; \url{https://doi.org/10.21203/rs.3.rs-1917081/v1} ; \url{https://www.nature.com/articles/s41598-022-26438-x.pdf} ; \url{https://doi.org/10.1038/s41598-022-26438-x}",
	url = {https://lens.org/104-471-669-507-842}
}

@article{lens.org/104-546-790-649-213,
	author = {Masno Marjohan and Hadi Supratikta and Muhammad Hifny and Jhon Sutrisno Turnip and Eni Nur'aini and Rusli Yansyah and Alinda Nurayani},
	title = {Strategi, Alat dan Platform Keuangan Digital: Dampaknya pada Motivasi Kerja Karyawan dalam Tinjauan Literatur},
	journal = {SCIENTIFIC JOURNAL OF REFLECTION : Economic, Accounting, Management and Business},
	year = {2025},
	volume = {8},
	number = {3},
	pages = {797--804},
	month = {July},
	doi = {10.37481/sjr.v8i3.1139},
	date = {2025-07-01},
	url = {https://lens.org/104-546-790-649-213}
}

@misc{lens.org/104-572-735-013-73X,
	author = {Manoja Kumari Weerasekara and Åsa Smedberg},
	title = {Exploration of User Needs and Design Requirements of a Digital Stress Management Intervention for Software Engineers in Sri Lanka: A Qualitative Study},
	month = {April},
	date = {2022-04-29},
	year = {2022},
	doi = {10.21203/rs.3.rs-1448568/v1},
	note = "\url{https://www.researchsquare.com/article/rs-1448568/latest.pdf} ; \url{https://doi.org/10.21203/rs.3.rs-1448568/v1} ; \url{https://bmcpublichealth.biomedcentral.com/counter/pdf/10.1186/s12889-023-15480-7} ; \url{https://doi.org/10.1186/s12889-023-15480-7}",
	url = {https://lens.org/104-572-735-013-73X}
}

@misc{lens.org/104-713-456-695-631,
	author = {Matthias Norden and Amin Gerard Hofmann and Martin Meier and Felix Balzer and Oliver T Wolf and Erwin Böttinger and Hanna Drimalla},
	title = {Inducing and Recording Acute Stress Responses on a Large Scale With the Digital Stress Test (DST): Development and Evaluation Study (Preprint)},
	month = {July},
	date = {2021-07-28},
	year = {2021},
	doi = {10.2196/preprints.32280},
	note = "\url{https://www.jmir.org/2022/7/e32280/PDF} ; \url{https://doi.org/10.2196/32280}",
	url = {https://lens.org/104-713-456-695-631}
}

@article{lens.org/104-804-072-378-921,
	author = {Toshiya Shiga and Katsuyuki Terajima and Junya Matsumura and Atsuhiro Sakamoto and Ryo Ogawa},
	title = {Local Cardiac Wall Stabilization Influences the Reproducibility of Regional Wall Motion during Off-Pump Coronary Artery Bypass Surgery},
	journal = {Journal of clinical monitoring and computing},
	year = {2000},
	volume = {16},
	number = {1},
	pages = {25--31},
	doi = {10.1023/a:1009976130084},
	note = "\url{https://link.springer.com/article/10.1023/A:1009976130084} ; \url{https://www.ncbi.nlm.nih.gov/pubmed/12578092}",
	url = {https://lens.org/104-804-072-378-921}
}

@article{lens.org/105-035-593-719-042,
	author = {M Truchon and M Gilbert-Ouimet and A Zahiriharsini and M Beaulieu and G Daigle and L Langlois},
	title = {Occupational Health and Well-being Questionnaire (OHWQ): an instrument to assess psychosocial risk and protective factors in the workplace.},
	journal = {Public health},
	year = {2022},
	volume = {210},
	pages = {48--57},
	month = {July},
	doi = {10.1016/j.puhe.2022.06.008},
	date = {2022-07-20},
	url = {https://lens.org/105-035-593-719-042}
}

@article{lens.org/105-253-039-371-072,
	author = {Sabina Lissitsa and Maya Kagan},
	title = {Navigating masculinity: social phobia and psychological distress among Israeli men across generations X, Y, Z, and the mediating role of gender role discrepancy and social media addiction},
	journal = {Current Psychology},
	year = {2025},
	volume = {44},
	number = {16},
	pages = {13901--13914},
	month = {July},
	doi = {10.1007/s12144-025-08130-1},
	date = {2025-07-04},
	url = {https://lens.org/105-253-039-371-072}
}

@article{lens.org/105-850-400-914-070,
	author = {Brian Haluska and Ks Matthys and Rb Fathi and E. Rozis and Stephane Carlier and Thomas H. Marwick},
	title = {Influence of arterial compliance on presence and extent of ischaemia during stress echocardiography.},
	journal = {Heart (British Cardiac Society)},
	year = {2005},
	volume = {92},
	number = {1},
	pages = {40--43},
	month = {December},
	doi = {10.1136/hrt.2004.052209},
	date = {2005-12-19},
	note = "\url{http://core.ac.uk/display/15013600} ; \url{https://findanexpert.unimelb.edu.au/scholarlywork/1433651-influence-of-arterial-compliance-on-presence-and-extent-of-ischaemia-during-stress-echocardiography} ; \url{https://heart.bmj.com/content/92/1/40.full.pdf} ; \url{https://core.ac.uk/display/15013600} ; \url{https://heart.bmj.com/content/heartjnl/92/1/40.full.pdf} ; \url{https://espace.library.uq.edu.au/view/UQ:81750} ; \url{https://pubmed.ncbi.nlm.nih.gov/16365349/} ; \url{https://researchportal.vub.be/en/publications/influence-of-arterial-compliance-on-presence-and-extent-of-ischae} ; \url{https://heart.bmj.com/content/92/1/40} ; \url{https://europepmc.org/article/MED/16365349} ; \url{https://www.ncbi.nlm.nih.gov/pubmed/16365349}",
	url = {https://lens.org/105-850-400-914-070}
}

@article{lens.org/105-954-867-034-735,
	author = {Intan Maizura Abd Rashid and Akmal Adanan and Mohd Rasdi Zaini and Mastura Roni and Syahril Iman Faisal},
	title = {Tangible Digital Tourism Heritage: National Ecotourism Plan in Malaysia},
	journal = {International Journal of Academic Research in Business and Social Sciences},
	year = {2022},
	volume = {12},
	number = {11},
	month = {November},
	doi = {10.6007/ijarbss/v12-i11/15349},
	date = {2022-11-19},
	note = "\url{https://hrmars.com/papers_submitted/15349/tangible-digital-tourism-heritage-national-ecotourism-plan-in-malaysia.pdf} ; \url{https://doi.org/10.6007/ijarbss/v12-i11/15349}",
	url = {https://lens.org/105-954-867-034-735}
}

@article{lens.org/105-996-575-950-825,
	author = {Leanne Morrison and Adam W A Geraghty and Scott Lloyd and Natalie Goodman and Danius T. Michaelides and Charlie Hargood and Mark J. Weal and Lucy Yardley},
	title = {Comparing usage of a web and app stress management intervention: An observational study.},
	journal = {Internet interventions},
	year = {2018},
	volume = {12},
	pages = {74--82},
	month = {April},
	doi = {10.1016/j.invent.2018.03.006},
	date = {2018-04-21},
	note = "\url{https://research-information.bris.ac.uk/en/publications/comparing-usage-of-a-web-and-app-stress-management-intervention(f857798a-6c53-4c1f-832a-af974d239b88).html} ; \url{https://www.ncbi.nlm.nih.gov/pubmed/30135771} ; \url{https://eprints.soton.ac.uk/420019/} ; \url{http://europepmc.org/articles/PMC6096327} ; \url{https://www.sciencedirect.com/science/article/pii/S221478291830006X} ; \url{https://dro.dur.ac.uk/25383/} ; \url{http://dro.dur.ac.uk/25383/} ; \url{https://research-information.bris.ac.uk/files/181847830/Comparing_usage_of_a_web_and_app.pdf} ; \url{https://pubmed.ncbi.nlm.nih.gov/30135771/} ; \url{http://eprints.bournemouth.ac.uk/30612/} ; \url{https://research-information.bris.ac.uk/en/publications/comparing-usage-of-a-web-and-app-stress-management-intervention-a} ; \url{https://core.ac.uk/display/157792389}",
	url = {https://lens.org/105-996-575-950-825}
}

@article{lens.org/106-137-308-467-59X,
	author = {A.A. Hamza and T.Z.N. Sokkar and Mohammed A. El-Bakary and Amira A. S. Azzam},
	title = {A quantitative study on using digital photoelasticity for characterising the effect of the stretching speed on the necking phenomenon},
	journal = {Journal of Polymer Engineering},
	year = {2020},
	volume = {40},
	number = {9},
	pages = {753--762},
	month = {August},
	doi = {10.1515/polyeng-2020-0163},
	date = {2020-08-28},
	note = "\url{https://www.degruyter.com/document/doi/10.1515/polyeng-2020-0163/html}",
	url = {https://lens.org/106-137-308-467-59X}
}

@article{lens.org/107-430-979-957-441,
	author = {Muhammad Khalequzzaman and Shuxiang Wang and Nana Zhang and Liya Wang},
	title = {Digital transformation stressors in banking: Technostress as a mediator and organizational support as a moderator of job performance.},
	journal = {Acta psychologica},
	year = {2025},
	volume = {260},
	pages = {105612--105612},
	month = {September},
	doi = {10.1016/j.actpsy.2025.105612},
	date = {2025-09-22},
	url = {https://lens.org/107-430-979-957-441}
}

@article{lens.org/107-456-125-517-560,
	author = {Aleksandra Sevic and Daniel Adrian Lungu and Kolbjørn Brønnick},
	title = {In the shadows of digitalisation: digital stressors as predictors of emotional exhaustion in Norwegian academia},
	journal = {Behaviour and Information Technology},
	year = {2025},
	pages = {1--14},
	month = {March},
	date = {2025-03-06},
	url = {https://lens.org/107-456-125-517-560}
}

@article{lens.org/108-616-520-483-037,
	author = {Jeffrey A Hall},
	title = {Ten Myths About the Effect of Social Media Use on Well-Being.},
	journal = {Journal of medical Internet research},
	year = {2024},
	volume = {26},
	pages = {e59585--e59585},
	month = {November},
	doi = {10.2196/59585},
	date = {2024-11-25},
	url = {https://lens.org/108-616-520-483-037}
}

@article{lens.org/108-672-108-323-070,
	author = {C. Martín Villarroel and L. Carpio Garcia and G. Belmonte García and J. Dominguez Cutanda and M. Sánchez Revuelta and Junko Matsuura and M. Fernandez-Torija Daza and E. Esteban García},
	title = {Steroid-induced psychosis in context a SARS-CoV-2 pandemic. about a case},
	journal = {European Psychiatry},
	year = {2021},
	volume = {64},
	number = {S1},
	pages = {S310--S311},
	month = {August},
	doi = {10.1192/j.eurpsy.2021.834},
	date = {2021-08-13},
	note = "\url{https://pesquisa.bvsalud.org/global-literature-on-novel-coronavirus-2019-ncov/resource/en/covidwho-1357275} ; \url{https://www.cambridge.org/core/journals/european-psychiatry/article/steroidinduced-psychosis-in-context-a-sarscov2-pandemic-about-a-case/3AE03A5C6EA26B13D861D99BE109E4AB}",
	url = {https://lens.org/108-672-108-323-070}
}

@article{lens.org/109-833-294-654-324,
	author = {Antonella Giacosa},
	title = {Can Emergency Remote Education Make Universities “Smarter”? Lecturers’ Reflections About Useful Literacies},
	journal = {EDEN Conference Proceedings},
	year = {2020},
	number = {1},
	pages = {265--274},
	month = {October},
	doi = {10.38069/edenconf-2020-rw-0029},
	date = {2020-10-21},
	note = "\url{https://www.eden-online.org/proc-2485/index.php/PROC/article/download/1781/1489} ; \url{https://www.eden-online.org/proc-2485/index.php/PROC/article/view/1781}",
	url = {https://lens.org/109-833-294-654-324}
}

@article{lens.org/110-261-232-307-284,
	author = {Laura Teichert},
	title = {To Digital or not to Digital: How Mothers are Navigating the Digital World with their Young Children},
	journal = {Language and Literacy},
	year = {2017},
	volume = {19},
	number = {1},
	pages = {63--76},
	month = {May},
	doi = {10.20360/g22p5w},
	date = {2017-05-02},
	note = "\url{https://journals.library.ualberta.ca/langandlit/index.php/langandlit/article/download/29224/21325} ; \url{https://journals.library.ualberta.ca/langandlit/index.php/langandlit/article/view/29224}",
	url = {https://lens.org/110-261-232-307-284}
}

@article{lens.org/110-326-544-140-414,
	author = {Zixuan Cao and Li Lu and Zi-Wei Li and Sha Lai and Zhongliang Zhou and Qing Shen and Shou Liu},
	title = {A cross-sectional study of individual- and poly-bullying victimization and suicidal ideation among Chinese university and high school students: the roles of hopelessness and interpersonal relationships.},
	journal = {International journal for equity in health},
	year = {2025},
	volume = {24},
	number = {1},
	pages = {117--},
	month = {April},
	doi = {10.1186/s12939-025-02472-9},
	date = {2025-04-30},
	url = {https://lens.org/110-326-544-140-414}
}

@inproceedings{lens.org/110-812-129-815-369,
	author = {Kay-Uwe Giering and G. Rott and Gerhard Rzepa and Hans Reisinger and A.K. Puppala and T. Reich and Wolfgang Gustin and Tibor Grasser and Roland Jancke},
	title = {Analog-circuit NBTI degradation and time-dependent NBTI variability: An efficient physics-based compact model},
	booktitle = {2016 IEEE International Reliability Physics Symposium (IRPS)},
	year = {2016},
	pages = {4C--4-1-4C-4-6},
	publisher = {IEEE},
	doi = {10.1109/irps.2016.7574540},
	note = "\url{https://ieeexplore.ieee.org/document/7574540/}",
	url = {https://lens.org/110-812-129-815-369}
}

@article{lens.org/111-010-525-587-996,
	author = {Daniel Hajok and Nikita Kniazev and Thi Hong Ngoc Le and Sophie Lindner},
	title = {Social Media als Katalysator oder als Ausweg aus der Krise? Einflüsse von Instagram auf die Psychische Gesund- heit Jugendlicher},
	journal = {Jugend Medien Schutz-Report},
	year = {2022},
	volume = {45},
	number = {2},
	pages = {2--6},
	doi = {10.5771/0170-5067-2022-2-2},
	note = "\url{http://www.nomos-elibrary.de/10.5771/0170-5067-2022-2-2.pdf} ; \url{https://doi.org/10.5771/0170-5067-2022-2-2}",
	url = {https://lens.org/111-010-525-587-996}
}

@inproceedings{lens.org/111-664-238-930-31X,
	author = {Li Man and Xu Haihong},
	title = {Analysis on the Applicability of Coal Dust Wettability Measurements},
	booktitle = {2008 2nd International Conference on Bioinformatics and Biomedical Engineering},
	year = {2008},
	pages = {3766--3769},
	publisher = {IEEE},
	doi = {10.1109/icbbe.2008.443},
	note = "\url{http://ieeexplore.ieee.org/document/4535323/} ; \url{http://yadda.icm.edu.pl/yadda/element/bwmeta1.element.ieee-000004535323} ; \url{https://ieeexplore.ieee.org/document/4535323}",
	url = {https://lens.org/111-664-238-930-31X}
}

@article{lens.org/111-922-194-833-217,
	author = {Eeva Ekqvist and Tuija Karsimus and Arja Ruisniemi and Katja Kuusisto},
	title = {Professionals' Views on Challenges in Inpatient Substance Abuse Treatment during COVID-19 Pandemic in Finland},
	journal = {Challenges},
	year = {2022},
	volume = {13},
	number = {1},
	pages = {6--6},
	month = {February},
	doi = {10.3390/challe13010006},
	date = {2022-02-17},
	note = "\url{https://www.mdpi.com/2078-1547/13/1/6/pdf?version=1645090899} ; \url{https://doi.org/10.3390/challe13010006}",
	url = {https://lens.org/111-922-194-833-217}
}

@article{lens.org/112-294-169-977-456,
	author = {Manria Polus and Pantea Keikhosrokiani and Olli Korhonen and Woubshet Behutiye and Minna Isomursu},
	title = {Impact of Digital Interventions on the Treatment Burden of Patients With Chronic Conditions: Protocol for a Systematic Review.},
	journal = {JMIR research protocols},
	year = {2024},
	volume = {13},
	pages = {e54833--e54833},
	month = {April},
	doi = {10.2196/54833},
	date = {2024-04-23},
	note = "\url{https://www.researchprotocols.org/2024/1/e54833/PDF} ; \url{https://doi.org/10.2196/54833}",
	url = {https://lens.org/112-294-169-977-456}
}

@misc{lens.org/113-031-828-895-772,
	author = {Si Chen and Omid V Ebrahimi and Cecilia Cheng},
	title = {New Perspective on Digital Well-Being by Distinguishing Digital Competency From Dependency: Network Approach (Preprint)},
	month = {December},
	date = {2024-12-23},
	year = {2024},
	doi = {10.2196/preprints.70483},
	url = {https://lens.org/113-031-828-895-772}
}

@article{lens.org/113-131-806-863-057,
	author = {Safa Elkefi and Onur Asan},
	title = {Digital Twins for Managing Health Care Systems: Rapid Literature Review.},
	journal = {Journal of medical Internet research},
	year = {2022},
	volume = {24},
	number = {8},
	pages = {e37641--e37641},
	month = {August},
	doi = {10.2196/37641},
	date = {2022-08-16},
	note = "\url{https://www.jmir.org/2022/8/e37641/PDF} ; \url{https://doi.org/10.2196/37641}",
	url = {https://lens.org/113-131-806-863-057}
}

@article{lens.org/115-051-639-130-261,
	author = {Manoja Weerasekara and Åsa B Smedberg},
	title = {Exploration of user needs and design requirements of a digital stress management intervention for software employees in Sri Lanka: a qualitative study.},
	journal = {BMC public health},
	year = {2023},
	volume = {23},
	number = {1},
	pages = {566--},
	month = {March},
	doi = {10.1186/s12889-023-15480-7},
	date = {2023-03-27},
	note = "\url{https://bmcpublichealth.biomedcentral.com/counter/pdf/10.1186/s12889-023-15480-7} ; \url{https://doi.org/10.1186/s12889-023-15480-7} ; \url{https://su.diva-portal.org/smash/get/diva2:1752619/FULLTEXT01} ; \url{http://urn.kb.se/resolve?urn=urn:nbn:se:su:diva-216659} ; \url{https://www.researchsquare.com/article/rs-1448568/latest.pdf} ; \url{https://doi.org/10.21203/rs.3.rs-1448568/v1}",
	url = {https://lens.org/115-051-639-130-261}
}

@article{lens.org/115-099-379-674-838,
	author = {Kara A Fox and Elizabeth Nick and Jacqueline Nesi and Eva H Telzer and Mitchell J Prinstein},
	title = {Why Haven't You Texted Me Back? Adolescents' Digital Entrapment, Friendship Conflict, and Perceived General Health.},
	journal = {Journal of clinical child and adolescent psychology : the official journal for the Society of Clinical Child and Adolescent Psychology, American Psychological Association, Division 53},
	year = {2023},
	volume = {54},
	number = {5},
	pages = {530--540},
	month = {October},
	doi = {10.1080/15374416.2023.2261543},
	date = {2023-10-05},
	url = {https://lens.org/115-099-379-674-838}
}

@article{lens.org/115-771-158-873-721,
	author = {Natalya N. Trofimova},
	title = {THE ROLE OF ORGANIZATIONAL SUPPORT IN OVERCOMING DIGITAL PRESSURE ON EMPLOYEES},
	journal = {EKONOMIKA I UPRAVLENIE: PROBLEMY, RESHENIYA},
	year = {2025},
	volume = {7/7},
	number = {160},
	pages = {201--208},
	doi = {10.36871/ek.up.p.r.2025.07.07.021},
	url = {https://lens.org/115-771-158-873-721}
}

@article{lens.org/117-045-411-838-660,
	author = {Leonard Reinecke and Stefan Aufenanger and Manfred E. Beutel and Michael Dreier and Oliver Quiring and Birgit Stark and Klaus Wölfling and Kai W. Müller},
	title = {Digital Stress over the Life Span: The Effects of Communication Load and Internet Multitasking on Perceived Stress and Psychological Health Impairments in a German Probability Sample},
	journal = {Media Psychology},
	year = {2016},
	volume = {20},
	number = {1},
	pages = {90--115},
	doi = {10.1080/15213269.2015.1121832},
	note = "\url{https://www.tandfonline.com/doi/full/10.1080/15213269.2015.1121832} ; \url{https://psycnet.apa.org/record/2017-07815-004}",
	url = {https://lens.org/117-045-411-838-660}
}

@article{lens.org/117-183-272-751-607,
	author = {Xuezhen Feng and Wenjun Guan and Enwei Xu},
	title = {Digital stress and professional compromise among inclusive preschool teachers in China: A chain mediation model based on negative automatic thoughts and career adaptability.},
	journal = {Acta psychologica},
	year = {2025},
	volume = {258},
	pages = {105261--105261},
	month = {July},
	doi = {10.1016/j.actpsy.2025.105261},
	date = {2025-07-15},
	url = {https://lens.org/117-183-272-751-607}
}

@misc{lens.org/118-037-458-506-408,
	author = {Jody D. Gray},
	title = {In situ determination of strength and stiffness of structural lumber and composite products},
	year = {2003},
	month = {May},
	date = {2003-05-01},
	doi = {10.33915/etd.1321},
	note = "\url{https://researchrepository.wvu.edu/cgi/viewcontent.cgi?article=2324&context=etd} ; \url{https://doi.org/10.33915/etd.1321}",
	url = {https://lens.org/118-037-458-506-408}
}

@article{lens.org/118-038-611-747-828,
	author = {إبراهيم أحمد مسرحي},
	title = {البنية العاملية لمقياس الإجهاد الرقمي لدى طلاب المرحلة الثانوية},
	journal = {التربية (الأزهر): مجلة علمية محکمة للبحوث التربوية والنفسية والاجتماعية)},
	year = {2023},
	volume = {42},
	number = {200},
	pages = {69--110},
	month = {October},
	doi = {10.21608/jsrep.2023.333366},
	date = {2023-10-01},
	note = "\url{https://jsrep.journals.ekb.eg/article_333366_f265e52fc64ab09f1e1e177a937992a4.pdf} ; \url{https://doi.org/10.21608/jsrep.2023.333366}",
	url = {https://lens.org/118-038-611-747-828}
}

@article{lens.org/118-582-509-293-777,
	author = {Katherine A Cohen and Andrea K. Graham and Emily G. Lattie},
	title = {Aligning students and counseling centers on student mental health needs and treatment resources.},
	journal = {Journal of American college health : J of ACH},
	year = {2020},
	volume = {70},
	number = {3},
	pages = {1--9},
	month = {May},
	doi = {10.1080/07448481.2020.1762611},
	date = {2020-05-20},
	note = "\url{https://pubmed.ncbi.nlm.nih.gov/32432973/} ; \url{https://www.scholars.northwestern.edu/en/publications/aligning-students-and-counseling-centers-on-student-mental-health} ; \url{https://www.ncbi.nlm.nih.gov/pubmed/32432973} ; \url{https://www.tandfonline.com/doi/full/10.1080/07448481.2020.1762611}",
	url = {https://lens.org/118-582-509-293-777}
}

@article{lens.org/119-331-687-594-521,
	author = {Tingting Fang and Feng Zhuo and Xinran Xie and Ying Yang and Linghua Kong},
	title = {Is social phobia associated with cyber-deviance and negative emotions in adolescents? A network analysis based on large cluster sampling},
	journal = {Current Psychology},
	year = {2025},
	volume = {44},
	number = {17},
	pages = {14655--14665},
	month = {July},
	doi = {10.1007/s12144-025-08169-0},
	date = {2025-07-23},
	url = {https://lens.org/119-331-687-594-521}
}

@article{lens.org/119-576-025-391-819,
	author = {Claudia Tello de la Torre and Vanesa Perez and Juan José Martí-Noguera},
	title = {Digital Human Assets and Psycho-digital Risks. Concept and recommendations},
	journal = {Revista Venezolana de Gerencia},
	year = {2021},
	volume = {26},
	number = {6 Edición Especial},
	pages = {12--28},
	month = {November},
	doi = {10.52080/rvgluz.26.e6.2},
	date = {2021-11-19},
	note = "\url{https://www.produccioncientificaluz.org/index.php/rvg/article/download/37134/40388/} ; \url{https://doi.org/10.52080/rvgluz.26.e6.2}",
	url = {https://lens.org/119-576-025-391-819}
}

@article{lens.org/120-247-442-987-275,
	author = {Sarvesh Kumar and Anjali Verma},
	title = {Pharmacognostical and Phytochemical Analysis of Rasayana Churna Vati for Quality Control - An Ayurveda Formulation},
	journal = {International Journal of Ayurveda and Pharma Research},
	year = {2021},
	pages = {20--23},
	month = {August},
	doi = {10.47070/ijapr.v9i6.1920},
	date = {2021-08-04},
	note = "\url{https://ijapr.in/index.php/ijapr/article/download/1920/1374}",
	url = {https://lens.org/120-247-442-987-275}
}

@article{lens.org/120-583-125-133-375,
	author = {Imelda Alcanzo and Vivian Buhain and Ligaya Del Rosario},
	title = {Stress Management of Senior English Language Teachers on Online Pedagogy: A Multiple Case Study},
	journal = {SSRN Electronic Journal},
	year = {2023},
	doi = {10.2139/ssrn.4611440},
	note = "\url{https://zenodo.org/records/8392473/files/Stress%20Management%20of%20Senior%20English%20Language%20Teachers.pdf} ; \url{https://zenodo.org/record/8392473}",
	url = {https://lens.org/120-583-125-133-375}
}

@article{lens.org/120-734-030-227-219,
	author = {Stephanie Drössler and A. Steputat and Melanie Schubert and N. Günther and R. Staudte and Marlen Kofahl and Janice Hegewald and Andreas Seidler},
	title = {Informationsüberflutung durch digitale Medien am Arbeitsplatz},
	journal = {Zentralblatt für Arbeitsmedizin, Arbeitsschutz und Ergonomie},
	year = {2018},
	volume = {68},
	number = {2},
	pages = {77--88},
	month = {February},
	doi = {10.1007/s40664-018-0267-8},
	date = {2018-02-21},
	note = "\url{https://link.springer.com/article/10.1007/s40664-018-0267-8}",
	url = {https://lens.org/120-734-030-227-219}
}

@article{lens.org/120-989-612-380-349,
	author = {Stefano Cinti and Sima Singh and Giovanni Covone and Luca Tonietti and Annarita Ricciardelli and Angelina Cordone and Roberta Iacono and Arianna Mazzoli and Marco Moracci and Alessandra Rotundi and Donato Giovannelli},
	title = {Reviewing the state of biosensors and lab-on-a- chip technologies: opportunities for extreme environments and space exploration.},
	journal = {Frontiers in microbiology},
	year = {2023},
	volume = {14},
	pages = {1215529--},
	month = {August},
	doi = {10.3389/fmicb.2023.1215529},
	date = {2023-08-17},
	note = "\url{https://www.frontiersin.org/articles/10.3389/fmicb.2023.1215529/pdf} ; \url{https://doi.org/10.3389/fmicb.2023.1215529}",
	url = {https://lens.org/120-989-612-380-349}
}

@article{lens.org/121-364-479-684-285,
	author = {Gamze Ceco and Sümeyye Taşkın and Ezgi Güney Uygun and Seher Merve Erus and Seydi Ahmet Satıcı},
	title = {The Indirect Effect of Mindfulness in Marriage in the Relationship Between Digital Stress and Dyadic Adjustment: An Investigation of Dyadic Effects},
	journal = {Applied Research in Quality of Life},
	year = {2024},
	volume = {20},
	number = {1},
	pages = {177--191},
	month = {November},
	doi = {10.1007/s11482-024-10404-y},
	date = {2024-11-22},
	url = {https://lens.org/121-364-479-684-285}
}

@article{lens.org/122-339-106-575-440,
	author = {Nan Yao and Lei Wang and Huanxin Yan and Yongsheng Liu and Bao-Rong Lu},
	title = {Mapping quantitative trait loci (QTL) determining seed-shattering in weedy rice: evolution of seed shattering in weedy rice through de-domestication},
	journal = {Euphytica},
	year = {2015},
	volume = {204},
	number = {3},
	pages = {513--522},
	month = {January},
	doi = {10.1007/s10681-014-1331-x},
	date = {2015-01-07},
	note = "\url{https://link.springer.com/article/10.1007/s10681-014-1331-x/fulltext.html} ; \url{https://europepmc.org/abstract/AGR/IND604395672} ; \url{https://link.springer.com/article/10.1007/s10681-014-1331-x}",
	url = {https://lens.org/122-339-106-575-440}
}

@article{lens.org/122-398-008-422-985,
	author = {Ashraf Alameddine and Canan Koçer},
	title = {Relation between open leadership and techno-stress in the industrial sector of Lebanon},
	journal = {Journal of Management Development},
	year = {2025},
	month = {May},
	doi = {10.1108/jmd-01-2025-0010},
	date = {2025-05-29},
	url = {https://lens.org/122-398-008-422-985}
}

@article{lens.org/122-640-449-848-116,
	author = {Laura Angioletti and Giulia Fronda},
	title = {Neuroscientific protocols for the assessment and management of physiological responses to digital technostress.},
	journal = {Social neuroscience},
	year = {2024},
	volume = {20},
	number = {3},
	pages = {147--153},
	month = {June},
	doi = {10.1080/17470919.2024.2369290},
	date = {2024-06-19},
	url = {https://lens.org/122-640-449-848-116}
}

@misc{lens.org/122-662-119-206-484,
	author = {Shunsen Huang and Xiaoxiong Lai and Xinran Dai and Huanlei Wang and Yajun Li and Cai Zhang and Yun Wang},
	title = {A proposed explanatory theory in digital media: Approach-avoidance media theory and direct evidence from three empirical studies},
	month = {September},
	date = {2022-09-05},
	year = {2022},
	doi = {10.31219/osf.io/a2xkv},
	note = "\url{https://osf.io/a2xkv/download} ; \url{https://doi.org/10.31219/osf.io/a2xkv}",
	url = {https://lens.org/122-662-119-206-484}
}

@misc{lens.org/122-841-086-201-575,
	author = {null 김정은 and null 여정성},
	title = {디지털 제품 관련 소비자 스트레스에 관한 연구},
	month = {June},
	date = {2007-06-01},
	year = {2007},
	note = "\url{https://www.dbpia.co.kr/Article/NODE01096785}",
	url = {https://lens.org/122-841-086-201-575}
}

@article{lens.org/123-262-114-346-748,
	title = {Beyond the Screen: The Molecular and Cellular Mechanisms of Digital Stress},
	journal = {Iconic Research and Engineering Journals},
	year = {2025},
	volume = {9},
	number = {3},
	month = {September},
	doi = {10.64388/irev9i3-1710701-3191},
	date = {2025-09-18},
	url = {https://lens.org/123-262-114-346-748}
}

@article{lens.org/124-100-240-612-124,
	author = {Kristina Schubin and Laura Seinsche and Holger Pfaff and Sabrina Zeike},
	title = {A workplace mindfulness training program may affect mindfulness, well-being, health literacy and work performance of upper-level ICT-managers: An exploratory study in times of the COVID-19 pandemic.},
	journal = {Frontiers in psychology},
	year = {2023},
	volume = {14},
	pages = {994959--},
	month = {April},
	doi = {10.3389/fpsyg.2023.994959},
	date = {2023-04-20},
	note = "\url{https://www.frontiersin.org/articles/10.3389/fpsyg.2023.994959/pdf} ; \url{https://doi.org/10.3389/fpsyg.2023.994959}",
	url = {https://lens.org/124-100-240-612-124}
}

@article{lens.org/124-654-432-170-820,
	author = {Shan Cao and Sadaqat Ali and Rao Bakhat Yawar and Naveed Saif and Gerald Guan Gan Goh and Faheem Khan and Mudassir Hussain},
	title = {Constructing and validating a scale for technostress and employee behavior: evidence from business schools in a developing country.},
	journal = {BMC psychology},
	year = {2025},
	volume = {13},
	number = {1},
	pages = {812--},
	month = {July},
	doi = {10.1186/s40359-025-03152-7},
	date = {2025-07-22},
	url = {https://lens.org/124-654-432-170-820}
}

@article{lens.org/124-740-097-362-665,
	author = {Ms. Coral Barboza - and Dr. Babu Thomas -},
	title = {GENDER DIFFERENCE IN ORGANISATIONAL ROLE STRESS: A STUDY OF EMPLOYEES IN IT SECTOR IN MANGALORE CITY},
	journal = {Indian Journal of Commerce \& Management Studies},
	year = {2017},
	volume = {VIII},
	number = {3},
	pages = {1--6},
	month = {September},
	doi = {10.18843/ijcms/v8i3/01},
	date = {2017-09-01},
	url = {https://lens.org/124-740-097-362-665}
}

@article{lens.org/125-246-185-964-925,
	author = {Olha Palamarchuk and Iryna Haba and Halyna Shulha and Anna Khilya and Iryna Sarancha},
	title = {NEUROPLASTICITY AND DIGITAL TOOLS IN LIFELONG LEARNING: COGNITIVE CHALLENGES AND OPPORTUNITIES},
	journal = {ENVIRONMENT. TECHNOLOGY. RESOURCES. Proceedings of the International Scientific and Practical Conference},
	year = {2025},
	volume = {2},
	pages = {257--263},
	month = {June},
	doi = {10.17770/etr2025vol2.8599},
	date = {2025-06-08},
	url = {https://lens.org/125-246-185-964-925}
}

@article{lens.org/125-544-317-441-321,
	author = {Kevin Koban},
	title = {When Digital Connectivity Drivers Meet Digital Disconnection: A Cross-Country Study on Smartphone Checking, Digital Disconnection Strategies, and Digital Stress},
	journal = {Mobile Media \& Communication},
	year = {2025},
	month = {September},
	doi = {10.1177/20501579251378561},
	date = {2025-09-29},
	url = {https://lens.org/125-544-317-441-321}
}

@article{lens.org/125-611-672-343-168,
	author = {Maya Velmuradova},
	title = {Book Review of Fourquet Courbet, M.-P., \& Courbet, D. (2020). Connectés et heureux! Du stress digital au bien-être numérique. Paris: Dunod},
	journal = {RUDN Journal of Psychology and Pedagogics},
	year = {2022},
	volume = {19},
	number = {2},
	pages = {406--410},
	month = {June},
	doi = {10.22363/2313-1683-2022-19-2-406-410},
	date = {2022-06-02},
	note = "\url{https://journals.rudn.ru/psychology-pedagogics/article/download/31400/20870} ; \url{https://doi.org/10.22363/2313-1683-2022-19-2-406-410} ; \url{https://hal.science/hal-03669046/document}",
	url = {https://lens.org/125-611-672-343-168}
}

@article{lens.org/125-791-468-797-673,
	author = {Jeffrey A. Hall and Ric G. Steele and Jennifer L. Christofferson and Teodora Mihailova},
	title = {Development and initial evaluation of a multidimensional digital stress scale.},
	journal = {Psychological assessment},
	year = {2021},
	volume = {33},
	number = {3},
	pages = {230--242},
	month = {January},
	doi = {10.1037/pas0000979},
	date = {2021-01-28},
	note = "\url{https://pubmed.ncbi.nlm.nih.gov/33507798/} ; \url{https://www.ncbi.nlm.nih.gov/pubmed/33507798} ; \url{https://psycnet.apa.org/record/2021-12026-001} ; \url{https://www.safetylit.org/citations/index.php?fuseaction=citations.viewdetails&citationIds[]=citjournalarticle_671285_12}",
	url = {https://lens.org/125-791-468-797-673}
}

@article{lens.org/125-810-710-778-894,
	author = {Venkata Sushma Chamarthi and Piyush Das and Rahul Kashyap},
	title = {AI as a Novel Digital Stressor in Adolescent Psychosis: Clinical and Ethical Implications},
	journal = {The International Journal of Psychiatry in Medicine},
	year = {2025},
	month = {October},
	doi = {10.1177/00912174251392768},
	date = {2025-10-22},
	url = {https://lens.org/125-810-710-778-894}
}

@misc{lens.org/125-887-131-618-293,
	title = {INCIPIENT FAILURE DIAGNOSIS FOR ASSURING SAFETY AND AVAILABILITY OF NUCLEAR POWER PLANTS. Proceedings of the Conference held at Gatlinburg, Tennessee, October 30--November 1, 1967.},
	month = {January},
	date = {1968-01-01},
	year = {1968},
	doi = {10.2172/4562489},
	note = "\url{https://www.osti.gov/servlets/purl/4562489} ; \url{https://doi.org/10.2172/4562489} ; \url{https://digital.library.unt.edu/ark:/67531/metadc1032218/m2/1/high_res_d/4562489.pdf} ; \url{https://digital.library.unt.edu/ark:/67531/metadc1032218/}",
	url = {https://lens.org/125-887-131-618-293}
}

@article{lens.org/126-489-334-239-595,
	author = {null Tanveer Alam and null Muhammad Sagheem and null Dr. Saima Hassan},
	title = {Impact of Techno-Stress on Employee Productivity \& Burnout},
	journal = {sjesr},
	year = {2025},
	volume = {8},
	number = {3},
	pages = {1--11},
	month = {September},
	doi = {10.36902/sjesr-vol8-iss3-2025(1-11)},
	date = {2025-09-18},
	note = "\url{https://www.sjesr.org.pk/ojs/index.php/ojs/article/download/1115/459} ; \url{https://doi.org/10.36902/sjesr-vol8-iss3-2025(1-11)}",
	url = {https://lens.org/126-489-334-239-595}
}

@misc{lens.org/126-609-548-322-160,
	author = {Cynthia  Christine Sende and Katharina Ebner and Roman Soucek},
	title = {Development and Test of a Conceptual Model on the Emergence of Digital Stress: A Training Intervention Study},
	month = {January},
	date = {2024-01-01},
	year = {2024},
	doi = {10.2139/ssrn.4966638},
	url = {https://lens.org/126-609-548-322-160}
}

@article{lens.org/126-701-802-435-067,
	author = {Alexandra Cobzeanu and Cristian Opariuc-Dan and Bogdan Mihail Cobzeanu},
	title = {Blurred Identity, Rising Distress: A Serial Mediation Approach to Social Media and Depression.},
	journal = {The Journal of psychology},
	year = {2025},
	pages = {1--22},
	month = {August},
	doi = {10.1080/00223980.2025.2534801},
	date = {2025-08-03},
	url = {https://lens.org/126-701-802-435-067}
}

@article{lens.org/127-091-612-629-259,
	author = {Thomas Vikoler and Heike Ganesch and Jasmina Dubravac and Eva Traut-Mattausch},
	title = {Digital Stress Induction in Daily Life Using the Salzburg Mobile Stress Induction (SMSI): Development and Ambulatory Evaluation Study.},
	journal = {Journal of medical Internet research},
	year = {2025},
	volume = {27},
	pages = {e75785--e75785},
	month = {September},
	doi = {10.2196/75785},
	date = {2025-09-18},
	url = {https://lens.org/127-091-612-629-259}
}

@inproceedings{lens.org/127-939-536-769-115,
	title = {FELIX THE DIGIBUD: UNVEILING THE DESIGN OF AN ICT-SUPPORTED INTERVENTION FOR OCCUPATIONAL STRESS MANAGEMENT},
	booktitle = {Proceedings of the 15th International Conference on ICT,  Society and Human Beings (ICT 2022), the 19th International Conference Web Based  Communities and Social Media (WBCSM 2022) and 14th International Conference on e-Health (EH 2022)},
	year = {2022},
	month = {July},
	date = {2022-07-19},
	publisher = {IADIS Press},
	doi = {10.33965/ict_wbc_eh2022_202204l020},
	url = {https://lens.org/127-939-536-769-115}
}

@article{lens.org/127-956-502-532-19X,
	author = {Sergio Manzetti and Olle Johansson},
	title = {Global electromagnetic toxicity and frequency-induced diseases: Theory and short overview},
	journal = {Pathophysiology : the official journal of the International Society for Pathophysiology},
	year = {2012},
	volume = {19},
	number = {3},
	pages = {185--191},
	month = {July},
	doi = {10.1016/j.pathophys.2012.04.009},
	date = {2012-07-27},
	note = "\url{http://www.sciencedirect.com/science/article/pii/S0928468012000648} ; \url{https://www.pathophysiologyjournal.com/article/S0928-4680(12)00064-8/pdf} ; \url{https://www.sciencedirect.com/science/article/pii/S0928468012000648#!} ; \url{https://www.sciencedirect.com/science/article/pii/S0928468012000648} ; \url{http://www.ncbi.nlm.nih.gov/pubmed/22841384} ; \url{http://www.pathophysiologyjournal.com/article/S0928-4680(12)00064-8/fulltext}",
	url = {https://lens.org/127-956-502-532-19X}
}

@article{lens.org/128-142-845-437-50X,
	title = {Effect of Digital Stress on Students' Online Learning Readiness: University Students' Standpoint},
	journal = {PAKISTAN LANGUAGES AND HUMANITIES REVIEW},
	year = {2024},
	volume = {8},
	number = {I},
	month = {March},
	doi = {10.47205/plhr.2024(8-i)06},
	date = {2024-03-31},
	url = {https://lens.org/128-142-845-437-50X}
}

@article{lens.org/128-279-769-481-898,
	author = {Akmal Elam},
	title = {Human Computer Interaction (HCI) as a key constraint in the e-Government and Digitalization of Afghanistan},
	journal = {Technium Social Sciences Journal},
	year = {2023},
	volume = {39},
	pages = {220--233},
	month = {January},
	doi = {10.47577/tssj.v39i1.8115},
	date = {2023-01-08},
	note = "\url{https://techniumscience.com/index.php/socialsciences/article/download/8115/2967} ; \url{https://doi.org/10.47577/tssj.v39i1.8115}",
	url = {https://lens.org/128-279-769-481-898}
}

@article{lens.org/128-363-774-833-167,
	author = {Aleksandr A. Maksimenko and Alena A. Zolotareva and Dmitry Valerievich Kashirskiy},
	title = {From Screens to Sleeplessness: How Digital Stressors Are Linked to Sleep Characteristics in the Russian Population},
	journal = {Ekologiya cheloveka (Human Ecology)},
	year = {2025},
	volume = {32},
	number = {3},
	pages = {207--218},
	month = {August},
	doi = {10.17816/humeco646356},
	date = {2025-08-01},
	url = {https://lens.org/128-363-774-833-167}
}

@article{lens.org/128-923-697-065-805,
	author = {Annika Würtenberger and David A Groneberg and Stefanie Mache},
	title = {Digital stress perception and associations with work- and health-related outcomes among general practitioners in Germany: a quantitative study.},
	journal = {BMC health services research},
	year = {2025},
	volume = {25},
	number = {1},
	pages = {535--},
	month = {April},
	doi = {10.1186/s12913-025-12653-5},
	date = {2025-04-11},
	url = {https://lens.org/128-923-697-065-805}
}

@article{lens.org/128-997-576-523-875,
	author = {Muhammad Bagus Adi Saputra Saputra and Siti Sami'ani},
	title = {Relevansi Kesejahteraan Ekonomi Keluarga},
	journal = {Media Ekonomi},
	year = {2024},
	pages = {47--53},
	month = {July},
	doi = {10.30595/medek.v24i2.23757},
	date = {2024-07-24},
	url = {https://lens.org/128-997-576-523-875}
}

@article{lens.org/129-058-432-691-045,
	author = {Eliane M. Boucher and Haley E. Ward and Julia L Stafford and Acacia C. Parks},
	title = {Effects of a Digital Mental Health Program on Perceived Stress in Adolescents Aged 13-17 Years: Protocol for a Randomized Controlled Trial},
	journal = {JMIR research protocols},
	year = {2021},
	volume = {10},
	number = {4},
	pages = {e25545--},
	month = {April},
	doi = {10.2196/25545},
	date = {2021-04-19},
	note = "\url{https://www.researchprotocols.org/2021/4/e25545} ; \url{https://europepmc.org/article/PMC/PMC8094018} ; \url{https://www.ncbi.nlm.nih.gov/pubmed/33871377}",
	url = {https://lens.org/129-058-432-691-045}
}

@article{lens.org/129-224-652-578-424,
	author = {null Monika Czekalska and null Patrycja Jędrzejewska Rzezak and null Luiza Łabuzińska and null Monika Kulińska and null Monika Wandasiewicz and null Dominika Żukowiecka Sęga and null Konrad Czchowski and null Klaudia Lipińska and null Aleksandra Winsyk and null Kinga Knutelska},
	title = {DIGITALIZATION AS A NEW ENVIRONMENTAL EXPOSURE FACTOR: THE IMPACT OF INFORMATION OVERLOAD ON HUMAN NERVOUS AND IMMUNE SYSTEM FUNCTIONS},
	journal = {International Journal of Innovative Technologies in Social Science},
	year = {2025},
	volume = {2},
	number = {3(47)},
	month = {August},
	doi = {10.31435/ijitss.3(47).2025.3571},
	date = {2025-08-25},
	note = "\url{https://rsglobal.pl/index.php/ijitss/article/download/3571/2958} ; \url{https://doi.org/10.31435/ijitss.3(47).2025.3571}",
	url = {https://lens.org/129-224-652-578-424}
}

@article{lens.org/129-453-681-906-385,
	author = {Wei Xiaohong and Liqun Chai and Bo Gao and Qiang Li and Yuhang He},
	title = {Study on stress birefringence measurement of uniaxial crystal},
	journal = {Optik},
	year = {2013},
	volume = {124},
	number = {21},
	pages = {4980--4983},
	doi = {10.1016/j.ijleo.2013.03.029},
	note = "\url{http://www.sciencedirect.com/science/article/pii/S0030402613003033} ; \url{https://ui.adsabs.harvard.edu/abs/2013Optik.124.4980W/abstract} ; \url{https://www.sciencedirect.com/science/article/pii/S0030402613003033}",
	url = {https://lens.org/129-453-681-906-385}
}

@article{lens.org/130-517-340-619-746,
	author = {Remo Albiero and Variola A and Dander B and Buonanno C},
	title = {Digital stress-echocardiography using a public domain program for the Macintosh personal computer},
	journal = {Computers and biomedical research, an international journal},
	year = {1995},
	volume = {28},
	number = {6},
	pages = {433--442},
	doi = {10.1016/s0010-4809(85)71028-2; 10.1006/cbmr.1995.1028},
	note = "\url{https://www.ncbi.nlm.nih.gov/pubmed/8770533} ; \url{https://www.sciencedirect.com/science/article/pii/S0010480985710282}",
	url = {https://lens.org/130-517-340-619-746}
}

@article{lens.org/130-532-091-539-619,
	author = {Debora Dwi Puspita and Zamralita Zamralita},
	title = {PERAN BURNOUT SEBAGAI MEDIATOR PADA HUBUNGAN STRES DIGITAL DENGAN INTENSI KELUAR KERJA},
	journal = {Jurnal Muara Ilmu Sosial, Humaniora, dan Seni},
	year = {2023},
	volume = {7},
	number = {3},
	pages = {482--489},
	month = {October},
	doi = {10.24912/jmishumsen.v7i3.25674.2023},
	date = {2023-10-10},
	note = "\url{https://journal.untar.ac.id/index.php/jmishumsen/article/download/25674/16285} ; \url{https://doi.org/10.24912/jmishumsen.v7i3.25674.2023}",
	url = {https://lens.org/130-532-091-539-619}
}

@article{lens.org/130-757-328-841-515,
	author = {Keren Millet and Dr kerav Pandya},
	title = {An Empirical Study on the Impact of Emotional Intelligence on Digital Stress and Job Performance in the Gujarat Police Department},
	journal = {International Journal of Research and Analytical Reviews},
	year = {2025},
	volume = {12},
	number = {2},
	doi = {10.56975/ijrar.v12i2.315519},
	url = {https://lens.org/130-757-328-841-515}
}

@article{lens.org/130-877-451-070-740,
	author = {Matthias Norden and Amin Gerard Hofmann and Martin Meier and Felix Balzer and Oliver T Wolf and Erwin Böttinger and Hanna Drimalla},
	title = {Inducing and Recording Acute Stress Responses on a Large Scale With the Digital Stress Test (DST): Development and Evaluation Study.},
	journal = {Journal of medical Internet research},
	year = {2022},
	volume = {24},
	number = {7},
	pages = {e32280--e32280},
	month = {July},
	doi = {10.2196/32280},
	date = {2022-07-15},
	note = "\url{https://www.jmir.org/2022/7/e32280/PDF} ; \url{https://doi.org/10.2196/32280}",
	url = {https://lens.org/130-877-451-070-740}
}

@article{lens.org/131-019-399-098-978,
	author = {Julia Sofie Gebhardt and Volker Harth and David A Groneberg and Stefanie Mache},
	title = {Digitalization in Dentistry: Dentists' Perceptions of Digital Stressors and Resources and Their Association with Digital Stress in Germany-A Qualitative Study.},
	journal = {Healthcare (Basel, Switzerland)},
	year = {2025},
	volume = {13},
	number = {12},
	pages = {1453--1453},
	month = {June},
	doi = {10.3390/healthcare13121453},
	date = {2025-06-17},
	url = {https://lens.org/131-019-399-098-978}
}

@article{lens.org/131-023-392-919-018,
	author = {صديق بن أحمد محمد عريشي},
	title = {بين الابتكار والإجهاد النفسي: استكشاف مستويات الاتجاه نحو التعلم المُعزز بالذكاء الاصطناعي ورقمنة التعليم والاجهاد الرقمي الأكاديمي لدى طلاب جامعة جازان Between Innovation and Stress: Exploring Levels of Attitude Towards AI-Enhanced Learning, Digital Education, and Academic digital stress Among Jazan University Students},
	journal = {المجلة العلمية بکلية الآداب},
	year = {2025},
	volume = {2025},
	number = {60},
	pages = {1659--1810},
	month = {July},
	doi = {10.21608/jartf.2025.445487},
	date = {2025-07-01},
	url = {https://lens.org/131-023-392-919-018}
}

@inbook{lens.org/131-043-111-126-571,
	author = {Julia Lanzl and Tobias Manner-Romberg and Niclas Nüske and Henner Gimpel},
	title = {Digitaler Stress in Deutschland: Eine Befragung von Erwerbstätigen zu Belastung und Beanspruchung durch Arbeit mit digitalen Technologien},
	pages = {265--302},
	publisher = {Nomos Verlagsgesellschaft mbH \& Co. KG},
	year = {2022},
	doi = {10.5771/9783748922933-265},
	url = {https://lens.org/131-043-111-126-571}
}

@misc{lens.org/131-369-392-972-183,
	author = {Jeffrey A. Hall and Ric G. Steele and Jennifer L. Christofferson and Teodora Mihailova},
	title = {Digital Stress Scale},
	month = {March},
	date = {2021-03-08},
	year = {2021},
	doi = {10.1037/t78937-000},
	note = "\url{http://dx.doi.org/10.1037/t78937-000}",
	url = {https://lens.org/131-369-392-972-183}
}

@article{lens.org/131-587-191-440-477,
	author = {Aya Rizk and Anna Ståhlbröst and Ahmed Elragal},
	title = {Data-driven innovation processes within federated networks},
	journal = {European Journal of Innovation Management},
	year = {2020},
	volume = {25},
	number = {6},
	pages = {498--526},
	month = {October},
	doi = {10.1108/ejim-05-2020-0190},
	date = {2020-10-27},
	note = "\url{https://www.emerald.com/insight/content/doi/10.1108/EJIM-05-2020-0190/full/html}",
	url = {https://lens.org/131-587-191-440-477}
}

@misc{lens.org/131-593-607-584-601,
	author = {Shunsen Huang and Xiaoxiong Lai and Li Ke and Xubao Qin and jia julia yan and Yumei Xie and Xinran Dai and Yun Wang},
	title = {Smartphone stress: concept, structure, and development of measurement among adolescents},
	month = {October},
	date = {2021-10-11},
	year = {2021},
	doi = {10.31219/osf.io/6vhz3},
	note = "\url{https://osf.io/6vhz3/download} ; \url{https://osf.io/6vhz3/}",
	url = {https://lens.org/131-593-607-584-601}
}

@article{lens.org/131-596-701-073-828,
	author = {Katharina Stute and Nicole Hudl and Robert Stojan and Claudia Voelcker-Rehage},
	title = {Shedding Light on the Effects of Moderate Acute Exercise on Working Memory Performance in Healthy Older Adults: An fNIRS Study.},
	journal = {Brain sciences},
	year = {2020},
	volume = {10},
	number = {11},
	pages = {813--},
	month = {November},
	doi = {10.3390/brainsci10110813},
	date = {2020-11-03},
	note = "\url{https://www.ncbi.nlm.nih.gov/pmc/articles/PMC7693615} ; \url{https://www.mdpi.com/2076-3425/10/11/813} ; \url{https://www.mdpi.com/2076-3425/10/11/813/pdf} ; \url{https://pubmed.ncbi.nlm.nih.gov/33153013/}",
	url = {https://lens.org/131-596-701-073-828}
}

@article{lens.org/131-828-522-119-309,
	author = {Jennifer Apolinário-Hagen and Severin Hennemann and Christina Kück and Alexandra Wodner and Dorota Geibel and Marlies Riebschläger and Martin Zeißler and Bernhard Breil},
	title = {Exploring User-Related Drivers of the Early Acceptance of Certified Digital Stress Prevention Programs in Germany.},
	journal = {Health services insights},
	year = {2020},
	volume = {13},
	pages = {1178632920911061--},
	month = {March},
	doi = {10.1177/1178632920911061},
	date = {2020-03-13},
	note = "\url{https://journals.sagepub.com/doi/10.1177/1178632920911061} ; \url{https://www.ncbi.nlm.nih.gov/pubmed/32206013} ; \url{https://journals.sagepub.com/doi/pdf/10.1177/1178632920911061} ; \url{http://journals.sagepub.com/doi/10.1177/1178632920911061} ; \url{https://pubmed.ncbi.nlm.nih.gov/32206013/}",
	url = {https://lens.org/131-828-522-119-309}
}

@article{lens.org/132-126-814-197-296,
	author = {Lisa Waldenburger and Jeffrey Wimmer},
	title = {Digitaler Stress und die neuen Praktiken der Grenzziehung},
	journal = {Publizistik},
	year = {2024},
	volume = {69},
	number = {2},
	pages = {143--173},
	month = {May},
	doi = {10.1007/s11616-024-00841-y},
	date = {2024-05-15},
	note = "\url{https://link.springer.com/content/pdf/10.1007/s11616-024-00841-y.pdf} ; \url{https://doi.org/10.1007/s11616-024-00841-y}",
	url = {https://lens.org/132-126-814-197-296}
}

@misc{lens.org/132-258-747-379-843,
	author = {Alexandre Hudon and Émilie Patterson and Maxime Dagenais and Saskia Cadeau and Chloé Baillargeon and Marisa Lam and Alie Le Bel and Laurie-Ann Audet and Loucie Hartal and Élodie Latreille},
	title = {Emotional and Psychosocial Correlates of Problematic Social Media Use in Adults: A Cross-Sectional Study (Preprint)},
	month = {August},
	date = {2025-08-08},
	year = {2025},
	doi = {10.2196/preprints.82098},
	url = {https://lens.org/132-258-747-379-843}
}

@article{lens.org/132-274-129-222-443,
	author = {Lara Scherer and Lisa Mader and Klaus Wölfling and Manfred E Beutel and Boris Egloff and Kai W Müller},
	title = {Nosological Characteristics in Women with Social Media Disorder: The Role of Social Functional Impairment and Agreeableness.},
	journal = {International journal of environmental research and public health},
	year = {2022},
	volume = {19},
	number = {22},
	pages = {15016--15016},
	month = {November},
	doi = {10.3390/ijerph192215016},
	date = {2022-11-15},
	note = "\url{https://www.mdpi.com/1660-4601/19/22/15016/pdf?version=1668503225} ; \url{https://doi.org/10.3390/ijerph192215016}",
	url = {https://lens.org/132-274-129-222-443}
}

@article{lens.org/132-663-161-157-839,
	author = {Regina Lutz and Nicola Jungbäck and Elisabeth Wischlitzki and Hans Drexler},
	title = {Health-oriented leadership, gender-differences and job satisfaction: results from a representative population-based study in Germany.},
	journal = {BMC public health},
	year = {2023},
	volume = {23},
	number = {1},
	pages = {105--},
	month = {January},
	doi = {10.1186/s12889-023-15014-1},
	date = {2023-01-14},
	note = "\url{https://bmcpublichealth.biomedcentral.com/counter/pdf/10.1186/s12889-023-15014-1} ; \url{https://doi.org/10.1186/s12889-023-15014-1}",
	url = {https://lens.org/132-663-161-157-839}
}

@article{lens.org/133-015-775-449-298,
	author = {Emily Weinstein and Robert L. Selman and Sara Thomas and Jung-Eun Kim and Allison E. White and Karthik Dinakar},
	title = {How to Cope With Digital Stress},
	journal = {Journal of Adolescent Research},
	year = {2015},
	volume = {31},
	number = {4},
	pages = {415--441},
	month = {June},
	doi = {10.1177/0743558415587326},
	date = {2015-06-18},
	note = "\url{https://doi.org/10.1177/0743558415587326} ; \url{http://journals.sagepub.com/doi/10.1177/0743558415587326} ; \url{http://web.media.mit.edu/~kdinakar/weinsteinSelmanDinakar-2015.pdf} ; \url{http://jar.sagepub.com/content/early/2015/06/18/0743558415587326.abstract} ; \url{http://journals.sagepub.com/doi/abs/10.1177/0743558415587326} ; \url{https://journals.sagepub.com/doi/10.1177/0743558415587326}",
	url = {https://lens.org/133-015-775-449-298}
}

@article{lens.org/133-912-438-930-89X,
	author = {Benny van der Vijgh and Robbert J. Beun and Maarten van Rood and Peter J. Werkhoven},
	title = {GASICA: generic automated stress induction and control application design of an application for controlling the stress state},
	journal = {Frontiers in neuroscience},
	year = {2014},
	volume = {8},
	pages = {400--400},
	month = {December},
	doi = {10.3389/fnins.2014.00400},
	date = {2014-12-08},
	note = "\url{https://core.ac.uk/display/43878244} ; \url{https://www.ncbi.nlm.nih.gov/pubmed/25538554} ; \url{http://journal.frontiersin.org/article/10.3389/fnins.2014.00400/abstract} ; \url{http://europepmc.org/articles/PMC4259111} ; \url{https://www.frontiersin.org/articles/10.3389/fnins.2014.00400/full}",
	url = {https://lens.org/133-912-438-930-89X}
}

@article{lens.org/134-057-146-893-371,
	author = {Sahar Obeid and Rabih Hallit and Diana Malaeb and Fouad Sakr and Mariam Dabbous and Sami El Khatib and Souheil Hallit and Feten Fekih-Romdhane},
	title = {Psychometric properties of the Arabic Stress Numerical Rating Scale (SNRS-11) in adolescents.},
	journal = {Scientific reports},
	year = {2024},
	volume = {14},
	number = {1},
	pages = {29862--},
	month = {December},
	doi = {10.1038/s41598-024-81554-0},
	date = {2024-12-02},
	url = {https://lens.org/134-057-146-893-371}
}

@article{lens.org/134-229-074-977-426,
	author = {Jiaxin Ren and Juncheng Guo and Huanxi Li},
	title = {Linking digital competence, self-efficacy, and digital stress to perceived interactivity in AI-supported learning contexts.},
	journal = {Scientific reports},
	year = {2025},
	volume = {15},
	number = {1},
	pages = {33182--},
	month = {September},
	doi = {10.1038/s41598-025-18873-3},
	date = {2025-09-26},
	url = {https://lens.org/134-229-074-977-426}
}

@article{lens.org/134-952-353-179-286,
	author = {Yufei Qiu and Xueyang Zhao and Jiali Liu and Zhaoyang Li and Man Wu and Lixin Qiu and Zhenfang Xiong and Xiaopan Wang and Fen Yang},
	title = {Understanding the relationship between smartphone distraction, social withdrawal, digital stress, and depression among college students: A cross-sectional study in Wuhan, China.},
	journal = {Heliyon},
	year = {2024},
	volume = {10},
	number = {15},
	pages = {e35465--e35465},
	month = {July},
	doi = {10.1016/j.heliyon.2024.e35465},
	date = {2024-07-30},
	url = {https://lens.org/134-952-353-179-286}
}

@article{lens.org/135-534-661-554-820,
	author = {S Shapira and D Yeshua Katz and O Braun-Lewensohn},
	title = {Digital coping of parents in conflict-affected communities: a path to maintain health and well-being},
	journal = {European Journal of Public Health},
	year = {2022},
	volume = {32},
	number = {Supplement_3},
	month = {October},
	doi = {10.1093/eurpub/ckac131.167},
	date = {2022-10-01},
	note = "\url{https://academic.oup.com/eurpub/article-pdf/32/Supplement_3/ckac131.167/48592307/ckac131.167.pdf} ; \url{https://doi.org/10.1093/eurpub/ckac131.167}",
	url = {https://lens.org/135-534-661-554-820}
}

@article{lens.org/135-854-362-073-165,
	author = {Chia-Chen Yang and Christina Smith},
	title = {Digital social multitasking (DSMT) and digital stress among adolescents: A peer norm perspective.},
	journal = {Heliyon},
	year = {2024},
	volume = {10},
	number = {10},
	pages = {e31051--e31051},
	month = {May},
	doi = {10.1016/j.heliyon.2024.e31051},
	date = {2024-05-10},
	note = "\url{https://www.cell.com/article/S2405844024070828/pdf} ; \url{https://doi.org/10.1016/j.heliyon.2024.e31051}",
	url = {https://lens.org/135-854-362-073-165}
}

@misc{lens.org/136-234-201-955-449,
	author = {Jung-Eun Kim and Jungsung Yeo},
	title = {Digital Stress of Consumers in Using Digital Goods},
	year = {2007},
	note = "\url{http://www.koreascience.or.kr/article/ArticleFullRecord.jsp?cn=GJGRBW_2007_v25n3s87_119}",
	url = {https://lens.org/136-234-201-955-449}
}

@inbook{lens.org/136-396-058-555-46X,
	author = {David Bausch},
	title = {Digitaler Stress: keine moderne Krankheit},
	pages = {59--66},
	publisher = {Haufe},
	year = {2024},
	doi = {10.34157/978-3-648-17712-9_3},
	url = {https://lens.org/136-396-058-555-46X}
}

@inbook{lens.org/136-858-217-651-402,
	author = {Alexander Wendland and Michael Lentföhr},
	title = {Digitaler Stress im Versicherungsvertrieb – eine empirische Studie bei selbständigen Ausschließlichkeitsvermittler*innen in Deutschland},
	pages = {31--51},
	publisher = {Springer Fachmedien Wiesbaden},
	year = {2023},
	month = {November},
	date = {2023-11-25},
	doi = {10.1007/978-3-658-42396-4_3},
	url = {https://lens.org/136-858-217-651-402}
}

@article{lens.org/136-974-122-287-60X,
	title = {Analyzing The Digital Stress and Its Impact on Netizens: Indian Perspectives},
	journal = {Journal of Informatics Education and Research},
	year = {2024},
	doi = {10.52783/jier.v4i3.1642},
	url = {https://lens.org/136-974-122-287-60X}
}

@article{lens.org/138-654-079-749-468,
	author = {Ken-Zen Chen and Shih-Yu Lo and Yi-Hsuan Lin},
	title = {Embracing the New Normal or Clinging to the Past? Digital Anxiety Among Elementary School Teachers in Post-COVID Taiwan},
	journal = {TechTrends},
	year = {2024},
	volume = {68},
	number = {6},
	pages = {1140--1151},
	month = {October},
	doi = {10.1007/s11528-024-01008-2},
	date = {2024-10-30},
	url = {https://lens.org/138-654-079-749-468}
}

@article{lens.org/138-662-538-155-272,
	author = {Steffen Schmidt and Annette Henn and Claudia Albrecht and Alexander Woll},
	title = {Physical Activity of German Children and Adolescents 2003–2012: The MoMo-Study},
	journal = {International journal of environmental research and public health},
	year = {2017},
	volume = {14},
	number = {11},
	pages = {1375--},
	month = {November},
	doi = {10.3390/ijerph14111375},
	date = {2017-11-11},
	note = "\url{https://www.ncbi.nlm.nih.gov/pmc/articles/PMC5708014} ; \url{http://dx.doi.org/10.3390/ijerph14111375} ; \url{https://dx.doi.org/10.3390/ijerph14111375} ; \url{https://core.ac.uk/display/132178352} ; \url{https://www.mdpi.com/1660-4601/14/11/1375} ; \url{http://www.ncbi.nlm.nih.gov/pubmed/29137127} ; \url{http://europepmc.org/articles/PMC5708014} ; \url{https://publikationen.bibliothek.kit.edu/1000077425} ; \url{https://publikationen.bibliothek.kit.edu/1000077425/5839393} ; \url{https://pubmed.ncbi.nlm.nih.gov/29137127/} ; \url{https://www.mdpi.com/1660-4601/14/11/1375/pdf} ; \url{https://core.ac.uk/download/197502272.pdf}",
	url = {https://lens.org/138-662-538-155-272}
}

@article{lens.org/139-936-295-126-865,
	author = {Christopher Funke and Caroline Rothert-Schnell and Gianfranco Walsh and Federico Mangiò and Giuseppe Pedeliento and Ikuo Takahashi},
	title = {The digital stress scale: cross-cultural application, validation, and development of a short scale},
	journal = {Review of Managerial Science},
	year = {2025},
	month = {May},
	doi = {10.1007/s11846-025-00906-w},
	date = {2025-05-26},
	url = {https://lens.org/139-936-295-126-865}
}

@misc{lens.org/140-084-653-987-488,
	author = {Min Zhang and Zitin Zhao and Jing Lu and Yuhan Liu and Yang Li},
	title = {The Relationship between Social Media Use and Appearance Anxiety of College students:The Serial Mediation of Psychological Flexibility and Rumination},
	month = {July},
	date = {2025-07-16},
	year = {2025},
	doi = {10.21203/rs.3.rs-6972535/v1},
	url = {https://lens.org/140-084-653-987-488}
}

@inproceedings{lens.org/140-103-818-628-194,
	author = {Stefan Svetsky and Oliver Moravcik},
	title = {Human-Centered Software Design for Knowledge-Based Processes},
	booktitle = {2021 International Conference on Electrical, Computer and Energy Technologies (ICECET)},
	year = {2021},
	pages = {1--9},
	month = {December},
	date = {2021-12-09},
	publisher = {IEEE},
	doi = {10.1109/icecet52533.2021.9698483},
	url = {https://lens.org/140-103-818-628-194}
}

@misc{lens.org/140-346-003-452-42X,
	author = {Karianne Svendsen and Lise Solberg Nes and Sigrid Leithe and Anders Meland and Ylva M. Gjelsvik and Elin Børøsund and Ine M. Larsson and Tor Åge Myklebust and Aina Balto and Christine M. Rygg and Cecilie E. Kiserud and Michael H. Antoni and Trudie Chalder and Ingvil Mjaaland and Linda E. Carlson and Hege R. Eriksen and Giske Ursin},
	title = {Coping after breast cancer (CABC-trial): Testing two digital stress-management interventions in a randomized controlled trial at 6 months},
	month = {October},
	date = {2024-10-14},
	year = {2024},
	doi = {10.21203/rs.3.rs-4915515/v1},
	note = "\url{https://www.researchsquare.com/article/rs-4915515/latest.pdf} ; \url{https://doi.org/10.21203/rs.3.rs-4915515/v1}",
	url = {https://lens.org/140-346-003-452-42X}
}

@article{lens.org/140-734-153-282-803,
	author = {M Shojaa and N Schmitz},
	title = {Digital phenotyping for monitoring and prediction of physical activity level during pregnancy},
	journal = {European Journal of Public Health},
	year = {2022},
	volume = {32},
	number = {Supplement_3},
	month = {October},
	doi = {10.1093/eurpub/ckac131.168},
	date = {2022-10-01},
	note = "\url{https://academic.oup.com/eurpub/article-pdf/32/Supplement_3/ckac131.168/48592305/ckac131.168.pdf} ; \url{https://doi.org/10.1093/eurpub/ckac131.168}",
	url = {https://lens.org/140-734-153-282-803}
}

@article{lens.org/141-070-133-972-505,
	author = {David Pagliaccio and Kate T Tran and Elina Visoki and Grace E DiDomenico and Randy P Auerbach and Ran Barzilay},
	title = {Probing the digital exposome: associations of social media use patterns with youth mental health.},
	journal = {NPP - digital psychiatry and neuroscience},
	year = {2024},
	volume = {2},
	number = {1},
	month = {April},
	doi = {10.1038/s44277-024-00006-9},
	date = {2024-04-23},
	note = "\url{https://www.nature.com/articles/s44277-024-00006-9.pdf} ; \url{https://doi.org/10.1038/s44277-024-00006-9}",
	url = {https://lens.org/141-070-133-972-505}
}

@article{lens.org/141-355-096-398-83X,
	author = {Siber Göksel},
	title = {Türkiye Yüksek İhtisas Hastanesi’nde Kardiyolojinin Gelişiminde Ankara Tıp Fakültesi ve Sonrası...},
	journal = {Ankara Üniversitesi Tıp Fakültesi Mecmuası},
	year = {2008},
	volume = {61},
	number = {2},
	pages = {109--126},
	doi = {10.1501/tipfak_0000000664},
	note = "\url{https://dergipark.org.tr/tr/download/article-file/38770} ; \url{https://dergipark.org.tr/download/article-file/38770}",
	url = {https://lens.org/141-355-096-398-83X}
}

@article{lens.org/141-364-404-244-168,
	author = {Julia B Manning and Ann Blandford and Julian Edbrooke-Childs},
	title = {High School Teachers' Experiences of Consumer Technologies for Stress Management During the COVID-19 Pandemic: Qualitative Study.},
	journal = {JMIR formative research},
	year = {2023},
	volume = {7},
	pages = {e50460--e50460},
	month = {November},
	doi = {10.2196/50460},
	date = {2023-11-15},
	note = "\url{https://formative.jmir.org/2023/1/e50460/PDF} ; \url{https://doi.org/10.2196/50460} ; \url{https://discovery.ucl.ac.uk/10181981/1/PDF%20%283%29.pdf} ; \url{https://discovery.ucl.ac.uk/id/eprint/10181981/} ; \url{https://discovery.ucl.ac.uk/id/eprint/10181981/1/PDF%20%283%29.pdf}",
	url = {https://lens.org/141-364-404-244-168}
}

@article{lens.org/141-524-506-146-93X,
	author = {Elin Børøsund and Anders Meland and Hege R Eriksen and Christine M Rygg and Giske Ursin and Lise Solberg Nes},
	title = {Digital Cognitive Behavioral- and Mindfulness-Based Stress-Management Interventions for Survivors of Breast Cancer: Development Study.},
	journal = {JMIR formative research},
	year = {2023},
	volume = {7},
	pages = {e48719--e48719},
	month = {September},
	doi = {10.2196/48719},
	date = {2023-09-19},
	note = "\url{https://formative.jmir.org/2023/1/e48719/PDF} ; \url{https://doi.org/10.2196/48719} ; \url{https://www.duo.uio.no/bitstream/10852/106246/1/B%25C3%25B8r%25C3%25B8sund%2bet%2bal.pdf} ; \url{http://hdl.handle.net/10852/106246} ; \url{https://hvlopen.brage.unit.no/hvlopen-xmlui/bitstream/11250/3106634/1/B%25C3%25B8r%25C3%25B8sund%2bet%2bal.pdf} ; \url{https://hdl.handle.net/11250/3106634} ; \url{https://nih.brage.unit.no/nih-xmlui/bitstream/11250/3109908/1/Meland%20JMIRFormRes%202023.pdf} ; \url{https://hdl.handle.net/11250/3109908}",
	url = {https://lens.org/141-524-506-146-93X}
}

@article{lens.org/141-972-552-672-235,
	title = {18th Congress of Behavioral Medicine: Advancing Global Health Equity through Science, Education and Advocacy.},
	journal = {International journal of behavioral medicine},
	year = {2025},
	volume = {32},
	number = {Suppl 1},
	pages = {1--176},
	month = {August},
	doi = {10.1007/s12529-025-10383-w},
	date = {2025-08-05},
	url = {https://lens.org/141-972-552-672-235}
}

@inproceedings{lens.org/142-333-587-488-345,
	author = {Zahra Pourahmad and Hasan Ko¸c},
	title = {Analyzing the Influence of Technostress on Students: A Systematic Literature Review},
	booktitle = {Cryptography and Blockchain},
	year = {2023},
	month = {November},
	date = {2023-11-18},
	publisher = {Academy \& Industry Research Collaboration Center},
	doi = {10.5121/csit.2023.132106},
	url = {https://lens.org/142-333-587-488-345}
}

@article{lens.org/142-550-269-434-924,
	author = {Clara Bail and Berit Marquardt and Volker Harth and Stefanie Mache},
	title = {Technostresserleben in der stationären medizinischen Versorgung in deutschen und schweizerischen Kliniken: aktueller Forschungsstand},
	journal = {Zentralblatt für Arbeitsmedizin, Arbeitsschutz und Ergonomie},
	year = {2024},
	volume = {75},
	number = {2},
	pages = {83--96},
	month = {June},
	doi = {10.1007/s40664-024-00542-3},
	date = {2024-06-25},
	note = "\url{https://link.springer.com/content/pdf/10.1007/s40664-024-00542-3.pdf} ; \url{https://doi.org/10.1007/s40664-024-00542-3}",
	url = {https://lens.org/142-550-269-434-924}
}

@article{lens.org/143-309-643-862-351,
	author = {José Luis Zamorano and Violeta Sánchez and Raúl Moreno and Carlos Almería and José Luis Rodrigo and Viviana Serra and Luis Azcona and Adalia Aubele and Luis Mataix and Luis Sánchez-Harguindey},
	title = {Contrast agents provide a faster learning curve in dipyridamole stress echocardiography.},
	journal = {The international journal of cardiovascular imaging},
	year = {2002},
	volume = {18},
	number = {6},
	pages = {415--419},
	doi = {10.1023/a:1021162729742},
	note = "\url{https://www.ncbi.nlm.nih.gov/pubmed/12537408} ; \url{https://europepmc.org/article/MED/12537408} ; \url{https://link.springer.com/article/10.1023/A:1021162729742}",
	url = {https://lens.org/143-309-643-862-351}
}

@article{lens.org/144-009-340-344-890,
	author = {Yali Zhang and Shijie Shang and Lixian Tian and Lijuan Zhu and Weina Zhang},
	title = {The association between fear of missing out and mobile phone addiction: a meta-analysis.},
	journal = {BMC psychology},
	year = {2023},
	volume = {11},
	number = {1},
	pages = {338--},
	month = {October},
	doi = {10.1186/s40359-023-01376-z},
	date = {2023-10-17},
	note = "\url{https://bmcpsychology.biomedcentral.com/counter/pdf/10.1186/s40359-023-01376-z} ; \url{https://doi.org/10.1186/s40359-023-01376-z} ; \url{https://www.researchsquare.com/article/rs-2471233/latest.pdf} ; \url{https://doi.org/10.21203/rs.3.rs-2471233/v1}",
	url = {https://lens.org/144-009-340-344-890}
}

@article{lens.org/144-816-817-868-378,
	author = {Nimmi Rangaswamy and Payal Arora},
	title = {The mobile internet in the wild and every day: Digital leisure in the slums of urban India},
	journal = {International Journal of Cultural Studies},
	year = {2016},
	volume = {19},
	number = {6},
	pages = {611--626},
	month = {July},
	doi = {10.1177/1367877915576538},
	date = {2016-07-24},
	note = "\url{http://journals.sagepub.com/doi/10.1177/1367877915576538} ; \url{https://journals.sagepub.com/doi/10.1177/1367877915576538} ; \url{https://repub.eur.nl/pub/78082/IJCS_Facebook_Slum_youth_India_Rangaswamy-Arora2015.pdf} ; \url{https://repub.eur.nl/pub/78082} ; \url{https://core.ac.uk/display/80948205} ; \url{https://core.ac.uk/download/43315308.pdf}",
	url = {https://lens.org/144-816-817-868-378}
}

@article{lens.org/145-323-019-754-094,
	author = {Elin Børøsund and Shawna L. Ehlers and Matthew M. Clark and Michael A. Andrykowski and Milada Cvancarova Småstuen and Lise Solberg Nes},
	title = {Digital stress management in cancer: Testing StressProffen in a 12-month randomized controlled trial.},
	journal = {Cancer},
	year = {2021},
	volume = {128},
	number = {7},
	pages = {1503--1512},
	month = {December},
	doi = {10.1002/cncr.34046},
	date = {2021-12-02},
	note = "\url{https://acsjournals.onlinelibrary.wiley.com/doi/full/10.1002/cncr.34046} ; \url{https://www.ncbi.nlm.nih.gov/pubmed/34855212}",
	url = {https://lens.org/145-323-019-754-094}
}

@article{lens.org/146-363-568-372-374,
	author = {Biqian Zhang and Liping Li and Min Shu and Liu Yang and Lei Zhao},
	title = {The Age of Anxiety: Unpacking Technological Job Insecurity and Its Impact on Workplace Innovation},
	journal = {Journal of Management and Sustainability},
	year = {2025},
	volume = {15},
	number = {2},
	pages = {13--13},
	month = {July},
	doi = {10.5539/jms.v15n2p13},
	date = {2025-07-13},
	url = {https://lens.org/146-363-568-372-374}
}

@article{lens.org/146-422-535-216-807,
	author = {Ning Wang and Ying Li and Fengyu Cong},
	title = {University Students' Privacy Concerns Towards Generative Artificial Intelligence},
	journal = {Journal of Academic Ethics},
	year = {2025},
	volume = {23},
	number = {4},
	pages = {2401--2422},
	month = {June},
	doi = {10.1007/s10805-025-09658-4},
	date = {2025-06-24},
	url = {https://lens.org/146-422-535-216-807}
}

@article{lens.org/146-935-901-133-109,
	author = {Alicia Gilbert and Susanne E. Baumgartner and Leonard Reinecke},
	title = {Situational boundary conditions of digital stress: Goal conflict and autonomy frustration make smartphone use more stressful},
	journal = {Mobile Media \& Communication},
	year = {2022},
	volume = {11},
	number = {3},
	pages = {435--458},
	month = {November},
	doi = {10.1177/20501579221138017},
	date = {2022-11-24},
	note = "\url{https://psyarxiv.com/fzct9/download} ; \url{https://doi.org/10.31234/osf.io/fzct9} ; \url{https://osf.io/fzct9/download} ; \url{https://osf.io/fzct9/}",
	url = {https://lens.org/146-935-901-133-109}
}

@misc{lens.org/147-830-392-606-371,
	author = {Amy Corbitt},
	title = {Research Guides: Digital Stress Relief: The More You Know},
	month = {April},
	date = {2020-04-30},
	year = {2020},
	note = "\url{https://researchguides.library.vanderbilt.edu/c.php?g=1035954&p=7541726}",
	url = {https://lens.org/147-830-392-606-371}
}

@article{lens.org/147-856-825-177-417,
	author = {Abed Alnaser Nazmi N. Daana},
	title = {Understanding cryptocurrency adoption among arab customers: the mediating role of digital technostress and the moderating impact of ethical concerns and government regulations},
	journal = {Humanities and Social Sciences Communications},
	year = {2025},
	volume = {12},
	number = {1},
	month = {October},
	doi = {10.1057/s41599-025-05805-9},
	date = {2025-10-20},
	url = {https://lens.org/147-856-825-177-417}
}

@misc{lens.org/148-745-660-743-621,
	author = {Julia B Manning and Ann Blandford and Julian Edbrooke-Childs},
	title = {Facilitators of and Barriers to Teachers' Engagement With Consumer Technologies for Stress Management: Qualitative Study (Preprint)},
	month = {July},
	date = {2023-07-01},
	year = {2023},
	doi = {10.2196/preprints.50457},
	url = {https://lens.org/148-745-660-743-621}
}

@article{lens.org/148-906-994-734-05X,
	author = {Yang Hu and Yue Qian},
	title = {Protecting older adults' mental health in the pandemic.},
	journal = {BMJ (Clinical research ed.)},
	year = {2022},
	volume = {376},
	pages = {o256--o256},
	month = {January},
	doi = {10.1136/bmj.o256},
	date = {2022-01-28},
	note = "\url{https://www.bmj.com/content/bmj/376/bmj.o256.full.pdf} ; \url{https://doi.org/10.1136/bmj.o256}",
	url = {https://lens.org/148-906-994-734-05X}
}

@article{lens.org/149-996-487-949-329,
	author = {Don Solomon and Amakiri Amakiri and Baridei Tonbara},
	title = {DIGITAL-STRESS AND EMPLOYEE'S BEHAVIOURAL OUTCOME IN AN AUTOMATED WORK PLACE: A STUDY OF STAFF OF COMMERCIAL BANKS IN YENAGOA},
	journal = {International Journal of Applied Business and Management Sciences},
	year = {2022},
	volume = {3},
	number = {1},
	pages = {1--12},
	doi = {10.47509/ijabms.2022.v03i01.01},
	url = {https://lens.org/149-996-487-949-329}
}

@article{lens.org/150-512-080-882-451,
	author = {Woon-Kyoung LEE and Sang-Hee LEE},
	title = {An Exploratory Study on Digital Stress in the Middle-Aged},
	journal = {The Association of Korea Counseling Psychology Education Welfare},
	year = {2024},
	volume = {11},
	number = {2},
	pages = {135--156},
	month = {April},
	doi = {10.20496/cpew.2024.11.2.135},
	date = {2024-04-30},
	url = {https://lens.org/150-512-080-882-451}
}

@article{lens.org/151-379-491-998-586,
	author = {Yagmur Amanvermez and Eirini Karyotaki and Pim Cuijpers and Marketa Ciharova and Marianne Donker and Petra Hurks and Elske Salemink and Philip Spinhoven and Sascha Struijs and Leonore M de Wit},
	title = {A Guided, Internet-Based Stress Management Intervention for University Students With High Levels of Stress: Feasibility and Acceptability Study.},
	journal = {JMIR formative research},
	year = {2023},
	volume = {7},
	pages = {e45725--e45725},
	month = {November},
	doi = {10.2196/45725},
	date = {2023-11-10},
	note = "\url{https://jmir.org/api/download?alt_name=formative_v7i1e45725_app1.pdf&filename=ad432d2c4f3445d42a9625c01930d5bb.pdf} ; \url{https://doi.org/10.2196/45725} ; \url{https://research.tilburguniversity.edu/files/87429095/MCP_Amanvermez_A_guided_internet-based_stress_managment_intervention_JMIR_FR_2023.pdf} ; \url{https://research.tilburguniversity.edu/en/publications/cfbfb720-3edb-4338-95ec-0ad55e9b2e7d} ; \url{https://pure.uvt.nl/ws/files/87429095/MCP_Amanvermez_A_guided_internet-based_stress_managment_intervention_JMIR_FR_2023.pdf}",
	url = {https://lens.org/151-379-491-998-586}
}

@article{lens.org/151-467-720-472-175,
	author = {Marisa Phaekwamdee and Smitti Darakorn Na Ayuthaya and Supaporn Kiattisin},
	title = {The Effects of Coaching Techniques on Well-Being of Digital-Technology Users},
	journal = {Journal of Open Innovation: Technology, Market, and Complexity},
	year = {2022},
	volume = {8},
	number = {4},
	pages = {170--170},
	doi = {10.3390/joitmc8040170},
	note = "\url{https://www.mdpi.com/2199-8531/8/4/170/pdf?version=1663926538} ; \url{https://doi.org/10.3390/joitmc8040170} ; \url{https://www.econstor.eu/bitstream/10419/274471/1/joitmc-08-00170.pdf} ; \url{http://hdl.handle.net/10419/274471}",
	url = {https://lens.org/151-467-720-472-175}
}

@inproceedings{lens.org/151-520-684-729-833,
	author = {Julian Busse and Robin Busse and Matthias Schumann},
	title = {Does Technology Matter? How Digital Self-Efficacy Affects the Relationship between ICT Exposure and Job Dissatisfaction},
	booktitle = {Proceedings of the Annual Hawaii International Conference on System Sciences},
	year = {2022},
	publisher = {Hawaii International Conference on System Sciences},
	doi = {10.24251/hicss.2022.759},
	note = "\url{https://scholarspace.manoa.hawaii.edu/bitstreams/0c9a24b0-3d43-42ff-b955-9c7471db1b1a/download} ; \url{http://hdl.handle.net/10125/80099}",
	url = {https://lens.org/151-520-684-729-833}
}

@misc{lens.org/152-957-704-558-065,
	author = {Lizzy Winstone and Becky Mars and CMA Haworth and Judi Kidger},
	title = {Types of social media use and digital stress in early adolescence},
	month = {February},
	date = {2022-02-14},
	year = {2022},
	doi = {10.31234/osf.io/pbjm4},
	note = "\url{https://psyarxiv.com/pbjm4/download} ; \url{https://doi.org/10.31234/osf.io/pbjm4} ; \url{https://research-information.bris.ac.uk/files/325180052/02724316221105560.pdf} ; \url{https://research-information.bris.ac.uk/en/publications/0253d0cd-1f88-41ea-92ef-a94ba1c55bfb} ; \url{https://research-information.bris.ac.uk/ws/files/325180052/02724316221105560.pdf} ; \url{https://osf.io/pbjm4/download} ; \url{https://osf.io/pbjm4}",
	url = {https://lens.org/152-957-704-558-065}
}

@article{lens.org/153-006-949-371-736,
	author = {Sun Guanglin and Jiangchun Hu and Hongfang Wang and Li Pengfei},
	title = {Experimental Study on the Deformation and Failure Characteristics of Anchor under Graded Loading and Corrosion},
	journal = {Advances in Materials Science and Engineering},
	year = {2021},
	volume = {2021},
	number = {1},
	pages = {1--11},
	month = {August},
	doi = {10.1155/2021/8701180},
	date = {2021-08-03},
	note = "\url{https://www.hindawi.com/journals/amse/2021/8701180/} ; \url{https://downloads.hindawi.com/journals/amse/2021/8701180.pdf}",
	url = {https://lens.org/153-006-949-371-736}
}

@article{lens.org/153-056-647-646-170,
	author = {Debora Dwi Puspita and null Zamralita},
	title = {Peran Moderasi Sumber Daya Kerja pada Hubungan Antara Stres Digital dengan Burnout},
	journal = {Psyche 165 Journal},
	year = {2023},
	pages = {232--237},
	month = {September},
	doi = {10.35134/jpsy165.v16i3.276},
	date = {2023-09-28},
	note = "\url{https://jpsy165.org/ojs/index.php/jpsy165/article/download/276/240} ; \url{https://doi.org/10.35134/jpsy165.v16i3.276}",
	url = {https://lens.org/153-056-647-646-170}
}

@article{lens.org/153-430-041-578-633,
	author = {Morgan Quinn Ross and Scott W. Campbell},
	title = {Thinking and Feeling through Mobile Media and Communication: A Review of Cognitive and Affective Implications},
	journal = {Review of Communication Research},
	year = {2021},
	volume = {9},
	pages = {147--166},
	doi = {10.12840/issn.2255-4165.031},
	note = "\url{https://rcommunicationr.org/index.php/rcr/article/view/96}",
	url = {https://lens.org/153-430-041-578-633}
}

@article{lens.org/154-026-850-667-857,
	author = {Woonkyoung Lee and Sanghee Lee},
	title = {Development and Validation of  Digital Stress Scale for Middle-Aged Adults},
	journal = {The Society for Cognitive Enhancement and Intervention},
	year = {2025},
	volume = {16},
	number = {3},
	pages = {283--303},
	month = {September},
	doi = {10.21197/jcei.16.3.15},
	date = {2025-09-30},
	url = {https://lens.org/154-026-850-667-857}
}

@article{lens.org/154-151-172-277-368,
	author = {Buthina Alobidyeen and Sejood Al-Edainat and Sager Al-Shabatat and Sakher Al-Shabatat},
	title = {Digitalization and its Impact on Employee's Performance: A Case Study on Greater Tafila Municipality},
	journal = {International Journal of Business and Administrative Studies},
	year = {2022},
	volume = {8},
	number = {1},
	month = {March},
	doi = {10.20469/ijbas.8.10004-1},
	date = {2022-03-27},
	url = {https://lens.org/154-151-172-277-368}
}

@article{lens.org/154-443-668-761-49X,
	author = {Álvaro Antón-Sancho and Diego Vergara and Pablo Fernández-Arias},
	title = {Influence of Country Digitization Level on Digital Pandemic Stress.},
	journal = {Behavioral sciences (Basel, Switzerland)},
	year = {2022},
	volume = {12},
	number = {7},
	pages = {203--203},
	month = {June},
	doi = {10.3390/bs12070203},
	date = {2022-06-22},
	note = "\url{https://www.mdpi.com/2076-328X/12/7/203/pdf?version=1655893228} ; \url{https://doi.org/10.3390/bs12070203}",
	url = {https://lens.org/154-443-668-761-49X}
}

@article{lens.org/154-479-067-662-60X,
	author = {Margaret D. Weiss and Anthony L. Rostain and Nicholas Carson and Sarah Gander},
	title = {Perspectives on the Pediatric Syndemic: Losses and Opportunities},
	journal = {World social psychiatry},
	year = {2021},
	volume = {3},
	number = {2},
	pages = {73--76},
	doi = {10.4103/wsp.wsp_18_21},
	note = "\url{https://www.worldsocpsychiatry.org/article.asp?issn=2667-1077;year=2021;volume=3;issue=2;spage=73;epage=76;aulast=Weiss}",
	url = {https://lens.org/154-479-067-662-60X}
}

@article{lens.org/154-992-076-892-850,
	author = {Chunlin Qi and Nanchang Yang},
	title = {Digital resilience and technological stress in adolescents: A mixed-methods study of factors and interventions},
	journal = {Education and Information Technologies},
	year = {2024},
	volume = {29},
	number = {14},
	pages = {19067--19113},
	month = {March},
	doi = {10.1007/s10639-024-12595-1},
	date = {2024-03-18},
	url = {https://lens.org/154-992-076-892-850}
}

@article{lens.org/155-768-759-850-043,
	author = {Aleksandra Błachnio and Ryszarda Cierzniewska and Hasan Mosazadeh and Zofia Szarota},
	title = {Measurement and Pedagogical Diagnosis of Phonoholism Among Adolescents},
	journal = {Multidisciplinary Journal of School Education},
	year = {2023},
	volume = {12},
	number = {2 (24)},
	pages = {165--186},
	month = {December},
	doi = {10.35765/mjse.2023.1224.08},
	date = {2023-12-30},
	note = "\url{https://czasopisma.ignatianum.edu.pl/jpe/article/download/2866/2589} ; \url{https://doi.org/10.35765/mjse.2023.1224.08}",
	url = {https://lens.org/155-768-759-850-043}
}

@misc{lens.org/156-286-312-965-615,
	author = {Will Simm and Maria Angela Ferrario and Jen Southern and Jon Whittle},
	title = {Clasp:digital tactile ASD anxiety management},
	year = {2013},
	url = {https://lens.org/156-286-312-965-615}
}

@article{lens.org/157-283-572-195-656,
	author = {Agathi Argyriadi and Dimitra Katsarou and Athina Patelarou and Kalliopi Megari and Evridiki Patelarou and Stiliani Kotrotsiou and Konstantinos Giakoumidakis and Shabnam Abdoola and Evangelos Mantsos and Efthymia Efthymiou and Alexandros Argyriadis},
	title = {Digital Stress Scale (DSC): Development and Psychometric Validation of a Measure of Stress in the Digital Age.},
	journal = {International journal of environmental research and public health},
	year = {2025},
	volume = {22},
	number = {7},
	pages = {1080--1080},
	month = {July},
	doi = {10.3390/ijerph22071080},
	date = {2025-07-06},
	url = {https://lens.org/157-283-572-195-656}
}

@article{lens.org/157-333-693-423-574,
	author = {Irina Lomachinska and Iryna Volynets and Svitlana Khrypko},
	title = {Socio-Psychological Aspects of Students' Digital Health in the Context of Digital Age Challenges},
	journal = {Educological discourse},
	year = {2025},
	volume = {50},
	number = {3},
	pages = {94--106},
	doi = {10.28925/2312-5829/2025.3.9},
	url = {https://lens.org/157-333-693-423-574}
}

@article{lens.org/157-796-083-247-850,
	author = {René Riedl and Thomas Fischer and Martin Reuter},
	title = {Digitalen Stress im Arbeitskontext messen},
	journal = {Wirtschaftsinformatik \& Management},
	year = {2023},
	volume = {15},
	number = {5},
	pages = {357--363},
	month = {November},
	doi = {10.1365/s35764-023-00498-8},
	date = {2023-11-27},
	note = "\url{https://link.springer.com/content/pdf/10.1365/s35764-023-00498-8.pdf} ; \url{https://doi.org/10.1365/s35764-023-00498-8}",
	url = {https://lens.org/157-796-083-247-850}
}

@article{lens.org/158-229-512-351-978,
	author = {Anika Tell and Joachim Westenhöfer and Volker Harth and Stefanie Mache},
	title = {Stressors, Resources, and Strain Associated with Digitization Processes of Medical Staff Working in Neurosurgical and Vascular Surgical Hospital Wards: A Multimethod Study.},
	journal = {Healthcare (Basel, Switzerland)},
	year = {2023},
	volume = {11},
	number = {14},
	pages = {1988--1988},
	month = {July},
	doi = {10.3390/healthcare11141988},
	date = {2023-07-09},
	note = "\url{https://www.mdpi.com/2227-9032/11/14/1988/pdf?version=1688895779} ; \url{https://doi.org/10.3390/healthcare11141988}",
	url = {https://lens.org/158-229-512-351-978}
}

@misc{lens.org/158-783-318-991-988,
	author = {Henner Gimpel and Julia Lanzl and Tobias Manner-Romberg and Niclas Nüske},
	title = {Digitaler Stress in Deutschland : Eine Befragung von Erwerbstätigen zu Belastung und Beanspruchung durch Arbeit mit digitalen Technologien},
	year = {2018},
	note = "\url{https://eref.uni-bayreuth.de/46237/} ; \url{https://www.econstor.eu/handle/10419/216026} ; \url{https://ideas.repec.org/p/zbw/hbsfof/101.html} ; \url{https://EconPapers.repec.org/RePEc:zbw:hbsfof:101} ; \url{https://www.econstor.eu/bitstream/10419/216026/1/hbs-fofoe-wp-101-2018.pdf}",
	url = {https://lens.org/158-783-318-991-988}
}

@article{lens.org/158-868-567-212-298,
	author = {Destia Ulandari and Intan Islamia},
	title = {Digital Stress and Psychological Well-being in Young Adults: A Correlational Study},
	journal = {KnE Social Sciences},
	year = {2025},
	volume = {10},
	number = {14},
	pages = {184--193},
	month = {July},
	doi = {10.18502/kss.v10i14.19085},
	date = {2025-07-15},
	url = {https://lens.org/158-868-567-212-298}
}

@inproceedings{lens.org/160-130-339-336-097,
	author = {Satya Perumalla and Hemant Singh and R. Al Naeimi and Umesh Prasad and E. Scheele and Colleen Barton and Abdulaziz Al-Fares and Riyasat Husain and Rinaldi Mulyono and N. Al Ammar and A. Al-Kandary},
	title = {Regional In-Situ Stress Mapping: An Initiative for Exploration \& Development of Deep Gas Reservoirs in Kuwait},
	booktitle = {EAGE Workshop on Geomechanics in the Oil and Gas Industry},
	year = {2014},
	publisher = {European Association of Geoscientists \& Engineers},
	doi = {10.3997/2214-4609.20140467},
	note = "\url{https://www.earthdoc.org/content/papers/10.3997/2214-4609.20140467}",
	url = {https://lens.org/160-130-339-336-097}
}

@misc{lens.org/161-259-138-559-503,
	author = {M Henry Wahyu Tristanto},
	title = {PENGEMBANGAN MODEL SELEKSI KARYAWAN DI PT. SEBELAS APRIL RECORDS JAKARTA},
	year = {2006},
	note = "\url{https://repository.unair.ac.id/36265/}",
	url = {https://lens.org/161-259-138-559-503}
}

@article{lens.org/161-365-275-971-19X,
	author = {إحسان نصر هنداوي},
	title = {الإجهاد الرقمي وعلاقته بالإنهاك المهني لدى أعضاء هيئة التدريس في ضوء بعض المتغيرات الديموغرافية},
	journal = {المجلة التربوية لکلية التربية بسوهاج},
	year = {2024},
	volume = {117},
	number = {117},
	pages = {415--482},
	month = {January},
	doi = {10.21608/edusohag.2024.339092},
	date = {2024-01-01},
	note = "\url{https://edusohag.journals.ekb.eg/article_339092_548b19cc8ae70d8360799a9d05e2b295.pdf} ; \url{https://doi.org/10.21608/edusohag.2024.339092}",
	url = {https://lens.org/161-365-275-971-19X}
}

@misc{lens.org/161-878-262-058-733,
	author = {Anna Freytag and Dorothée Hefner},
	title = {Digital Stress},
	month = {September},
	date = {2022-09-29},
	year = {2022},
	doi = {10.1002/9781119678816.iehc0615},
	url = {https://lens.org/161-878-262-058-733}
}

@article{lens.org/162-274-771-450-943,
	author = {Sobi Thomas and K M Marykutty and M Vijayakumar and Anson Thomas and A R Gilbert and Carmel Maria Jose},
	title = {Neuroimmunological impact of media-induced stress: rethinking inflammation and brain-immune crosstalk.},
	journal = {Frontiers in psychiatry},
	year = {2025},
	volume = {16},
	pages = {1652541--},
	month = {August},
	doi = {10.3389/fpsyt.2025.1652541},
	date = {2025-08-28},
	url = {https://lens.org/162-274-771-450-943}
}

@article{lens.org/163-198-086-845-888,
	author = {Melissa Corrente and Jungwee Park and Henrietta Akuamoah-Boateng and Jelena Atanackovic and Ivy Lynn Bourgeault},
	title = {Work \& life stress experienced by professional workers during the pandemic: a gender-based analysis.},
	journal = {BMC public health},
	year = {2024},
	volume = {24},
	number = {1},
	pages = {1441--},
	month = {May},
	doi = {10.1186/s12889-024-18677-6},
	date = {2024-05-29},
	note = "\url{https://bmcpublichealth.biomedcentral.com/counter/pdf/10.1186/s12889-024-18677-6} ; \url{https://doi.org/10.1186/s12889-024-18677-6}",
	url = {https://lens.org/163-198-086-845-888}
}

@article{lens.org/163-383-930-628-809,
	author = {Pjereta AGALLIU and Silva IBRAHIMI},
	title = {The right to disconnect and techno-stress in home-working: A comparative legal and psychological analysis in the European union and the Western Balkans},
	journal = {Edelweiss Applied Science and Technology},
	year = {2025},
	volume = {9},
	number = {6},
	pages = {79--94},
	month = {June},
	doi = {10.55214/25768484.v9i6.7756},
	date = {2025-06-02},
	url = {https://lens.org/163-383-930-628-809}
}

@inproceedings{lens.org/163-472-783-994-474,
	author = {Priyanka Gupta and Girish Lakhera and Manu Sharma and Sudhanshu Joshi},
	title = {Digital Stress Effect on Employee quality of life: Overcoming barriers Towards Sustainable Development},
	booktitle = {2024 International Conference on Recent Innovation in Smart and Sustainable Technology (ICRISST)},
	year = {2024},
	pages = {1--6},
	month = {March},
	date = {2024-03-15},
	publisher = {IEEE},
	doi = {10.1109/icrisst59181.2024.10921806},
	url = {https://lens.org/163-472-783-994-474}
}

@misc{lens.org/163-806-117-810-132,
	author = {Matthias Norden and Amin Gerard Hofmann and Martin Meier and Felix Balzer and Oliver T. Wolf and Erwin Böttinger and Hanna Drimalla},
	title = {Digital Stress Test},
	year = {2022},
	doi = {10.1037/t91333-000},
	url = {https://lens.org/163-806-117-810-132}
}

@article{lens.org/163-920-698-345-695,
	title = {Analog Non-Coherent Spectrozonal Lens-less Microscopy of Hydra sp. (Phylum Cnidaria, Class Hydrozoa) with combined Raster Scan and Cross-Band Shifting},
	journal = {Central European Journal of Zoology},
	year = {2019},
	volume = {5},
	number = {1},
	month = {September},
	doi = {10.13187/cejz.2019.1.24},
	date = {2019-09-12},
	url = {https://lens.org/163-920-698-345-695}
}

@article{lens.org/164-147-987-880-396,
	author = {Peng Xie and Wenlong Mu and Yumei Li and Xue Li and Yu Wang},
	title = {The Chinese version of the Digital Stress Scale: Evaluation of psychometric properties},
	journal = {Current Psychology},
	year = {2022},
	volume = {42},
	number = {24},
	pages = {20532--20542},
	month = {May},
	doi = {10.1007/s12144-022-03156-1},
	date = {2022-05-09},
	url = {https://lens.org/164-147-987-880-396}
}

@misc{lens.org/164-267-332-540-776,
	author = {Dorothée Hefner and Peter Vorderer},
	title = {Digital Stress: Permanent Connectedness and Multitasking},
	month = {June},
	date = {2016-06-23},
	year = {2016},
	note = "\url{https://www.taylorfrancis.com/chapters/edit/10.4324/9781315714752-27/digital-stress-permanent-connectedness-multitasking-doroth%C3%A9e-hefner-peter-vorderer} ; \url{https://psycnet.apa.org/record/2016-19756-026} ; \url{https://www.taylorfrancis.com/books/e/9781315714752/chapters/10.4324/9781315714752-27} ; \url{https://madoc.bib.uni-mannheim.de/49825/}",
	url = {https://lens.org/164-267-332-540-776}
}

@article{lens.org/164-367-932-812-913,
	author = {Shunsen Huang and Xiaoxiong Lai and Li Ke and Xubao Qin and Jia Julia Yan and Yumei Xie and Xinran Dai and Yun Wang},
	title = {Smartphone stress: Concept, structure, and development of measurement among adolescents},
	journal = {Cyberpsychology: Journal of Psychosocial Research on Cyberspace},
	year = {2022},
	volume = {16},
	number = {5},
	month = {November},
	doi = {10.5817/cp2022-5-1},
	date = {2022-11-29},
	note = "\url{https://cyberpsychology.eu/article/download/18552/28349} ; \url{https://doi.org/10.5817/cp2022-5-1} ; \url{https://osf.io/6vhz3/download} ; \url{https://osf.io/6vhz3/}",
	url = {https://lens.org/164-367-932-812-913}
}

@article{lens.org/164-386-234-667-409,
	title = {Postgraduate Educational Programme : Saturday, March 3.},
	journal = {European radiology},
	year = {2001},
	volume = {11 Suppl 2},
	number = {S2},
	pages = {23--S314},
	doi = {10.1007/bf03355076},
	note = "\url{https://link.springer.com/content/pdf/10.1007/BF03355076.pdf} ; \url{https://doi.org/10.1007/bf03355076}",
	url = {https://lens.org/164-386-234-667-409}
}

@article{lens.org/164-896-966-573-395,
	author = {Debra De Groote and Joris Van Ouytsel},
	title = {Digital stress within early adolescents' friendships – A focus group study from Belgium},
	journal = {Telematics and Informatics},
	year = {2022},
	volume = {73},
	pages = {101877--101877},
	doi = {10.1016/j.tele.2022.101877},
	url = {https://lens.org/164-896-966-573-395}
}

@article{lens.org/164-989-976-941-49X,
	author = {Mark Deady and Samineh Sanatkar and Leona Tan and Nick Glozier and Aimee Gayed and Katherine Petrie and Vita Ligaya Dalgaard and Elizabeth Stratton and Anthony D LaMontagne and Samuel B Harvey},
	title = {A mentally healthy framework to guide employers and policy makers.},
	journal = {Frontiers in public health},
	year = {2024},
	volume = {12},
	pages = {1430540--},
	month = {July},
	doi = {10.3389/fpubh.2024.1430540},
	date = {2024-07-22},
	url = {https://lens.org/164-989-976-941-49X}
}

@article{lens.org/165-581-451-840-108,
	author = {Andreas Seidler and A. Steputat and Stephanie Drössler and Melanie Schubert and N. Günther and R. Staudte and Marlen Kofahl and Janice Hegewald},
	title = {Determinanten und Auswirkungen von Informationsüberflutung am Arbeitsplatz},
	journal = {Zentralblatt für Arbeitsmedizin, Arbeitsschutz und Ergonomie},
	year = {2017},
	volume = {68},
	number = {1},
	pages = {12--26},
	month = {November},
	doi = {10.1007/s40664-017-0252-7},
	date = {2017-11-28},
	note = "\url{https://link.springer.com/article/10.1007%2Fs40664-017-0252-7}",
	url = {https://lens.org/165-581-451-840-108}
}

@article{lens.org/166-155-244-604-991,
	author = {Jillian A. Johnson and Matthew J. Zawadzki and Frank T. Materia and Ann C. White and Joshua M. Smyth},
	title = {Efficacy and acceptability of digital stress management micro-interventions},
	journal = {Procedia Computer Science},
	year = {2022},
	volume = {206},
	pages = {45--55},
	doi = {10.1016/j.procs.2022.09.084},
	url = {https://lens.org/166-155-244-604-991}
}

@article{lens.org/166-161-514-380-571,
	author = {Tiara Novita and Rahayu Hardianti Utami},
	title = {Hubungan Digital Stress terhadap Social Media Addiction pada Remaja Akhir sebagai Pengguna Aktif Media Sosial},
	journal = {YASIN},
	year = {2024},
	volume = {4},
	number = {5},
	pages = {859--867},
	month = {August},
	doi = {10.58578/yasin.v4i5.3554},
	date = {2024-08-03},
	note = "\url{https://ejournal.yasin-alsys.org/yasin/article/download/3554/2777} ; \url{https://doi.org/10.58578/yasin.v4i5.3554}",
	url = {https://lens.org/166-161-514-380-571}
}

@article{lens.org/166-420-280-769-982,
	author = {Ruixue Wang},
	title = {When Confucian Culture Meets Digital Stress: Moderators of Social Media Harm in Chinese Adolescents},
	journal = {Communications in Humanities Research},
	year = {2025},
	volume = {84},
	number = {1},
	pages = {34--40},
	month = {September},
	doi = {10.54254/2753-7064/2025.26721},
	date = {2025-09-09},
	url = {https://lens.org/166-420-280-769-982}
}

@inbook{lens.org/166-660-531-937-921,
	author = {Camelia Rădulescu},
	title = {Advances in Linguistics and Communication Studies - Understanding Persuasion Mechanisms for Effective Communication in Online Educational Environments: Persuade Your Students by Empowering Them!},
	pages = {103--119},
	publisher = {IGI Global},
	year = {2022},
	doi = {10.4018/978-1-7998-8247-3.ch007},
	note = "\url{https://www.igi-global.com/viewtitle.aspx?TitleId=292946}",
	url = {https://lens.org/166-660-531-937-921}
}

@article{lens.org/168-083-430-323-846,
	author = {Leif Boß and Sandy Hannibal and Dirk Lehr},
	title = {Feasibility of online group stress management training compared to web-based individual training for employees-a randomized pilot study.},
	journal = {Frontiers in psychology},
	year = {2025},
	volume = {16},
	pages = {1524285--},
	month = {April},
	doi = {10.3389/fpsyg.2025.1524285},
	date = {2025-04-24},
	url = {https://lens.org/168-083-430-323-846}
}

@article{lens.org/168-127-149-812-404,
	author = {Si Chen and Omid V Ebrahimi and Cecilia Cheng},
	title = {New Perspective on Digital Well-Being by Distinguishing Digital Competency From Dependency: Network Approach.},
	journal = {Journal of medical Internet research},
	year = {2025},
	volume = {27},
	pages = {e70483--e70483},
	month = {March},
	doi = {10.2196/70483},
	date = {2025-03-25},
	url = {https://lens.org/168-127-149-812-404}
}

@misc{lens.org/168-239-344-340-111,
	author = {Lisfarika Napitupulu and Ateerah Abdul Razak and Didik Widiantoro and Bahril Hidayat and Wahyu Fadilla Perkasa and Syelfi Pasha Nurfadila},
	title = {Scroll, Stress, and Strain: A Model of Psychological Vulnerability in the Age of Social Media},
	month = {September},
	date = {2025-09-24},
	year = {2025},
	doi = {10.21203/rs.3.rs-7378579/v1},
	note = "\url{https://www.researchsquare.com/article/rs-7378579/latest.pdf} ; \url{https://doi.org/10.21203/rs.3.rs-7378579/v1}",
	url = {https://lens.org/168-239-344-340-111}
}

@misc{lens.org/168-476-695-974-262,
	author = {Elisabeth Rohwer and Ann-Christin Kordsmeyer and Volker Harth and Stefanie Mache},
	title = {Boundarylessness and sleep quality among virtual team members – a pilot study from Germany},
	month = {September},
	date = {2020-09-04},
	year = {2020},
	doi = {10.21203/rs.3.rs-24024/v2},
	note = "\url{https://www.researchsquare.com/article/rs-24024/v2.pdf} ; \url{https://doi.org/10.21203/rs.3.rs-24024/v2} ; \url{https://occup-med.biomedcentral.com/track/pdf/10.1186/s12995-020-00281-0} ; \url{https://doi.org/10.1186/s12995-020-00281-0} ; \url{https://europepmc.org/articles/pmc7542699?pdf=render} ; \url{https://europepmc.org/articles/pmc7542699} ; \url{https://repository.publisso.de/resource/frl:6452499/data} ; \url{https://repository.publisso.de/resource/frl:6452498}",
	url = {https://lens.org/168-476-695-974-262}
}

@article{lens.org/168-773-488-772-896,
	author = {Yingying Li and Siyan Chen and Xiangling Hou and Ningning Zhou},
	title = {Does Exhaustion Lead to Problematic Smartphone Use or Vice Versa?—A Loss of Control Perspective},
	journal = {International Journal of Mental Health and Addiction},
	year = {2024},
	month = {October},
	doi = {10.1007/s11469-024-01404-y},
	date = {2024-10-15},
	url = {https://lens.org/168-773-488-772-896}
}

@article{lens.org/169-120-197-032-087,
	author = {Frederike Marie Oschinsky and Hans Christian Klein and Bjoern Niehaves},
	title = {Invite everyone to the table, but not to every course: How Design-Thinking collaboration can be implemented in smart cities to design digital services.},
	journal = {Electronic markets},
	year = {2022},
	volume = {32},
	number = {4},
	pages = {1925--1941},
	month = {July},
	doi = {10.1007/s12525-022-00567-7},
	date = {2022-07-09},
	note = "\url{https://link.springer.com/content/pdf/10.1007/s12525-022-00567-7.pdf} ; \url{https://doi.org/10.1007/s12525-022-00567-7}",
	url = {https://lens.org/169-120-197-032-087}
}

@inproceedings{lens.org/169-479-356-006-363,
	author = {NJ Roberts and G Gebreheat and F MacLean and F Connolly and C Breen and A Porter-Armstrong},
	title = {M11 A scoping review exploring adoption of digital stress management resources for long-term health conditions – just useful for respiratory conditions?},
	booktitle = {'The long and winding road' – Optimising patient experience of respiratory care},
	year = {2023},
	pages = {A265.1--A265},
	month = {November},
	date = {2023-11-06},
	publisher = {BMJ Publishing Group Ltd and British Thoracic Society},
	doi = {10.1136/thorax-2023-btsabstracts.400},
	note = "\url{https://thorax.bmj.com/content/thoraxjnl/78/Suppl_4/A265.1.full.pdf} ; \url{https://doi.org/10.1136/thorax-2023-btsabstracts.400}",
	url = {https://lens.org/169-479-356-006-363}
}

@article{lens.org/170-402-737-148-04X,
	author = {Eoin Whelan and Ofir Turel},
	title = {Personal use of smartphones in the workplace and work–life conflict: a natural quasi-experiment},
	journal = {Internet Research},
	year = {2023},
	volume = {34},
	number = {7},
	pages = {24--54},
	month = {December},
	doi = {10.1108/intr-08-2022-0607},
	date = {2023-12-11},
	note = "\url{https://www.emerald.com/insight/content/doi/10.1108/INTR-08-2022-0607/full/pdf?title=personal-use-of-smartphones-in-the-workplace-and-work-life-conflict-a-natural-quasi-experiment} ; \url{https://doi.org/10.1108/intr-08-2022-0607}",
	url = {https://lens.org/170-402-737-148-04X}
}

@article{lens.org/170-562-658-431-27X,
	author = {Johanna Freund and Filip Smit and Dirk Lehr and Anna-Carlotta Zarski and Matthias Berking and Heleen Riper and Burkhardt Funk and David Daniel Ebert and Claudia Buntrock},
	title = {A Universal Digital Stress Management Intervention for Employees: Randomized Controlled Trial with Health-Economic Evaluation.},
	journal = {Journal of medical Internet research},
	year = {2024},
	volume = {26},
	pages = {e48481--e48481},
	month = {October},
	doi = {10.2196/48481},
	date = {2024-10-22},
	note = "\url{https://s3.ca-central-1.amazonaws.com/assets.jmir.org/assets/preprints/preprint-48481-accepted.pdf} ; \url{https://doi.org/10.2196/48481}",
	url = {https://lens.org/170-562-658-431-27X}
}

@article{lens.org/171-220-327-138-753,
	author = {Desirée Estela Porcari and Emiliano Ricciardi and Maria Donata Orfei},
	title = {A new scale to assess technostress levels in an Italian banking context: the Work-Related Technostress Questionnaire.},
	journal = {Frontiers in psychology},
	year = {2023},
	volume = {14},
	pages = {1253960--},
	month = {September},
	doi = {10.3389/fpsyg.2023.1253960},
	date = {2023-09-01},
	note = "\url{https://www.frontiersin.org/articles/10.3389/fpsyg.2023.1253960/pdf} ; \url{https://doi.org/10.3389/fpsyg.2023.1253960}",
	url = {https://lens.org/171-220-327-138-753}
}

@misc{lens.org/171-615-260-922-717,
	author = {Elin Børøsund and Anders Meland and Hege R Eriksen and Christine M Rygg and Giske Ursin and Lise Solberg Nes},
	title = {Digital Cognitive Behavioral- and Mindfulness-Based Stress-Management Interventions for Survivors of Breast Cancer: Development Study (Preprint)},
	month = {May},
	date = {2023-05-04},
	year = {2023},
	doi = {10.2196/preprints.48719},
	note = "\url{https://formative.jmir.org/2023/1/e48719/PDF} ; \url{https://doi.org/10.2196/48719}",
	url = {https://lens.org/171-615-260-922-717}
}

@article{lens.org/172-185-478-731-63X,
	author = {Peter Vorderer},
	title = {Der mediatisierte Lebenswandel},
	journal = {Publizistik},
	year = {2015},
	volume = {60},
	number = {3},
	pages = {259--276},
	month = {July},
	doi = {10.1007/s11616-015-0239-3},
	date = {2015-07-18},
	note = "\url{https://link.springer.com/article/10.1007/s11616-015-0239-3/fulltext.html} ; \url{https://epub.ub.uni-muenchen.de/68779/} ; \url{https://madoc.bib.uni-mannheim.de/40005/} ; \url{https://link.springer.com/article/10.1007/s11616-015-0239-3} ; \url{https://ub-madoc.bib.uni-mannheim.de/40005/}",
	url = {https://lens.org/172-185-478-731-63X}
}

@article{lens.org/172-628-629-250-164,
	author = {Evrim Gökçe and Robert Stojan and Melanie Mack and Otmar Bock and Claudia Voelcker-Rehage},
	title = {Lifestyle Matters: Effects of Habitual Physical Activity on Driving Skills in Older Age.},
	journal = {Brain sciences},
	year = {2022},
	volume = {12},
	number = {5},
	pages = {608--608},
	month = {May},
	doi = {10.3390/brainsci12050608},
	date = {2022-05-06},
	note = "\url{https://www.mdpi.com/2076-3425/12/5/608/pdf?version=1652090997} ; \url{https://doi.org/10.3390/brainsci12050608}",
	url = {https://lens.org/172-628-629-250-164}
}

@misc{lens.org/172-657-960-763-472,
	author = {Johanna Rose},
	title = {"Using the bad for something good" : Exploring the possible paradox of meditation apps in light of digital stress},
	year = {2020},
	note = "\url{https://www.diva-portal.org/smash/record.jsf?pid=diva2:1446414}",
	url = {https://lens.org/172-657-960-763-472}
}

@article{lens.org/172-895-901-785-552,
	author = {Hannes Baumann and Luis Heuel and Laura Louise Bischoff and Bettina Wollesen},
	title = {Efficacy of Individualized Sensory-Based mHealth Interventions to Improve Distress Coping in Healthcare Professionals: A Multi-Arm Parallel-Group Randomized Controlled Trial.},
	journal = {Sensors (Basel, Switzerland)},
	year = {2023},
	volume = {23},
	number = {4},
	pages = {2322--2322},
	month = {February},
	doi = {10.3390/s23042322},
	date = {2023-02-19},
	note = "\url{https://www.mdpi.com/1424-8220/23/4/2322/pdf?version=1676805421} ; \url{https://doi.org/10.3390/s23042322}",
	url = {https://lens.org/172-895-901-785-552}
}

@inbook{lens.org/172-928-266-062-264,
	title = {Die Eigenschaften der Online-Kommunikation},
	pages = {11--36},
	publisher = {Springer Berlin Heidelberg},
	year = {2008},
	doi = {10.1007/978-3-540-78393-0_2},
	note = "\url{https://link.springer.com/content/pdf/10.1007%2F978-3-540-78393-0_2.pdf} ; \url{https://doi.org/10.1007/978-3-540-78393-0_2}",
	url = {https://lens.org/172-928-266-062-264}
}

@misc{lens.org/173-307-048-280-874,
	author = {Jasmine I Kerr and Mara Naegelin and Michaela Benk and Florian v Wangenheim and Erika Meins and Eleonora Viganò and Andrea Ferrario},
	title = {Investigating Employees' Concerns and Wishes Regarding Digital Stress Management Interventions With Value Sensitive Design: Mixed Methods Study (Preprint)},
	month = {November},
	date = {2022-11-07},
	year = {2022},
	doi = {10.2196/preprints.44131},
	note = "\url{https://www.jmir.org/2023/1/e44131/PDF} ; \url{https://doi.org/10.2196/44131}",
	url = {https://lens.org/173-307-048-280-874}
}

@article{lens.org/173-520-279-027-094,
	author = {Yasushi Nishii and Glenn T. Sameshima and Chie Tachiki},
	title = {Digital Photoelastic Analysis of TAD-Supported Maxillary Arch Distalization},
	journal = {Applied Sciences},
	year = {2022},
	volume = {12},
	number = {4},
	pages = {1949--1949},
	month = {February},
	doi = {10.3390/app12041949},
	date = {2022-02-13},
	note = "\url{https://www.mdpi.com/2076-3417/12/4/1949/pdf?version=1644977197} ; \url{https://doi.org/10.3390/app12041949}",
	url = {https://lens.org/173-520-279-027-094}
}

@article{lens.org/174-206-173-156-753,
	author = {Diego Vergara-Rodríguez and Álvaro Antón-Sancho and Pablo Fernández-Arias},
	title = {Variables Influencing Professors' Adaptation to Digital Learning Environments during the COVID-19 Pandemic.},
	journal = {International journal of environmental research and public health},
	year = {2022},
	volume = {19},
	number = {6},
	pages = {3732--3732},
	month = {March},
	doi = {10.3390/ijerph19063732},
	date = {2022-03-21},
	note = "\url{https://www.mdpi.com/1660-4601/19/6/3732/pdf?version=1647866822} ; \url{https://doi.org/10.3390/ijerph19063732}",
	url = {https://lens.org/174-206-173-156-753}
}

@article{lens.org/174-215-832-118-801,
	author = {Nadya Ganis Angesti and Audry Belda Azalia and Meidelinne Sebastian and Natasha Wijaya and Daniel Lie and Roland Bonggo Pribadi},
	title = {A Descriptive Study of Digital Stress among Employees Who Adopt a Hybrid Working System at PT.XYZ},
	journal = {Psychosophia: Journal of Psychology, Religion, and Humanity},
	year = {2022},
	volume = {4},
	number = {2},
	pages = {69--79},
	month = {October},
	doi = {10.32923/psc.v4i2.2704},
	date = {2022-10-23},
	note = "\url{https://jurnal.lp2msasbabel.ac.id/index.php/psc/article/download/2704/1122} ; \url{https://doi.org/10.32923/psc.v4i2.2704}",
	url = {https://lens.org/174-215-832-118-801}
}

@misc{lens.org/174-661-992-920-588,
	author = {René Riedl},
	title = {Digitaler Stress: Wie er uns kaputt macht und was wir dagegen tun können.},
	year = {2020},
	note = "\url{https://pure.fh-ooe.at/en/publications/digitaler-stress-wie-er-uns-kaputt-macht-und-was-wir-dagegen-tun-}",
	url = {https://lens.org/174-661-992-920-588}
}

@article{lens.org/175-043-897-102-382,
	author = {Elsa Hedling},
	title = {Coping with digitalization in diplomacy: autonomy and discretion at the digital frontlines},
	journal = {European Journal of International Relations},
	year = {2025},
	month = {June},
	doi = {10.1177/13540661251343006},
	date = {2025-06-12},
	url = {https://lens.org/175-043-897-102-382}
}

@article{lens.org/175-111-143-749-608,
	author = {Agata Klichowska},
	title = {Breaking the Silence: Therapeutic Uses of Music and the Wellbeing of Adolescents},
	journal = {Dzieciństwo. Literatura i Kultura},
	year = {2022},
	volume = {4},
	number = {1},
	pages = {169--180},
	month = {August},
	doi = {10.32798/dlk.949},
	date = {2022-08-12},
	note = "\url{https://www.journals.polon.uw.edu.pl/index.php/dlk/article/download/949/759} ; \url{https://doi.org/10.32798/dlk.949}",
	url = {https://lens.org/175-111-143-749-608}
}

@article{lens.org/175-874-752-925-772,
	author = {Sofia Amaral and Lelys Dinarte and Patricio Dominguez and Santiago M. Perez-Vincent},
	title = {Helping Families Help Themselves: ∗ the (Un)Intended Impacts of a Digital Parenting Program},
	journal = {SSRN Electronic Journal},
	year = {2022},
	month = {January},
	doi = {10.2139/ssrn.4117066},
	date = {2022-01-01},
	note = "\url{https://www.econstor.eu/bitstream/10419/290039/1/1883987806.pdf} ; \url{https://hdl.handle.net/10419/290039}",
	url = {https://lens.org/175-874-752-925-772}
}

@article{lens.org/176-001-014-851-349,
	author = {Marie B. Fisher},
	title = {Higher Education Academic Resilience: Preparing Your HDR Application},
	journal = {International Journal for Cross-Disciplinary Subjects in Education},
	year = {2021},
	volume = {12},
	number = {3},
	pages = {4534--4541},
	month = {September},
	doi = {10.20533/ijcdse.2042.6364.2021.0555},
	date = {2021-09-30},
	url = {https://lens.org/176-001-014-851-349}
}

@article{lens.org/176-140-241-923-04X,
	author = {Dörte Behrendt and Leif Boß and Sandy Hannibal and Angela M Kunzler and Michèle Wessa and Dirk Lehr},
	title = {Feasibility and efficacy of a digital resilience training: A pilot study of the strengths-based training RESIST.},
	journal = {Internet interventions},
	year = {2023},
	volume = {33},
	pages = {100649--100649},
	month = {July},
	doi = {10.1016/j.invent.2023.100649},
	date = {2023-07-15},
	note = "\url{https://repository.publisso.de/resource/frl:6472785/data} ; \url{https://repository.publisso.de/resource/frl:6472704}",
	url = {https://lens.org/176-140-241-923-04X}
}

@article{lens.org/176-432-414-972-187,
	author = {Jebran Zeb and Iqbal Ahmad and Farah Deeba},
	title = {Effect of Digital Stress on Students’ Online Learning Readiness: University Students’ Standpoint},
	journal = {PAKISTAN LANGUAGES AND HUMANITIES REVIEW},
	year = {2024},
	volume = {8},
	number = {I},
	month = {February},
	date = {2024-02-21},
	note = "\url{https://ojs.plhr.org.pk/journal/article/download/737/633} ; \url{https://doi.org/10.47205/plhr.2024(8-i)06}",
	url = {https://lens.org/176-432-414-972-187}
}

@misc{lens.org/176-730-298-873-143,
	author = {Lucas Lund},
	title = {Dataspelsberoende och digital stress},
	month = {May},
	date = {2013-05-29},
	year = {2013},
	url = {https://lens.org/176-730-298-873-143}
}

@misc{lens.org/176-838-588-632-473,
	author = {Julius Klingelhoefer and Alicia Gilbert and Adrian Meier},
	title = {Momentary Motivations for Digital Disconnection: An Experience Sampling Study},
	month = {December},
	date = {2023-12-04},
	year = {2023},
	doi = {10.31234/osf.io/qhctd},
	note = "\url{https://osf.io/qhctd/download} ; \url{https://doi.org/10.31234/osf.io/qhctd}",
	url = {https://lens.org/176-838-588-632-473}
}

@article{lens.org/177-833-136-180-625,
	author = {Shukun Zhang and Lu Lu and Ziming Wang and Shuda Wang},
	title = {A physical model study of surrounding rock failure near a fault under the influence of footwall coal mining},
	journal = {International Journal of Coal Science \& Technology},
	year = {2020},
	volume = {8},
	number = {4},
	pages = {626--640},
	month = {November},
	doi = {10.1007/s40789-020-00380-7},
	date = {2020-11-22},
	url = {https://lens.org/177-833-136-180-625}
}

@article{lens.org/177-896-129-892-876,
	title = {Inhaltsverzeichnis},
	journal = {MMW - Fortschritte der Medizin},
	year = {2019},
	volume = {161},
	number = {3},
	pages = {4--5},
	month = {February},
	doi = {10.1007/s15006-019-0152-1},
	date = {2019-02-18},
	url = {https://lens.org/177-896-129-892-876}
}

@inproceedings{lens.org/178-289-502-629-403,
	author = {Anna Sigridur Islind and Helena Vallo Hult and Victoria Johansson and Eva Angenete and Martin Gellerstedt},
	title = {HICSS - Invisible Work Meets Visible Work: Infrastructuring from the Perspective of Patients and Healthcare Professionals.},
	booktitle = {Proceedings of the Annual Hawaii International Conference on System Sciences},
	year = {2021},
	pages = {3556--},
	publisher = {Hawaii International Conference on System Sciences},
	doi = {10.24251/hicss.2021.431},
	note = "\url{https://dblp.uni-trier.de/db/conf/hicss/hicss2021.html#IslindHJAG21} ; \url{https://scholarspace.manoa.hawaii.edu/bitstream/10125/71047/1/0350.pdf} ; \url{https://scholarspace.manoa.hawaii.edu/handle/10125/71047} ; \url{http://hdl.handle.net/10125/71047}",
	url = {https://lens.org/178-289-502-629-403}
}

@article{lens.org/178-312-860-365-922,
	author = {A. Ciaramella and M. Rossi and M. Jarego and Alexandra Ferreira-Valente},
	title = {Psychosocial consequences of the COVID-19 social isolation in the italian general population: Preliminary results},
	journal = {European Psychiatry},
	year = {2021},
	volume = {64},
	number = {S1},
	pages = {S311--S311},
	month = {August},
	doi = {10.1192/j.eurpsy.2021.837},
	date = {2021-08-13},
	note = "\url{https://doi.org/10.1192/j.eurpsy.2021.837}",
	url = {https://lens.org/178-312-860-365-922}
}

@article{lens.org/178-331-361-424-434,
	author = {Rahul Hiremath and Gurudas Nulkar and Abhijit Bhagwat and Jaya Surjani and Deepak Sangroya},
	title = {Is Digital Stress a Matter of Concern in Academic Productivity},
	journal = {Indian Journal of Public Health Research \& Development},
	year = {2017},
	volume = {8},
	number = {4},
	pages = {1001--1008},
	doi = {10.5958/0976-5506.2017.00461.2},
	note = "\url{http://www.indianjournals.com/ijor.aspx?target=ijor:ijphrd&volume=8&issue=4&article=160}",
	url = {https://lens.org/178-331-361-424-434}
}

@article{lens.org/179-014-035-481-625,
	author = {Louie Giray and Jonard Nemeño and Jasmin Braganaza and Sheila May Lucero and Rex Bacarra},
	title = {A survey on digital device engagement, digital stress, and coping strategies among college students in the Philippines},
	journal = {International Journal of Adolescence and Youth},
	year = {2024},
	volume = {29},
	number = {1},
	month = {June},
	doi = {10.1080/02673843.2024.2371413},
	date = {2024-06-24},
	url = {https://lens.org/179-014-035-481-625}
}

@article{lens.org/179-182-548-078-324,
	author = {Andrian Gaju},
	title = {Digital Detox in the Age of Hyperconnectivity: Organizational Strategies for Mitigating Technology Overload and Enhancing Employee Flourishing},
	journal = {Proceedings of The International Conference on Research in Human Resource Management},
	year = {2025},
	volume = {2},
	number = {1},
	pages = {1--15},
	month = {September},
	doi = {10.33422/icrhrm.v2i1.1119},
	date = {2025-09-11},
	url = {https://lens.org/179-182-548-078-324}
}

@misc{lens.org/179-406-366-982-881,
	author = {Sammy J.S. Wrede and Kevin Claassen and Dominique Rodil dos Anjos and Jan P. Kettschau and Horst C. Broding},
	title = {Impact of digital stress on negative emotions and physical complaints in the home office},
	month = {January},
	date = {2023-01-10},
	year = {2023},
	doi = {10.21203/rs.3.rs-2394404/v2},
	note = "\url{https://www.researchsquare.com/article/rs-2394404/latest.pdf} ; \url{https://doi.org/10.21203/rs.3.rs-2394404/v2}",
	url = {https://lens.org/179-406-366-982-881}
}

@article{lens.org/180-378-847-293-585,
	author = {Julia Lortz and Tienush Rassaf and Christoph Jansen and Ramtin Knuschke and Adam Schweda and Lenka Schnaubert and Christos Rammos and Juliane Köberlein-Neu and Eva-Maria Skoda and Martin Teufel and Alexander Bäuerle},
	title = {A mHealth intervention to reduce perceived stress in patients with ischemic heart disease: study protocol of the randomized, controlled confirmatory intervention "mStress-IHD" trial.},
	journal = {Trials},
	year = {2023},
	volume = {24},
	number = {1},
	pages = {592--},
	month = {September},
	doi = {10.1186/s13063-023-07618-0},
	date = {2023-09-15},
	note = "\url{https://trialsjournal.biomedcentral.com/counter/pdf/10.1186/s13063-023-07618-0} ; \url{https://doi.org/10.1186/s13063-023-07618-0} ; \url{https://duepublico2.uni-due.de/servlets/MCRFileNodeServlet/duepublico_derivate_00081285/Trials_2023_24_592.pdf} ; \url{https://duepublico2.uni-due.de/receive/duepublico_mods_00081395}",
	url = {https://lens.org/180-378-847-293-585}
}

@misc{lens.org/181-072-380-918-207,
	author = {Morgane De Tollenaere and Emilie Chapuis and Jessy Martinez and Chantal Paulus and Joran Dupont and Eglantine Don Simoni and Patrick Robe and Bénédicte Sennelier-Portet and Daniel Auriol and Amandine Scandolera and Romain Reynaud},
	title = {Gardenia jasminoides Extract, with a Melatonin-like Activity, Protects against Digital Stress and Reverses Signs of Aging.},
	month = {March},
	date = {2023-03-03},
	year = {2023},
	doi = {10.3390/ijms24054948},
	note = "\url{https://www.mdpi.com/1422-0067/24/5/4948/pdf?version=1678180924} ; \url{https://doi.org/10.3390/ijms24054948}",
	url = {https://lens.org/181-072-380-918-207}
}

@article{lens.org/181-194-125-543-01X,
	author = {Keyhan Sajedi and Jafar Bolouri Bazzaz},
	title = {Edged Inverted Folded Plate Shell Strip Foundation Bearing Capacity Comparison with strip footing on Sandy Soil},
	journal = {Journal of Rehabilitation in Civil Engineering},
	year = {2021},
	month = {November},
	date = {2021-11-08},
	note = "\url{https://civiljournal.semnan.ac.ir/article_5765.html}",
	url = {https://lens.org/181-194-125-543-01X}
}

@misc{lens.org/181-207-376-876-847,
	author = {Amy Corbitt},
	title = {Research Guides: Digital Stress Relief: Resources on Campus},
	month = {April},
	date = {2020-04-30},
	year = {2020},
	note = "\url{https://researchguides.library.vanderbilt.edu/c.php?g=1035954&p=7541663}",
	url = {https://lens.org/181-207-376-876-847}
}

@misc{lens.org/182-574-486-399-755,
	author = {Emily Leventhal and Emma Rose Toner and Benjamin Davidson and Mehdi Boukhechba and Laura Barnes and Bethany Teachman},
	title = {Adapting a mobile anxiety intervention for a university community: Insights from a qualitative analysis},
	month = {December},
	date = {2022-12-25},
	year = {2022},
	doi = {10.31234/osf.io/sjfbe},
	note = "\url{https://osf.io/sjfbe/download} ; \url{https://doi.org/10.31234/osf.io/sjfbe} ; \url{https://psyarxiv.com/sjfbe/download} ; \url{https://psyarxiv.com/sjfbe/}",
	url = {https://lens.org/182-574-486-399-755}
}

@article{lens.org/182-623-583-505-917,
	author = {Ross J. Todd and Virgilio G. Medina},
	title = {Young People’s Conceptions and Practices of Safety in Online Environments: An Examination of Challenges, Theoretical Perspectives, Current Research, Findings, and Potential Instructional Interventions},
	journal = {IASL Annual Conference Proceedings},
	year = {2019},
	month = {October},
	doi = {10.29173/iasl7377},
	date = {2019-10-08},
	note = "\url{https://journals.library.ualberta.ca/slw/index.php/iasl/article/download/7377/4289} ; \url{https://journals.library.ualberta.ca/slw/index.php/iasl/article/view/7377}",
	url = {https://lens.org/182-623-583-505-917}
}

@article{lens.org/182-921-845-489-028,
	author = {Yuting Zhan and Xu Ding},
	title = {Network analysis of depression emotion suppression digital burnout and protective psychological factors.},
	journal = {Scientific reports},
	year = {2025},
	volume = {15},
	number = {1},
	pages = {16406--},
	month = {May},
	doi = {10.1038/s41598-025-01102-2},
	date = {2025-05-12},
	url = {https://lens.org/182-921-845-489-028}
}

@inproceedings{lens.org/183-415-817-341-522,
	author = {Miriam Maibaum and Marc-André Weber and Sascha Stowasser},
	title = {Measures for human design of mental stress factors of digital work in public administrations},
	booktitle = {Human Factors and Systems Interaction},
	year = {2023},
	publisher = {AHFE International},
	doi = {10.54941/ahfe1003584},
	url = {https://lens.org/183-415-817-341-522}
}

@article{lens.org/183-707-286-248-066,
	author = {Piyush Kumar and Ankur Joshi and Kirti Udayai},
	title = {Digital Burnout among Adolescents: The Darker Side of Technology},
	journal = {Journal of Neonatal Surgery},
	year = {2025},
	volume = {14},
	number = {7},
	pages = {776--785},
	month = {May},
	doi = {10.63682/jns.v14i7.6291},
	date = {2025-05-22},
	url = {https://lens.org/183-707-286-248-066}
}

@article{lens.org/183-843-258-214-199,
	author = {Nadine Mittermüller and Thomas Fischer and René Riedl},
	title = {Digitaler Stress im Smart Home: Eine empirische Untersuchung},
	journal = {HMD Praxis der Wirtschaftsinformatik},
	year = {2019},
	volume = {56},
	number = {3},
	pages = {587--597},
	month = {March},
	doi = {10.1365/s40702-019-00517-6},
	date = {2019-03-22},
	note = "\url{https://link.springer.com/content/pdf/10.1365/s40702-019-00517-6.pdf} ; \url{https://link.springer.com/article/10.1365/s40702-019-00517-6} ; \url{https://dblp.uni-trier.de/db/journals/hmd/hmd56.html#MittermullerFR19}",
	url = {https://lens.org/183-843-258-214-199}
}

@article{lens.org/183-929-185-283-843,
	author = {Chao Zhang and Buyun Dai and Lingkai Lin},
	title = {Validation of a Chinese Version of the Digital Stress Scale and Development of a Short Form Based on Item Response Theory Among Chinese College Students.},
	journal = {Psychology research and behavior management},
	year = {2023},
	volume = {16},
	pages = {2897--2911},
	month = {July},
	doi = {10.2147/prbm.s413162},
	date = {2023-07-31},
	note = "\url{https://www.dovepress.com/getfile.php?fileID=91606} ; \url{https://doi.org/10.2147/prbm.s413162}",
	url = {https://lens.org/183-929-185-283-843}
}

@misc{lens.org/184-738-941-443-334,
	author = {Jina Suh and Esther Howe and Robert Lewis and Javier Hernandez and Koustuv Saha and Tim Althoff and Mary Czerwinski},
	title = {Toward Tailoring Just-in-Time Adaptive Intervention Systems for Workplace Stress Reduction: Exploratory Analysis of Intervention Implementation (Preprint)},
	month = {May},
	date = {2023-05-17},
	year = {2023},
	doi = {10.2196/preprints.48974},
	url = {https://lens.org/184-738-941-443-334}
}

@misc{lens.org/184-931-940-244-338,
	author = {Leif Boß and Sandy Carolin Hannibal and Dirk Lehr},
	title = {Feasibility of live online group stress management training relative to individual, guided web-based training for employees – a randomized pilot study (Preprint)},
	month = {January},
	date = {2024-01-09},
	year = {2024},
	doi = {10.2196/preprints.56093},
	url = {https://lens.org/184-931-940-244-338}
}

@article{lens.org/185-929-041-324-290,
	author = {Louisa Scheepers and Miriam Engels and Leif Boß and Judith Engels and Rebekka Kuhlmann and Johanna Kuske and Valeria Pavlista and Kira Schmidt-Stiedenroth and Mathias Diebig and Peter Angerer and Jörg Hoewner and Dirk Lehr and Christia Schwens and Stefan Süß and Nico Dragano},
	title = {P-283 ORGANIZATIONAL DIGITAL STRESS PREVENTION IN SMALL ENTERPRISES – PROCESS EVALUATION RESULTS OF A COMBINED WEB-BASED INTERVENTION},
	journal = {Occupational Medicine},
	year = {2024},
	volume = {74},
	number = {Supplement_1},
	pages = {0--0},
	month = {July},
	doi = {10.1093/occmed/kqae023.0865},
	date = {2024-07-01},
	url = {https://lens.org/185-929-041-324-290}
}

@article{lens.org/185-966-442-105-294,
	author = {ابراهيم الصاوي سيد احمد إبراهيم and محمود سليمان محمد عبد السيد and حمدي حامد عبد الحميد سلام},
	title = {الإجهاد الرقمي كمتغير وسيط في العلاقة بين الاندماج الأكاديمي والتسويف الأكاديمي لدى طلاب المرحلتين الإعدادية والثانوية Digital Stress as a Mediating Variable in the Relationship Between Academic Engagement and Academic Procrastination Among Middle and High School Students},
	journal = {مجلة دراسات تربوية واجتماعية},
	year = {2024},
	volume = {30},
	number = {4},
	pages = {0--0},
	month = {April},
	doi = {10.21608/jsu.2024.442025},
	date = {2024-04-01},
	url = {https://lens.org/185-966-442-105-294}
}

@article{lens.org/186-908-514-770-607,
	author = {Yi-Teng Shih and Luqian Wang and Clive H Y Wong and Emily L L Sin and Matthias Rauterberg and Zhen Yuan and Leanne Chang},
	title = {The Effects of Distancing Design Collaboration Necessitated by COVID-19 on Brain Synchrony in Teams Compared to Co-Located Design Collaboration: A Preliminary Study.},
	journal = {Brain sciences},
	year = {2024},
	volume = {14},
	number = {1},
	pages = {60--60},
	month = {January},
	doi = {10.3390/brainsci14010060},
	date = {2024-01-07},
	note = "\url{https://www.mdpi.com/2076-3425/14/1/60/pdf?version=1704609334} ; \url{https://doi.org/10.3390/brainsci14010060}",
	url = {https://lens.org/186-908-514-770-607}
}

@article{lens.org/187-331-406-837-950,
	author = {Zamralita Zamralita and Nadya Ganis Angesti and Daniel Lie},
	title = {APAKAH DIGITAL STRESS DAPAT MEMENGARUHI WORK ENGAGEMENT PADA KARYAWAN E-COMMERCE?},
	journal = {Jurnal Muara Ilmu Sosial, Humaniora, dan Seni},
	year = {2023},
	volume = {7},
	number = {2},
	pages = {329--336},
	month = {August},
	doi = {10.24912/jmishumsen.v7i2.23650.2023},
	date = {2023-08-24},
	url = {https://lens.org/187-331-406-837-950}
}

@article{lens.org/188-249-699-828-153,
	author = {null Nasira Jabeen and null Maryum Khalil and null Shaista Khalid and null Amna Ifftikhar},
	title = {The Impact of COVID-19 on Recruitment and Selection: A Digital and Network-Oriented},
	journal = {Reviews of Management Sciences},
	year = {2025},
	volume = {7},
	number = {1},
	pages = {74--91},
	month = {July},
	doi = {10.53909/rms.07.01.0282},
	date = {2025-07-01},
	url = {https://lens.org/188-249-699-828-153}
}

@article{lens.org/189-725-705-796-698,
	author = {Aleksandra Sevic and Daniel Adrian Lungu and Kolbjørn Kallesten Brønnick},
	title = {In the shadows of digitalisation: digital stressors as predictors of emotional exhaustion in Norwegian academia},
	journal = {Behaviour \& Information Technology},
	year = {2025},
	volume = {44},
	number = {17},
	pages = {4372--4385},
	month = {March},
	doi = {10.1080/0144929x.2025.2472942},
	date = {2025-03-06},
	url = {https://lens.org/189-725-705-796-698}
}

@inproceedings{lens.org/189-766-842-480-56X,
	author = {Priyanka Gupta and Girish Lakhera and Sudhanshu Joshi and Manu Sharma and Janmejai Kumar Shah},
	title = {Emerging Threats of Internet of Things (IOT): Leveraging the Impact of Digital Stress on Employee Well-Being},
	booktitle = {2024 2nd International Conference on Advances in Computation, Communication and Information Technology (ICAICCIT)},
	year = {2024},
	pages = {1320--1325},
	month = {November},
	date = {2024-11-28},
	publisher = {IEEE},
	doi = {10.1109/icaiccit64383.2024.10912265},
	url = {https://lens.org/189-766-842-480-56X}
}

@misc{lens.org/190-266-609-348-460,
	title = {Data_Sheet_1.docx},
	doi = {10.3389/fpsyg.2021.569024.s001},
	url = {https://lens.org/190-266-609-348-460}
}

@article{lens.org/190-910-407-254-380,
	title = {Differences in Digital Stress in Early Adulthood in Terms of Personality Types Extraversion and Neuroticism},
	journal = {Personalia Pelajar},
	year = {2024},
	volume = {27},
	number = {1},
	month = {June},
	doi = {10.17576/personalia.2701.2024.14},
	date = {2024-06-01},
	url = {https://lens.org/190-910-407-254-380}
}

@article{lens.org/191-325-884-593-19X,
	author = {帆 张},
	title = {The Effect of Digital Stress on Positive Mental Health of College Students: The Mediating Role of Emotion Regulation},
	journal = {Advances in Psychology},
	year = {2024},
	volume = {14},
	number = {8},
	pages = {96--103},
	doi = {10.12677/ap.2024.148525},
	url = {https://lens.org/191-325-884-593-19X}
}

@article{lens.org/191-694-624-178-532,
	author = {Sonja Utz},
	title = {Book review},
	journal = {Prometheus},
	year = {2021},
	volume = {37},
	number = {1},
	month = {March},
	doi = {10.13169/prometheus.37.1.0097},
	date = {2021-03-01},
	note = "\url{https://www.scienceopen.com/document_file/1edafa17-2233-425e-9cc6-0f11ed4fd146/ScienceOpen/prometheus.37.1.0097.pdf} ; \url{https://doi.org/10.13169/prometheus.37.1.0097}",
	url = {https://lens.org/191-694-624-178-532}
}

@article{lens.org/191-807-152-133-544,
	author = {Paula Rodríguez-Modroño},
	title = {Digital Stress. Effects of Different Intensities of Working From Home on Workers' Health.},
	journal = {Journal of occupational and environmental medicine},
	year = {2023},
	volume = {65},
	number = {4},
	pages = {e240--e245},
	month = {January},
	doi = {10.1097/jom.0000000000002796},
	date = {2023-01-18},
	url = {https://lens.org/191-807-152-133-544}
}

@article{lens.org/192-618-869-749-956,
	author = {Alexandra Karvouniari and Dimitrios Karabetsos and Christos F Kleisiaris and Savvato Karavasileiadou and Nadiah Baghdadi and Virginia-Athanasia Kyrarini and Evangelia Kasagianni and Afroditi Tsalkitzi and Maria Malliarou and Christos Melas},
	title = {Translation and Validation of Digital Competence Indicators in Greek for Health Professionals: A Cross-Sectional Study.},
	journal = {Healthcare (Basel, Switzerland)},
	year = {2024},
	volume = {12},
	number = {14},
	pages = {1370--1370},
	month = {July},
	doi = {10.3390/healthcare12141370},
	date = {2024-07-09},
	note = "\url{https://www.mdpi.com/2227-9032/12/14/1370/pdf?version=1720519652} ; \url{https://doi.org/10.3390/healthcare12141370}",
	url = {https://lens.org/192-618-869-749-956}
}

@article{lens.org/192-649-228-717-358,
	author = {Jorge De Andres-Sanchez and Angel Belzunegui-Eraso and Mar Souto-Romero},
	title = {Perception of the Effects of Working from Home on Isolation and Stress by Spanish Workers during COVID-19 Pandemic},
	journal = {Social Sciences},
	year = {2023},
	volume = {12},
	number = {2},
	pages = {65--65},
	month = {January},
	doi = {10.3390/socsci12020065},
	date = {2023-01-26},
	note = "\url{https://www.mdpi.com/2076-0760/12/2/65/pdf?version=1676612348} ; \url{https://doi.org/10.3390/socsci12020065} ; \url{https://reunir.unir.net/bitstream/123456789/15376/1/Perception_of_the_Effects_of_Working_from_Home.pdf} ; \url{https://reunir.unir.net/handle/123456789/15376}",
	url = {https://lens.org/192-649-228-717-358}
}

@article{lens.org/192-833-759-485-277,
	author = {Julia Kasprzak and Timothy Goering and Karin Berger-Thürmel and Vanessa Kratzer and Wuthichai Prompinit and Sven P Wichert and Simon Leutner and Norbert Langermann and Michael von Bergwelt-Baildon and Volker Heinemann and Hana Algül and Martin Zünkeler and Daniel Nasseh and null null},
	title = {Bridging the gap: Leveraging telemedicine and IT infrastructure to connect outpatient oncology practices with specialized expert teams in the management of rare tumors.},
	journal = {Digital health},
	year = {2024},
	volume = {10},
	pages = {20552076241272709--},
	month = {October},
	doi = {10.1177/20552076241272709},
	date = {2024-10-09},
	url = {https://lens.org/192-833-759-485-277}
}

@article{lens.org/192-893-644-514-781,
	author = {Lisa Mehler and Mathias Certa and Sascha Wischniewski},
	title = {Virtual and augmented reality and other ICT at work: Differences in self-assessed technological characteristics and perceived digital stress.},
	journal = {Work (Reading, Mass.)},
	year = {2022},
	volume = {72},
	number = {4},
	pages = {1513--1520},
	month = {August},
	doi = {10.3233/wor-211258},
	date = {2022-08-11},
	url = {https://lens.org/192-893-644-514-781}
}

@misc{lens.org/193-549-420-570-999,
	author = {Steven Bond-Smith and Alan Duncan and Daniel Kiely and Silvia Salazar},
	title = {Falling through the net: the digital divide in Western Australia},
	month = {August},
	date = {2018-08-03},
	year = {2018},
	note = "\url{https://econpapers.repec.org/paper/ozlbcecrs/fwa11.htm} ; \url{https://espace.curtin.edu.au/handle/20.500.11937/76949} ; \url{https://apo.org.au/node/184971} ; \url{http://apo.org.au/node/184971}",
	url = {https://lens.org/193-549-420-570-999}
}

@article{lens.org/194-562-416-239-454,
	author = {Yaning Wang and Huan Zhang and Sarenna Bao},
	title = {Testing, revision and application of the social anxiety scale for Chinese social media users.},
	journal = {Frontiers in psychology},
	year = {2024},
	volume = {15},
	pages = {1378093--},
	month = {October},
	doi = {10.3389/fpsyg.2024.1378093},
	date = {2024-10-09},
	url = {https://lens.org/194-562-416-239-454}
}

@misc{lens.org/194-839-443-088-822,
	author = {Lin Tan and Qingyi Wang},
	title = {Anti-stigma narratives and emotional comfort against health crisis: a context analysis of UGC short videos from patients with COVID-19 infections},
	month = {March},
	date = {2023-03-09},
	year = {2023},
	doi = {10.21203/rs.3.rs-2536558/v1},
	note = "\url{https://www.researchsquare.com/article/rs-2536558/latest.pdf} ; \url{https://doi.org/10.21203/rs.3.rs-2536558/v1} ; \url{https://www.nature.com/articles/s41598-023-41184-4.pdf} ; \url{https://doi.org/10.1038/s41598-023-41184-4}",
	url = {https://lens.org/194-839-443-088-822}
}

@misc{lens.org/194-972-433-679-592,
	author = {Leonhard Schriner and Hossein Dini and Harland Pretl and Luis Emilio Bruni},
	title = {Picture Classification into Different Levels of Narrativity using Subconscious Processes and Behavioral Data: An EEG Study},
	month = {May},
	date = {2022-05-18},
	year = {2022},
	doi = {10.5281/zenodo.7323408},
	note = "\url{https://zenodo.org/record/7323408}",
	url = {https://lens.org/194-972-433-679-592}
}

@article{lens.org/195-053-398-620-462,
	author = {Ali Geriş and Erol Esen},
	title = {Turkish Adaptation and Validation of the Short Smartphone Stress Scale for Adolescents},
	journal = {Bartın University Journal of Faculty of Education},
	year = {2025},
	volume = {14},
	number = {3},
	pages = {845--857},
	month = {July},
	doi = {10.14686/buefad.1670321},
	date = {2025-07-31},
	url = {https://lens.org/195-053-398-620-462}
}

@article{lens.org/195-657-726-765-976,
	author = {Stephanie Carreiro and Pravitha Ramanand and Melissa Taylor and Rebecca Leach and Joshua Stapp and Sloke Sherestha and David Smelson and Premananda Indic},
	title = {Evaluation of a digital tool for detecting stress and craving in SUD recovery: An observational trial of accuracy and engagement.},
	journal = {Drug and alcohol dependence},
	year = {2024},
	volume = {261},
	pages = {111353--111353},
	month = {June},
	doi = {10.1016/j.drugalcdep.2024.111353},
	date = {2024-06-15},
	url = {https://lens.org/195-657-726-765-976}
}

@article{lens.org/196-140-148-572-631,
	author = {Agota Giedrė Raišienė and Evelina Danauskė and Karolina Kavaliauskienė and Vida Gudžinskienė},
	title = {Occupational Stress-Induced Consequences to Employees in the Context of Teleworking from Home: A Preliminary Study},
	journal = {Administrative Sciences},
	year = {2023},
	volume = {13},
	number = {2},
	pages = {55--55},
	month = {February},
	doi = {10.3390/admsci13020055},
	date = {2023-02-10},
	note = "\url{https://www.mdpi.com/2076-3387/13/2/55/pdf?version=1675998389} ; \url{https://doi.org/10.3390/admsci13020055} ; \url{https://www.econstor.eu/bitstream/10419/275520/1/admsci-13-00055.pdf} ; \url{https://hdl.handle.net/10419/275520}",
	url = {https://lens.org/196-140-148-572-631}
}

@article{lens.org/196-161-708-027-299,
	author = {Christopher Funke and Caroline Rothert-Schnell and Federico Mangiò and Giuseppe Pedeliento and Gianfranco Walsh and Ikuo Takahashi},
	title = {Investigating Employee Digital Stress},
	journal = {Academy of Management Proceedings},
	year = {2023},
	volume = {2023},
	number = {1},
	doi = {10.5465/amproc.2023.10443abstract},
	url = {https://lens.org/196-161-708-027-299}
}

@article{lens.org/196-931-145-190-639,
	author = {Letizia Lorusso and Miran Mosmondor and Andrej Grguric and Lara Toccafondi and Grazia D'Onofrio and Sergio Russo and Jure Lampe and Tarmo Pihl and Nicolas Mayer and Gianna Vignani and Isabelle Lesterpt and Lucie Vaamonde and Francesco Giuliani and Manuele Bonaccorsi and Carlo La Viola and Erika Rovini and Filippo Cavallo and Laura Fiorini},
	title = {Design and Evaluation of Personalized Services to Foster Active Aging: The Experience of Technology Pre-Validation in Italian Pilots.},
	journal = {Sensors (Basel, Switzerland)},
	year = {2023},
	volume = {23},
	number = {2},
	pages = {797--797},
	month = {January},
	doi = {10.3390/s23020797},
	date = {2023-01-10},
	note = "\url{https://www.mdpi.com/1424-8220/23/2/797/pdf?version=1673352013} ; \url{https://doi.org/10.3390/s23020797}",
	url = {https://lens.org/196-931-145-190-639}
}

@inproceedings{lens.org/197-152-203-966-030,
	author = {Vladimira Lipsova and Viola Pirova and Jana Murza and Ivana Libalova},
	title = {Robotisation of work - what are the experiences among employees in automotive industry company in the Czech republic},
	booktitle = {AHFE International},
	year = {2024},
	volume = {157},
	publisher = {AHFE International},
	doi = {10.54941/ahfe1005461},
	url = {https://lens.org/197-152-203-966-030}
}

@article{lens.org/197-348-410-876-956,
	author = {Shashikant Verma},
	title = {Effect of Social Media addiction on Quality of Life and Digital Stress among University Students},
	journal = {RESEARCH HUB International Multidisciplinary Research Journal},
	year = {2025},
	volume = {12},
	number = {8},
	pages = {66--75},
	month = {August},
	doi = {10.53573/rhimrj.2025.v12n8.011},
	date = {2025-08-16},
	url = {https://lens.org/197-348-410-876-956}
}

@article{lens.org/197-441-687-261-475,
	author = {Pruk Chaiyakit and Pichayut Wattanapreechanon},
	title = {Coronal plane stability of cruciate-retaining total knee arthroplasty in valgus gonarthrosis patients: A mid-term evaluation using stress radiographs.},
	journal = {World journal of orthopedics},
	year = {2024},
	volume = {15},
	number = {8},
	pages = {764--772},
	month = {August},
	doi = {10.5312/wjo.v15.i8.764},
	date = {2024-08-18},
	url = {https://lens.org/197-441-687-261-475}
}

@article{lens.org/197-470-701-204-294,
	author = {Jessica Kräft and Tanja Wirth and Volker Harth and Stefanie Mache},
	title = {Digital stress perception among German hospital nurses and associations with health-oriented leadership, emotional exhaustion and work-privacy conflict: a cross-sectional study.},
	journal = {BMC nursing},
	year = {2024},
	volume = {23},
	number = {1},
	pages = {213--},
	month = {March},
	doi = {10.1186/s12912-024-01825-z},
	date = {2024-03-28},
	note = "\url{https://bmcnurs.biomedcentral.com/counter/pdf/10.1186/s12912-024-01825-z} ; \url{https://doi.org/10.1186/s12912-024-01825-z}",
	url = {https://lens.org/197-470-701-204-294}
}

@misc{lens.org/197-675-946-506-396,
	author = {Amy Corbitt},
	title = {Research Guides: Digital Stress Relief: Health \& Well-being},
	month = {April},
	date = {2020-04-30},
	year = {2020},
	note = "\url{https://researchguides.library.vanderbilt.edu/c.php?g=1035954&p=7541718}",
	url = {https://lens.org/197-675-946-506-396}
}

@article{lens.org/197-843-357-350-733,
	author = {Emily Weinstein},
	title = {Digital Stress},
	year = {2015},
	doi = {10.4135/9781473940512},
	url = {https://lens.org/197-843-357-350-733}
}

@inproceedings{lens.org/198-281-363-822-818,
	author = {Martin Pszeida and Alfred Häussl and Julia Zuschnegg and Michael Macher and Sandra Draxler and Thomas Orgel and Michael Schneeberger and Wolfgang Weiss and Jochen A. Mosbacher and Anna Schultz and Dominik Steindl and Silvia Russegger and Regina Roller Wirnsberger and Nina Dalkner and Sandra Schüssler and Eva Reininghaus and Lucas Paletta},
	title = {Motivating Patients with Depression for Gender-sensitive Cognitive Training Using a Socially Assistive Robot with Bio-signal Driven Pause Management},
	booktitle = {AHFE International},
	year = {2025},
	volume = {165},
	publisher = {AHFE International},
	doi = {10.54941/ahfe1006090},
	url = {https://lens.org/198-281-363-822-818}
}

@article{lens.org/198-591-262-995-238,
	author = {Cristina Costescu and Ioana R Podina and Alexandra Voinescu},
	title = {Editorial: Digital mental health: Interventions and assessment.},
	journal = {Frontiers in psychology},
	year = {2022},
	volume = {13},
	pages = {1014527--},
	month = {November},
	doi = {10.3389/fpsyg.2022.1014527},
	date = {2022-11-24},
	note = "\url{https://www.frontiersin.org/articles/10.3389/fpsyg.2022.1014527/pdf} ; \url{https://doi.org/10.3389/fpsyg.2022.1014527}",
	url = {https://lens.org/198-591-262-995-238}
}

@misc{lens.org/198-964-643-281-916,
	author = {Rosine Baseke and Rachael Kilonzo and Maureen Ngesa and Purity Mwende Nthuku and Tom L Osborn},
	title = {A Dataset on Adolescent Mental Health in Kenya},
	month = {October},
	date = {2025-10-02},
	year = {2025},
	doi = {10.31219/osf.io/yvdsc_v2},
	url = {https://lens.org/198-964-643-281-916}
}

@misc{lens.org/199-314-190-130-913,
	author = {Eveline Prochaska and Stephanie Boden and Peter Bernstein},
	title = {Assessment of participation disorders: A cross-sectional study with patients and health care providers},
	month = {September},
	date = {2025-09-29},
	year = {2025},
	doi = {10.21203/rs.3.rs-7157286/v1},
	note = "\url{https://www.researchsquare.com/article/rs-7157286/latest.pdf} ; \url{https://doi.org/10.21203/rs.3.rs-7157286/v1}",
	url = {https://lens.org/199-314-190-130-913}
}
