# Supplementary material for: Digital Stress: Insights from Bibliometric, Scientometric, Meta-Analytic and Thematic Analyses
Source: Healthcare (Basel). 2026 Mar 23;14(6):823. doi: 10.3390/healthcare14060823 (PMC13027238; doi:10.3390/healthcare14060823)
Supplement: Supplementary file 1 [file healthcare-14-00823-s001.zip › merged WoS Scopus Lens.txt]

Scopus
EXPORT DATE: 31 October 2025
@article{Ren2025,
	title = {Linking digital competence, self-efficacy, and digital stress to perceived interactivity in AI-supported learning contexts},
	author = {Ren, Jiaxin and Guo, Juncheng and Li, Huanxi},
	year = 2025,
	month = {SEP 26},
	journal = {Scientific Reports},
	publisher = {Nature Research},
	address = {HEIDELBERGER PLATZ 3, BERLIN, 14197, GERMANY},
	volume = 15,
	number = 1,
	pages = {},
	doi = {10.1038/s41598-025-18873-3},
	issn = 20452322,
	url = {https://www.scopus.com/inward/record.uri?eid=2-s2.0-105017414592&doi=10.1038%2Fs41598-025-18873-3&partnerID=40&md5=ca354a539b1e637a2c67abba69476dfd},
	note = {Cited by: 0; All Open Access; Gold Open Access; Green Accepted Open Access; Green Open Access},
	affiliations = {UCSI University, Faculty of Social Sciences and Liberal Arts, Kuala Lumpur, Malaysia; Inner Mongolia Arts University, Faculty of General Education, Hohhot, China},
	abstract = {As artificial intelligence technologies become more integrated into educational contexts, understanding how learners perceive and interact with such systems remains an important area of inquiry. This study investigated associations between digital competence and learners’ perceived interactivity with artificial intelligence, considering the potential mediating roles of information ret…
	author_keywords = {Digital competence; Digital stress; Human-robot interaction self-efficacy; Information retrieval self-efficacy; Moderated mediation model; Perceived interactivity of learner-AI interaction},
	keywords = {adolescent; adult; artificial intelligence; female; human; learning; male; mental stress; psychology; self concept; student; young adult; Adolescent; Adult; Artificial Intelligence; Female; Humans; Learning; Male; Self Efficacy; Stress, Psychological; Students; Young Adult},
	correspondence_address = {J. Ren; Faculty of Social Sciences and Liberal Arts, UCSI University, Kuala Lumpur, Malaysia; email: jiaxin0776@gmail.com},
	pmid = 41006796,
	language = {English},
	abbrev_source_title = {Sci. Rep.},
	type = {Article},
	publication_stage = {Final},
	source = {Scopus},
	affiliation = {Ren, JX (Corresponding Author), UCSI Univ, Fac Social Sci \& Liberal Arts, Kuala Lumpur, Malaysia. Ren, Jiaxin; Guo, Juncheng, UCSI Univ, Fac Social Sci \& Liberal Arts, Kuala Lumpur, Malaysia. Li, Huanxi, Inner Mongolia Arts Univ, Fac Gen Educ, Hohhot, Inner Mongolia, Peoples R China.},
	article-number = 33182,
	keywords-plus = {CHINESE VERSION; COGNITIVE LOAD; STUDENTS; ANTECEDENTS; ACCEPTANCE; MOTIVATION; EMOTIONS; ONLINE; MODEL; SCALE},
	research-areas = {Science \& Technology - Other Topics},
	web-of-science-categories = {Multidisciplinary Sciences},
	author-email = {jiaxin0776@gmail.com},
	researcherid-numbers = {Ren, Jiaxin/MXK-1493-2025 Guo, Juncheng/IQU-4754-2023},
	number-of-cited-references = 118,
	times-cited = {0},
	usage-count-last-180-days = 2,
	usage-count-since-2013 = 2,
	journal-iso = {Sci Rep},
	doc-delivery-number = {7YI0N},
	web-of-science-index = {Science Citation Index Expanded (SCI-EXPANDED)},
	unique-id = {WOS:001582550500033},
	oa = {Green Submitted, gold},
	da = {2025-10-31},
	date = {2025-09-26}
}
@article{Würtenberger2025,
	title = {Digital stress perception and associations with work- and health-related outcomes among general practitioners in Germany: a quantitative study},
	author = {Würtenberger, Annika and Groneberg, David Alexander and MacHe, Stefanie},
	year = 2025,
	month = {APR 11},
	journal = {BMC Health Services Research},
	publisher = {BioMed Central Ltd},
	address = {CAMPUS, 4 CRINAN ST, LONDON N1 9XW, ENGLAND},
	volume = 25,
	number = 1,
	pages = {},
	doi = {10.1186/s12913-025-12653-5},
	issn = 14726963,
	url = {https://www.scopus.com/inward/record.uri?eid=2-s2.0-105003020708&doi=10.1186%2Fs12913-025-12653-5&partnerID=40&md5=06981234488fce6de9a32887cf2e5c8d},
	note = {Cited by: 1; All Open Access; Gold Open Access; Green Accepted Open Access; Green Open Access},
	affiliations = {Universitätsklinikum Hamburg-Eppendorf, Institute for Occupational and Maritime Medicine (ZfAM), Hamburg, Germany; Goethe-Universität Frankfurt am Main, Social and Environmental Medicine, Frankfurt am Main, Germany},
	abstract = {Background: Digital technologies are increasingly being integrated into healthcare settings, including the ambulatory sector of general practitioners, with potential improvement in everyday work life. Although the changes sound very promising, the adoption of new technologies can also introduce additional stressors for medical staff, potentially resulting in negative impacts on work p…
	author_keywords = {Burnout; Digitization; Germany; ICT; Job satisfaction; Multimethod; Preventive measures; Primary care; Technostress},
	keywords = {adult; digital technology; epidemiology; female; general practitioner; Germany; human; job satisfaction; job stress; male; mental stress; middle aged; professional burnout; psychology; questionnaire; Adult; Burnout, Professional; Digital Technology; Female; General Practitioners; Humans; Job Satisfaction; Male; Middle Aged; Occupational Stress; Stress, Psychological; Surveys and Quest…
	correspondence_address = {S. Mache; Institute for Occupational and Maritime Medicine (ZfAM), University Medical Center Hamburg-Eppendorf (UKE), Hamburg, 20459, Germany; email: s.mache@uke.de},
	pmid = 40217285,
	language = {English},
	abbrev_source_title = {BMC Health Serv. Res.},
	type = {Article},
	publication_stage = {Final},
	source = {Scopus},
	affiliation = {Mache, S (Corresponding Author), Univ Med Ctr Hamburg Eppendorf UKE, Inst Occupat \& Maritime Med ZfAM, D-20459 Hamburg, Germany. Mache, S (Corresponding Author), Goethe Univ Frankfurt, Inst Occupat Med Social Med \& Environm Med, D-60590 Frankfurt, Germany. Wuertenberger, Annika; Mache, Stefanie, Univ Med Ctr Hamburg Eppendorf UKE, Inst Occupat \& Maritime Med ZfAM, D-20459 Hambur…
	article-number = 535,
	eissn = {1472-6963},
	keywords-plus = {CARE; TECHNOSTRESS; INFORMATION; BURNOUT; USERS},
	research-areas = {Health Care Sciences \& Services},
	web-of-science-categories = {Health Care Sciences \& Services},
	author-email = {s.mache@uke.de},
	researcherid-numbers = {Groneberg, David/A-5132-2018},
	funding-acknowledgement = {Universittsklinikum Hamburg-Eppendorf (UKE) (5411)},
	funding-text = {We gratefully acknowledge all general practitioners who participated in this study.},
	number-of-cited-references = 60,
	times-cited = 1,
	usage-count-last-180-days = 3,
	usage-count-since-2013 = 3,
	journal-iso = {BMC Health Serv. Res.},
	doc-delivery-number = {1KI2K},
	web-of-science-index = {Science Citation Index Expanded (SCI-EXPANDED)},
	unique-id = {WOS:001467066200002},
	oa = {Green Submitted, gold},
	da = {2025-10-31},
	date = {2025-04-11}
}
@article{Feng2025,
	title = {Digital stress and professional compromise among inclusive preschool teachers in China: A chain mediation model based on negative automatic thoughts and career adaptability},
	author = {Feng, Xuezhen and Guan, Wenjun and Xu, Enwei},
	year = 2025,
	month = {AUG},
	journal = {Acta Psychologica},
	publisher = {Elsevier B.V.},
	address = {RADARWEG 29, 1043 NX AMSTERDAM, NETHERLANDS},
	volume = 258,
	pages = {},
	doi = {10.1016/j.actpsy.2025.105261},
	issn = {00016918; 18736297},
	url = {https://www.scopus.com/inward/record.uri?eid=2-s2.0-105010319941&doi=10.1016%2Fj.actpsy.2025.105261&partnerID=40&md5=79a53bf0151d612fd6b4a12e074e2920},
	note = {Cited by: 0; All Open Access; Gold Open Access},
	affiliations = {Xinjiang Normal University, College of Education, Urumqi, China},
	abstract = {The phenomenon of professional compromise among inclusive preschool education teachers represents a critical challenge impeding the advancement of high-quality development in this field. To delve into the mechanisms by which digital stress influences professional compromise in Inclusive Preschool Teachers and to examine the chain mediation effects of negative automatic thoughts and ca…
	author_keywords = {Career adaptability; Digital stress; Negative automatic thoughts; Preschool inclusive teachers; Professional compromise},
	keywords = {adult; China; female; human; male; mental stress; middle aged; psychological adjustment; psychology; questionnaire; school teacher; Adaptation, Psychological; Adult; Female; Humans; Male; Middle Aged; School Teachers; Stress, Psychological; Surveys and Questionnaires},
	correspondence_address = {E. Xu; College of Educational Science, Xinjiang Normal University, Urumqi, 830017, China; email: xuenwei2023@xjnu.edu.cn},
	coden = {APSOA},
	pmid = 40669361,
	language = {English},
	abbrev_source_title = {Acta Psychol.},
	type = {Article},
	publication_stage = {Final},
	source = {Scopus},
	affiliation = {Xu, EW (Corresponding Author), Xinjiang Normal Univ, Coll Educ Sci, 100 Guanjing Rd, Urumqi 830017, Xinjiang, Peoples R China. Xu, EW (Corresponding Author), Xinjiang Higher Educ Dev Res Ctr, 100 Guanjing Rd, Urumqi, Xinjiang, Peoples R China. Feng, Xuezhen; Guan, Wenjun; Xu, Enwei, Xinjiang Normal Univ, Coll Educ Sci, 100 Guanjing Rd, Urumqi 830017, Xinjiang, Peoples R China.},
	article-number = 105261,
	eissn = {1873-6297},
	research-areas = {Psychology},
	web-of-science-categories = {Psychology, Experimental},
	author-email = {xuenwei2023@xjnu.edu.cn},
	researcherid-numbers = {徐, 恩伟/HCG-9028-2022},
	funding-acknowledgement = {Xinjiang Uygur Autonomous Region Tianchi Talent Introduction Program; Doctoral Research Foundation of Xinjiang Normal University named ``Research on Innovative Models of Collaborative Deep Learning Empowered by Education Digitalization for Normal University Students{''} {[}XJBSRW2024023]; Research and Reform Project on Undergraduate Education and Teaching in Autonomous …
	funding-text = {The author (s) declare financial support was received for this article's research, authorship, and/or publication. This work was supported by the Xinjiang Uygur Autonomous Region Tianchi Talent Introduction Program, and the Doctoral Research Foundation of Xinjiang Normal University named ``Research on Innovative Models of Collaborative Deep Learning Empowered by Education Digitali…
	number-of-cited-references = 66,
	times-cited = {0},
	usage-count-last-180-days = 20,
	usage-count-since-2013 = 20,
	journal-iso = {Acta Psychol.},
	doc-delivery-number = {5EG3J},
	web-of-science-index = {Social Science Citation Index (SSCI)},
	unique-id = {WOS:001533605700001},
	oa = {gold},
	da = {2025-10-31},
	date = {2025-07-15}
}
@article{Yang2025,
	title = {Technostress among teachers: A systematic literature review and future research agenda},
	author = {Yang, Dong and Liu, Jialin and Wang, Huanhuan and Chen, Peng and Wang, Chaoyi and Metwally, Ahmed Hosny Saleh},
	year = 2025,
	month = {JUL},
	journal = {Computers in Human Behavior},
	publisher = {Elsevier Ltd},
	address = {THE BOULEVARD, LANGFORD LANE, KIDLINGTON, OXFORD OX5 1GB, ENGLAND},
	volume = 168,
	pages = {},
	doi = {10.1016/j.chb.2025.108619},
	issn = {07475632},
	url = {https://www.scopus.com/inward/record.uri?eid=2-s2.0-85219016996&doi=10.1016%2Fj.chb.2025.108619&partnerID=40&md5=b80a6464f91811ed23e1019175ab10b9},
	note = {Cited by: 9},
	affiliations = {Beijing Normal University, College of Education for the Future, Beijing, China; Beijing Normal University, Faculty of Arts and Sciences, Beijing, China; Beijing Normal University, Smart Learning Institute, Beijing, China; Capital Normal University, College of Education, Beijing, China; Zhejiang Normal University, College of Child Development and Education, Jinhua, China; Faculty o…
	abstract = {Technostress refers to an individual's inability to engage with emerging computer technologies in a constructive and healthy manner. Moreover, teaching is increasingly recognized as a stressful profession, with recent studies indicating a rise in technostress among educators. However, current research has failed to holistically map the sources, outcomes, and mitigation strategies for …
	author_keywords = {Digital stress; Educational workers; ICT in education; Mitigation strategies; Sources and outcomes; Technostress},
	keywords = {'current; Digital stress; Educational worker; ICT in education; Mitigation strategy; Organisational; Source and outcome; Teachers'; Technostress; Workers'},
	correspondence_address = {D. Yang; College of Education for the Future, Beijing Normal University, Zhuhai, F301 Lijiao Building, No. 18 Jinfeng Road, Xiangzhou District, China; email: dydyor@outlook.com},
	coden = {CHBEE},
	language = {English},
	abbrev_source_title = {Comput. Hum. Behav.},
	type = {Review},
	publication_stage = {Final},
	source = {Scopus},
	affiliation = {Yang, D (Corresponding Author), Beijing Normal Univ, Coll Educ Future, F301 Lijiao Bldg,18 Jinfeng Rd, Zhuhai, Peoples R China. Yang, Dong, Beijing Normal Univ, Coll Educ Future, F301 Lijiao Bldg,18 Jinfeng Rd, Zhuhai, Peoples R China. Liu, Jialin, Beijing Normal Univ, Fac Arts \& Humanities, Lijiao Bldg,18 Jinfeng Rd, Zhuhai, Peoples R China. Wang, Huanhuan, Beijing Normal Univ, S…
	earlyaccessdate = {MAR 2025},
	article-number = 108619,
	eissn = {1873-7692},
	keywords-plus = {SOCIAL NETWORKING SERVICES; COLLECTIVE EFFICACY; SECONDARY TEACHERS; JOB-SATISFACTION; MEDIATING ROLE; STRESS; PERFORMANCE; TECHNOLOGY; COVID-19; INFORMATION},
	research-areas = {Psychology},
	web-of-science-categories = {Psychology, Multidisciplinary; Psychology, Experimental},
	author-email = {dydyor@outlook.com 202111039557@mail.bnu.edu.cn cywang@zjnu.cn pengchenbnu@163.com cywang@zjnu.cn ahmed\_hosny@edu.helwan.edu.eg},
	researcherid-numbers = {Yang, D/GQQ-8563-2022 Metwally, Ahmed/P-8004-2019},
	funding-acknowledgement = {Guangdong Education Science Planning Project (Higher Education) {[}2024GXJK690]; Guangdong Higher Education Society 14th Five-Year Plan 2024 Higher Education Project {[}24GYB210]},
	funding-text = {This study is supported by the 2024 Guangdong Education Science Planning Project (Higher Education) (Grant No. 2024GXJK690) and the Guangdong Higher Education Society 14th Five-Year Plan 2024 Higher Education Project (Grant No. 24GYB210) .},
	number-of-cited-references = 130,
	times-cited = 8,
	usage-count-last-180-days = 40,
	usage-count-since-2013 = 53,
	journal-iso = {Comput. Hum. Behav.},
	doc-delivery-number = {0FR8T},
	web-of-science-index = {Social Science Citation Index (SSCI)},
	unique-id = {WOS:001446270000001},
	da = {2025-10-31}
}
@article{Argyriadi2025,
	title = {Digital Stress Scale (DSC): Development and Psychometric Validation of a Measure of Stress in the Digital Age},
	author = {Argyriadi, Agathi and Katsarou, Dimitra V. and Patelarou, Athina E. and Megari, Kalliopi and Patelarou, Evridiki E. and Kotrotsiou, S. A. and Giakoumidakis, Konstantinos and Abdoola, Shabnam S. and Mantsos, Evangelos and Efthymiou, Efthymia and Argyriadis, Alexandros},
	year = 2025,
	month = {July},
	journal = {International Journal of Environmental Research and Public Health},
	publisher = {Multidisciplinary Digital Publishing Institute (MDPI)},
	volume = 22,
	number = 7,
	pages = {},
	doi = {10.3390/ijerph22071080},
	issn = {16604601; 16617827},
	url = {https://www.scopus.com/inward/record.uri?eid=2-s2.0-105011668749&doi=10.3390%2Fijerph22071080&partnerID=40&md5=850f5763416ac2c83317fac0c90d8d16},
	note = {Cited by: 0; All Open Access; Gold Open Access; Green Accepted Open Access; Green Open Access},
	affiliations = {Frederick University, Department of Psychology, Nicosia, Cyprus; University of the Aegean, Department of Preschool Education Sciences and Educational Design, Mytilene, Greece; Hellenic Mediterranean University, Department of Nursing, Heraklion, Greece; University of York, Department of Psychology, York, United Kingdom; University of Patras, Department of Nursing, Rio, Greece; Unit…
	abstract = {(1) Background: The integration of digital technologies such as electronic health records (EHRs), telepsychiatry, and communication platforms has transformed the mental health sector a lot compared to in previous years. While these tools enhance service delivery, they also introduce unique stressors. Despite growing concerns, there is no validated instrument specifically designed to m…
	author_keywords = {digital fatigue; digital stress; EHRs; mental health; technostress; telepsychiatry; work–life balance},
	keywords = {digitization; factor analysis; literature review; mental health; working conditions; adult; Article; Bartletts Test of Sphericity; burnout; clarity; clinical practice guideline; cognitive burden; community mental health; Computer User Stress Scale; confirmatory factor analysis; construct validity; content relevance; content validity index; convergent validity; correlation analysis; co…
	correspondence_address = {A. Argyriadis; Department of Nursing, Hellenic Mediterranean University, Heraklion, 71410, Greece; email: argyriadis@hmu.gr},
	pmid = 40724147,
	language = {English},
	abbrev_source_title = {Int. J. Environ. Res. Public Health},
	type = {Article},
	publication_stage = {Final},
	source = {Scopus},
	date = {2025-07-06}
}
@article{Gupta2025261,
	title = {Digital Health: Navigating Digital Transformation and Digital Stress},
	author = {Gupta, Priyanka and Sharma, Manu and Joshi, Sudhanshu},
	year = 2025,
	month = {June},
	publisher = {IGI Global},
	pages = {261--293},
	doi = {10.4018/979-8-3373-5087-5.ch010},
	isbn = {9798337350875; 9798337350899},
	url = {https://www.scopus.com/inward/record.uri?eid=2-s2.0-105010672034&doi=10.4018%2F979-8-3373-5087-5.ch010&partnerID=40&md5=85cccfcf2a0227b3a2d9beb39d0deb27},
	note = {Cited by: 1},
	affiliations = {Graphic Era Deemed to be University, Dehradun, India; Doon University, Dehradun, India},
	abstract = {This chapter will discuss the topic of Digital Health, Digital Stress and Digital Transformation focusing on how digital tools and platforms are employed to enhance the employee's wellness and productivity. The application of Digital Health solutions helps to a great extent to remove barriers that prevent employees from being healthy and actively involved in the discussion of the prob…
	keywords = {Digital devices; Economics; Occupational risks; Sustainable development; Sustainable development goals; Digital platforms; Digital solutions; Digital tools; Digital transformation; Economic growths; Stress transformation; Wellbeing; Work environments; Working capacity; Personnel},
	language = {English},
	abbrev_source_title = {Sustain. digit. strateg. in bus. and healthc.},
	type = {Book chapter},
	publication_stage = {Final},
	source = {Scopus},
	date = {2025-06-11}
}
@article{Gimpel2025896,
	title = {Stress from Digital Work: Toward a Unified View of Digital Hindrance Stressors},
	author = {Gimpel, Henner and Lanzl, Julia and Regal, Christian and Urbach, Nils and Becker, Julia and Tegtmeier, Patricia},
	year = 2025,
	month = {JUN},
	journal = {Information Systems Research},
	publisher = {INFORMS Inst.for Operations Res.and the Management Sciences},
	address = {5521 RESEARCH PARK DR, SUITE 200, CATONSVILLE, MD 21228 USA},
	volume = 36,
	number = 2,
	pages = {896--915},
	doi = {10.1287/isre.2022.0691},
	issn = {10477047; 15265536},
	url = {https://www.scopus.com/inward/record.uri?eid=2-s2.0-105009847448&doi=10.1287%2Fisre.2022.0691&partnerID=40&md5=b609009e41ba7b9c979dcd77faee73d7},
	note = {Cited by: 4},
	affiliations = {Fraunhofer Institute for Applied Information Technology FIT, Branch Business & Information Systems Engineering, Sankt Augustin, Germany; Universität Hohenheim, Chair of Digital Management, Stuttgart, Germany; FIM Research Center, Bayreuth, Germany; Frankfurt University of Applied Sciences, Research Lab for Digital Innovation & Transformation (ditlab), Frankfurt am Main, Germany; R…
	abstract = {There are many models with various sets of hindrance technostressors. Researchers and practitioners face the challenge of selecting a model or mixing several models without guidance on their relative advantages and suitability for contemporary digital work. None of the existing models captures the full conceptual breadth of hindrance technostress, and the existing models typically off…
	author_keywords = {digital stress; hindrance technostressors; mixed methods; multilevel structure; technostress; work context},
	keywords = {Occupational risks; Digital stress; Hierarchical model; Hindrance technostressor; Mixed method; Multi-level structures; Power; Psychological outcomes; Psychological response; Technostress; Work context; Hierarchical systems},
	correspondence_address = {H. Gimpel; Branch Business & Information Systems Engineering, Fraunhofer Institute for Applied Information Technology FIT, Augsburg, 86159, Germany; email: henner.gimpel@fim-rc.de; J. Lanzl; Branch Business & Information Systems Engineering, Fraunhofer Institute for Applied Information Technology FIT, Augsburg, 86159, Germany; email: julia.lanzl@fim-rc.de},
	language = {English},
	abbrev_source_title = {Inf. Syst. Res.},
	type = {Article},
	publication_stage = {Final},
	source = {Scopus},
	affiliation = {Gimpel, H; Lanzl, J (Corresponding Author), Fraunhofer Inst Appl Informat Technol FIT, Branch Business \& Informat Syst Engn, D-86159 Augsburg, Germany. Gimpel, H; Lanzl, J (Corresponding Author), Univ Hohenheim, Dept Digital Management, D-70599 Stuttgart, Germany. Gimpel, H; Lanzl, J (Corresponding Author), FIM Res Ctr Informat Management, D-95444 Bayreuth, Germany. Gimpel, Henner…
	earlyaccessdate = {AUG 2024},
	eissn = {1526-5536},
	keywords-plus = {MIXED-METHODS RESEARCH; MULTIDIMENSIONAL CONSTRUCTS; INFORMATION; TECHNOSTRESS; WORKPLACE; GUIDELINES; CHALLENGE; RESPONSES; PRESSURE; OVERLOAD},
	research-areas = {Information Science \& Library Science; Business \& Economics},
	web-of-science-categories = {Information Science \& Library Science; Management},
	author-email = {henner.gimpel@fim-rc.de julia.lanzl@fim-rc.de christian.regal@fim-rc.de nils.urbach@fim-rc.de julia.becker@f-bb.de tegtmeier.patricia@baua.bund.de},
	researcherid-numbers = {Urbach, Nils/AAF-2555-2020 Gimpel, Henner/AGV-5437-2022 Lanzl, Julia/KSM-9580-2024},
	orcid-numbers = {Lanzl, Julia/0000-0002-5784-6926 Gimpel, Henner/0000-0003-1730-2614 Urbach, Nils/0000-0003-2904-4886},
	funding-acknowledgement = {German Federal Ministry of Education and Research; Ministry of Science, Research and the Arts (MWK) of Baden-Wu<spacing diaeresis>rttemberg {[}16DHBKI002]},
	funding-text = {This study was supported by the German Federal Ministry of Education and Research {[}Grant 02L16D030] . Open Access funding was enabled by the German Federal Ministry of Education and Research and the Ministry of Science, Research and the Arts (MWK) of Baden-Wu<spacing diaeresis>rttemberg {[}Grant 16DHBKI002] .},
	number-of-cited-references = 89,
	times-cited = 4,
	usage-count-last-180-days = 47,
	usage-count-since-2013 = 156,
	journal-iso = {Inf. Syst. Res.},
	doc-delivery-number = {4SM4Q},
	web-of-science-index = {Social Science Citation Index (SSCI)},
	unique-id = {WOS:001295550000001},
	da = {2025-10-31}
}
@article{Gebhardt2025,
	title = {Digitalization in Dentistry: Dentists’ Perceptions of Digital Stressors and Resources and Their Association with Digital Stress in Germany—A Qualitative Study},
	author = {Gebhardt, Julia Sofie and Harth, Volker and Groneberg, David Alexander and MacHe, Stefanie},
	year = 2025,
	month = {JUN 17},
	journal = {Healthcare (Switzerland)},
	publisher = {Multidisciplinary Digital Publishing Institute (MDPI)},
	address = {MDPI AG, Grosspeteranlage 5, CH-4052 BASEL, SWITZERLAND},
	volume = 13,
	number = 12,
	pages = {},
	doi = {10.3390/healthcare13121453},
	issn = 22279032,
	url = {https://www.scopus.com/inward/record.uri?eid=2-s2.0-105009298851&doi=10.3390%2Fhealthcare13121453&partnerID=40&md5=376a60cf9efef79389e8d6d50c51faf8},
	note = {Cited by: 0; All Open Access; Gold Open Access; Green Accepted Open Access; Green Open Access},
	affiliations = {Universitätsklinikum Hamburg-Eppendorf, Institute for Occupational and Maritime Medicine (ZfAM), Hamburg, Germany; Goethe-Universität Frankfurt am Main, Social and Environmental Medicine, Frankfurt am Main, Germany},
	abstract = {Background: The digital transformation in dentistry is increasingly reshaping treatment procedures, offering new opportunities and advancements. While digitalization promises enhanced efficiency and quality of care through the standardization, acceleration, and simplification of workflows, it also introduces challenges related to mental health. Studies investigating digitization-assoc…
	author_keywords = {dentistry medicine; dentists; digital stress; digitization; medical staff; practices; preventive measures; technostress},
	correspondence_address = {S. Mache; Institute for Occupational and Maritime Medicine (ZfAM), University Medical Center Hamburg-Eppendorf (UKE), Hamburg, Seewartenstraße 10, 20459, Germany; email: s.mache@uke.de},
	language = {English},
	abbrev_source_title = {Healthcare (Basel)},
	type = {Article},
	publication_stage = {Final},
	source = {Scopus},
	keywords = {adult; Article; community resource; conceptual framework; demand; dental practice; dental professional; dentist; dentistry; digital dental workplace; digital imaging; digitization; electronic health record; female; health care personnel; human; human experiment; job demand; job satisfaction; male; mental health; middle aged; physiological stress; qualitative research; semi structured …
	affiliation = {Mache, S (Corresponding Author), Univ Med Ctr Hamburg Eppendorf UKE, Inst Occupat \& Maritime Med ZfAM, Seewartenstr 10, D-20459 Hamburg, Germany. Mache, S (Corresponding Author), Goethe Univ, Inst Occupat Social \& Environm Med, D-60590 Frankfurt, Germany. Gebhardt, Julia Sofie; Harth, Volker; Mache, Stefanie, Univ Med Ctr Hamburg Eppendorf UKE, Inst Occupat \& Maritime Med ZfAM, …
	article-number = 1453,
	eissn = {2227-9032},
	keywords-plus = {TECHNOSTRESS; IMPACT; USERS; WORK},
	research-areas = {Health Care Sciences \& Services},
	web-of-science-categories = {Health Care Sciences \& Services; Health Policy \& Services},
	author-email = {juliasgebhardt@gmail.com harth@uke.de groneberg@med.uni-frankfurt.de s.mache@uke.de},
	researcherid-numbers = {Groneberg, David/A-5132-2018 Harth, Volker/AGG-1586-2022},
	number-of-cited-references = 47,
	times-cited = {0},
	usage-count-last-180-days = 1,
	usage-count-since-2013 = 1,
	journal-iso = {Healthcare},
	doc-delivery-number = {4CQ3J},
	web-of-science-index = {Science Citation Index Expanded (SCI-EXPANDED); Social Science Citation Index (SSCI)},
	unique-id = {WOS:001514844400001},
	oa = {Green Submitted, gold},
	da = {2025-10-31},
	date = {2025-06-17}
}
@article{Pisarska2025,
	title = {Organizational Trust as a Driver of Eudaimonic and Digital Well-Being in IT Professionals: A Cross-Cultural Study},
	author = {Pisarska, Aneta Maria and Kryczka, Anna and Castellone, Domenica},
	year = 2025,
	month = {JUN 3},
	journal = {Sustainability (Switzerland)},
	publisher = {Multidisciplinary Digital Publishing Institute (MDPI)},
	address = {MDPI AG, Grosspeteranlage 5, CH-4052 BASEL, SWITZERLAND},
	volume = 17,
	number = 11,
	pages = {},
	doi = {10.3390/su17115124},
	issn = 20711050,
	url = {https://www.scopus.com/inward/record.uri?eid=2-s2.0-105007754868&doi=10.3390%2Fsu17115124&partnerID=40&md5=ca82c6c412a86cf2a5fd03daa0582026},
	note = {Cited by: 1; All Open Access; Gold Open Access},
	affiliations = {University of Kalisz, Department of Management, Kalisz, Poland; AGH University of Krakow, Faculty of Management, Krakow, Poland; Università del Salento, Department of Legal Studies, Lecce, Italy},
	abstract = {(1) Background: This study examines the relationships between organizational trust, eudaimonic well-being, and digital well-being among IT professionals in Poland and Italy. The research investigates how organizational trust influences well-being outcomes in contrasting cultural and economic environments. (2) Methods: the study used a quantitative research strategy, applying the diagn…
	author_keywords = {cross-cultural analysis; digital well-being; eudaimonic well-being; IT professionals; organizational trust},
	keywords = {industrial policy; information technology; public sector; quality of life; quantitative analysis; survey method; transparency; working conditions; Italy; Poland [Central Europe]},
	correspondence_address = {A.M. Pisarska; Department of Management, Faculty of Social Sciences, University of Kalisz, Kalisz, 62-800, Poland; email: a.pisarska@uniwersytetkaliski.edu.pl},
	language = {English},
	abbrev_source_title = {Sustainability},
	type = {Article},
	publication_stage = {Final},
	source = {Scopus},
	affiliation = {Pisarska, AM (Corresponding Author), Univ Kalisz, Fac Social Sci, Dept Management, PL-62800 Kalisz, Poland. Pisarska, Aneta Maria, Univ Kalisz, Fac Social Sci, Dept Management, PL-62800 Kalisz, Poland. Kryczka, Anna, AGH Univ Krakow, Fac Management, Dept Org Management \& Social Capital, PL-30059 Krakow, Poland. Castellone, Domenica, Univ Salento, Dept Legal Sci, I-73100 Lecce, Ita…
	article-number = 5124,
	eissn = {2071-1050},
	keywords-plus = {SOCIAL-EXCHANGE; EMPLOYEE ENGAGEMENT; LEADERSHIP; WORK; MANAGEMENT; HRM},
	research-areas = {Science \& Technology - Other Topics; Environmental Sciences \& Ecology},
	web-of-science-categories = {Green \& Sustainable Science \& Technology; Environmental Sciences; Environmental Studies},
	author-email = {a.pisarska@uniwersytetkaliski.edu.pl a.maciejasz@gmail.com domenica.castellone@unisalento.it},
	number-of-cited-references = 73,
	times-cited = {0},
	usage-count-last-180-days = 4,
	usage-count-since-2013 = 4,
	journal-iso = {Sustainability},
	doc-delivery-number = {3PU9R},
	web-of-science-index = {Science Citation Index Expanded (SCI-EXPANDED); Social Science Citation Index (SSCI)},
	unique-id = {WOS:001506130600001},
	oa = {gold},
	da = {2025-10-31},
	date = {2025-06-03}
}
@article{Sende2025,
	title = {Promoting psychological resources for coping with problematic media use: Development and evaluation of a training intervention},
	author = {Sende, Cynthia Christine and Soucek, Roman and Ebner, Katharina},
	year = 2025,
	month = {MAY},
	journal = {Computers in Human Behavior Reports},
	publisher = {Elsevier B.V.},
	address = {RADARWEG 29, 1043 NX AMSTERDAM, NETHERLANDS},
	volume = 18,
	pages = {},
	doi = {10.1016/j.chbr.2025.100619},
	issn = 24519588,
	url = {https://www.scopus.com/inward/record.uri?eid=2-s2.0-85218879742&doi=10.1016%2Fj.chbr.2025.100619&partnerID=40&md5=e45126a26db261a5e117c68b01ad372c},
	note = {Cited by: 1; All Open Access; Gold Open Access},
	affiliations = {Friedrich-Alexander-Universität Erlangen-Nürnberg, Erlangen, Germany; Hof University of Applied Sciences, Hof, Germany; MSH Medical School Hamburg, Hamburg, Germany},
	abstract = {Digital media have become an integral part of everyday life, education and work. However, intensive and problematic media use, and in particular problematic smartphone use has been shown to reliably predict reduced well-being and increased stress. Therefore, it is essential to investigate the factors that lead to problematic smartphone use and respective negative well-being outcomes a…
	author_keywords = {Detachment; Fear of missing out; Irritation; Problematic smartphone use; Self-control; Stress; Training intervention},
	correspondence_address = {C. Sende; Friedrich-Alexander-Universität Erlangen-Nürnberg, Germany; email: cynthia.sende@hof-university.de},
	language = {English},
	abbrev_source_title = {Comput. Hum. Behav. Rep.},
	type = {Article},
	publication_stage = {Final},
	source = {Scopus},
	affiliation = {Sende, C (Corresponding Author), Hof Univ Appl Sci, Business Dept, Hof, Germany. Sende, Cynthia; Soucek, Roman; Ebner, Katharina, Friedrich Alexander Univ Erlangen Nurnberg, Nurnberg, Germany. Sende, Cynthia, Hof Univ Appl Sci, Hof, Germany. Soucek, Roman, MSH Med Sch Hamburg, Hamburg, Germany.},
	earlyaccessdate = {FEB 2025},
	article-number = 100619,
	keywords = {Fear of missing out; Self-control; Problematic smartphone use; Stress; Irritation; Detachment; Training intervention},
	keywords-plus = {SMARTPHONE USE; MOBILE PHONE; SELF-CONTROL; GENDER-DIFFERENCES; INTERNET USE; FEAR; STRESS; WORK; ADDICTION; SCALE},
	research-areas = {Psychology},
	web-of-science-categories = {Psychology, Multidisciplinary; Psychology, Experimental},
	author-email = {cynthia.sende@hof-university.de},
	researcherid-numbers = {Ebner, Katharina/AFM-7424-2022 Soucek, Roman/ABB-5765-2021},
	orcid-numbers = {Ebner, Katharina/0000-0002-2067-3603 Soucek, Roman/0000-0002-9877-1414},
	funding-acknowledgement = {Dr. Theo und Friedl Scholler Forschungszentrum fur Wirtschaft und Gesellschaft},
	funding-text = {This research was supported by grants from the Dr. Theo und Friedl Scholler Forschungszentrum fur Wirtschaft und Gesellschaft.},
	number-of-cited-references = 103,
	times-cited = 1,
	usage-count-last-180-days = 9,
	usage-count-since-2013 = 12,
	journal-iso = {Comput. Hum. Behav. Rep.},
	doc-delivery-number = {Z1V9L},
	web-of-science-index = {Emerging Sources Citation Index (ESCI)},
	unique-id = {WOS:001436880300001},
	oa = {gold},
	da = {2025-10-31}
}
@article{Folabit20251075,
	title = {Impact of technology integration on students’ sense of belonging and well-being: a systematic review},
	author = {Folabit, Novel Lena and Jita, Loyiso C. and Jita, Thuthukile},
	year = 2025,
	month = {April},
	journal = {International Journal of Evaluation and Research in Education},
	publisher = {Institute of Advanced Engineering and Science},
	volume = 14,
	number = 2,
	pages = {1075--1084},
	doi = {10.11591/ijere.v14i2.30938},
	issn = {22528822; 26205440},
	url = {https://www.scopus.com/inward/record.uri?eid=2-s2.0-85219683569&doi=10.11591%2Fijere.v14i2.30938&partnerID=40&md5=52e5712a967ed493ca0ac906bbfd6ed2},
	note = {Cited by: 1; All Open Access; Gold Open Access},
	affiliations = {University of the Free State, Department of Curriculum Studies and Higher Education, Bloemfontein, South Africa; University of the Free State, Mathematics and Technology Education, Bloemfontein, South Africa},
	abstract = {As an important tool, technology supports and enhances students’ educational experiences by fostering inclusive learning communities, bridging cultural gaps, and accommodating diverse learning styles. However, limited studies have demonstrated the impact of technology integration on students’ sense of belonging and well-being in the context of South African higher education. This stud…
	author_keywords = {Belonging; Curriculum; Higher education; Technology integration; Well-being},
	correspondence_address = {N.L. Folabit; Department of Curriculum Studies and Higher Education, Faculty of Education, University of the Free State, Bloemfontein, South Africa; email: Folabit.N@ufs.ac.za},
	language = {English},
	abbrev_source_title = {Int. J. Eval. Res. Educ.},
	type = {Article},
	publication_stage = {Final},
	source = {Scopus},
	date = {2025-04-01}
}
@article{Dodan2025,
	title = {Is using TikTok stressful? Exploring the longitudinal relationships between adolescents' self-concept clarity and digital stress},
	author = {Dodan, Daria and Negru-Subtirica, Oana},
	year = 2025,
	month = {MAR},
	journal = {Journal of Research on Adolescence},
	publisher = {John Wiley and Sons Inc},
	address = {111 RIVER ST, HOBOKEN 07030-5774, NJ USA},
	volume = 35,
	number = 1,
	pages = {},
	doi = {10.1111/jora.70011},
	issn = {15327795; 10508392},
	url = {https://www.scopus.com/inward/record.uri?eid=2-s2.0-85218831848&doi=10.1111%2Fjora.70011&partnerID=40&md5=b1db80170a20fa1a16d8c70dd7e66ba9},
	note = {Cited by: 1},
	affiliations = {Universitatea Babeș-Bolyai, Department of Psychology, Cluj Napoca, Romania; Universitatea Babeș-Bolyai, Department of Psychology, Cluj Napoca, Romania},
	abstract = {TikTok is a pervasive and controversial social media platform with a sizeable adolescent following. Using a two-wave longitudinal design spaced 3 months apart during the academic year (N = 328, 60.4% male, M<inf>age</inf> = 16.99), we investigated how adolescents' self-concept clarity relates to approval anxiety, fear of missing out, and online vigilance as possible stressors experien…
	author_keywords = {approval anxiety; fear of missing out; longitudinal; online vigilance; self-concept clarity; TikTok},
	keywords = {adolescent; adolescent behavior; anxiety; fear; female; human; longitudinal study; male; mental stress; psychology; self concept; social media; Adolescent; Adolescent Behavior; Anxiety; Fear; Female; Humans; Longitudinal Studies; Male; Self Concept; Social Media; Stress, Psychological},
	correspondence_address = {O. Negru-Subtirica; Department of Psychology, Babes-Bolyai University, Cluj-Napoca, Romania; email: oananegru@psychology.ro},
	pmid = 39953645,
	language = {English},
	abbrev_source_title = {J. Res. Adolesc.},
	type = {Article},
	publication_stage = {Final},
	source = {Scopus},
	affiliation = {Negru-Subtirica, O (Corresponding Author), Babes Bolyai Univ, Dept Psychol, Self \& Ident Dev Lab, Str Republ 37, Cluj Napoca 400015, Cluj, Romania. Dodan, Daria; Negru-Subtirica, Oana, Babes Bolyai Univ, Dept Psychol, Cluj Napoca, Romania. Dodan, Daria; Negru-Subtirica, Oana, Babes Bolyai Univ, Dept Psychol, Self \& Ident Dev Lab, Str Republ 37, Cluj Napoca 400015, Cluj, Romania.},
	article-number = {e70011},
	eissn = {1532-7795},
	keywords-plus = {SOCIAL-MEDIA USE; OF-FIT INDEXES; MISSING DATA; IMPACT; BIASES; SCALE; FEAR},
	research-areas = {Family Studies; Psychology},
	web-of-science-categories = {Family Studies; Psychology, Developmental},
	author-email = {oananegru@psychology.ro},
	researcherid-numbers = {Negru-Subtirica, Oana/H-8176-2019},
	orcid-numbers = {Dodan, Daria/0009-0003-4485-063X Negru-Subtirica, Oana/0000-0001-7562-1504},
	funding-acknowledgement = {Babes-Bolyai University; {[}36581/25.11.2022]},
	funding-text = {This work is based on the MA dissertation conducted by the first author, under the supervision of the second author, and was supported by Babes-Bolyai University through a special scholarship for scientific activity (36581/25.11.2022).},
	number-of-cited-references = 90,
	times-cited = 1,
	usage-count-last-180-days = 28,
	usage-count-since-2013 = 41,
	journal-iso = {J. Res. Adolesc.},
	doc-delivery-number = {W8K5Q},
	web-of-science-index = {Social Science Citation Index (SSCI)},
	unique-id = {WOS:001420995100001},
	da = {2025-10-31},
	date = {2025-02-14}
}
@article{Cioffi2025,
	title = {Digital Stress-Preventive Management Competencies: Definition, Identification and Tool Development for Research and Practice},
	author = {Cioffi, Glauco and Balducci, Cristian and Toderi, Stefano},
	year = 2025,
	month = {February},
	journal = {International Journal of Environmental Research and Public Health},
	publisher = {Multidisciplinary Digital Publishing Institute (MDPI)},
	volume = 22,
	number = 2,
	pages = {},
	doi = {10.3390/ijerph22020267},
	issn = {16604601; 16617827},
	url = {https://www.scopus.com/inward/record.uri?eid=2-s2.0-85218621123&doi=10.3390%2Fijerph22020267&partnerID=40&md5=699406871dc380855ccfc1c28a8b000c},
	note = {Cited by: 0; All Open Access; Gold Open Access; Green Accepted Open Access; Green Open Access},
	affiliations = {Alma Mater Studiorum Università di Bologna, Department of Psychology, Bologna, Italy; Alma Mater Studiorum Università di Bologna, Department for Life Quality Studies, Bologna, Italy},
	abstract = {The digital transformation of work and the rise of remote workers (RWs) are gaining growing interest in occupational health science. However, research on managers’ role in well-being can be developed more. Aiming to bridge this gap, this study first defines and explores the Digital Stress-Preventive Management Competencies (DMCs) and then develops and validates an indicator tool with …
	author_keywords = {digital leadership; psychosocial risks; remote work; self-other agreement; well-being},
	keywords = {conceptual framework; factor analysis; literature review; numerical model; psychology; quality of life; regression analysis; research work; telecommuting; article; avoidance behavior; concurrent validity; confirmatory factor analysis; content analysis; digital transformation; female; human; interview; leadership; male; physiological stress; polynomial regression analysis; social psych…
	correspondence_address = {G. Cioffi; Department of Psychology, University of Bologna, Bologna, 40127, Italy; email: glauco.cioffi2@unibo.it},
	pmid = 40003492,
	language = {English},
	abbrev_source_title = {Int. J. Environ. Res. Public Health},
	type = {Article},
	publication_stage = {Final},
	source = {Scopus},
	date = {2025-02-12}
}
@article{Ceco2025177,
	title = {The Indirect Effect of Mindfulness in Marriage in the Relationship Between Digital Stress and Dyadic Adjustment: An Investigation of Dyadic Effects},
	author = {Ceco, Gamze and Taskin, Sümeyye and Uygun, Ezgi Güney and Erus, Seher Merve and Satici, Seydi Ahmet},
	year = 2025,
	month = {FEB},
	journal = {Applied Research in Quality of Life},
	publisher = {Springer Science and Business Media B.V.},
	address = {VAN GODEWIJCKSTRAAT 30, 3311 GZ DORDRECHT, NETHERLANDS},
	volume = 20,
	number = 1,
	pages = {177--191},
	doi = {10.1007/s11482-024-10404-y},
	issn = {18712576; 18712584},
	url = {https://www.scopus.com/inward/record.uri?eid=2-s2.0-85210009003&doi=10.1007%2Fs11482-024-10404-y&partnerID=40&md5=5d2e2763b25a3ac37c17a78c3dfba20a},
	note = {Cited by: 0},
	affiliations = {Yıldız Teknik Üniversitesi, Department of Psychological Counseling, Istanbul, Turkey; İstanbul Sabahattin Zaim University, Department of Counseling, Kucukcekmece, Turkey},
	abstract = {Studies on marriage make important contributions to the psychosocial health of individuals. In recent years, there are cases where the marital relationship has been negatively affected due to the use of social media. In this context, the concept of digital stress emerges as a current problem. We have less information about the mechanisms underlying the dyadic relationships of married …
	author_keywords = {Digital stress; Dyadic adjustment; Married couples; Mindfulness in marriage},
	correspondence_address = {E.G. Uygun; Department of Psychological Counseling, Faculty of Education, Istanbul Sabahattin Zaim University, Istanbul, Turkey; email: ezgi.uygun@izu.edu.tr},
	language = {English},
	abbrev_source_title = {Appl. Res. Qual. Life},
	type = {Article},
	publication_stage = {Final},
	source = {Scopus},
	affiliation = {Uygun, EG (Corresponding Author), Istanbul Sabahattin Zaim Univ, Fac Educ, Dept Psychol Counseling, Istanbul, Turkiye. Ceco, Gamze; Taskin, Sumeyye; Erus, Seher Merve; Satici, Seydi Ahmet, Yildiz Tech Univ, Fac Educ, Dept Psychol Counseling, Istanbul, Turkiye. Uygun, Ezgi Guney, Istanbul Sabahattin Zaim Univ, Fac Educ, Dept Psychol Counseling, Istanbul, Turkiye.},
	earlyaccessdate = {NOV 2024},
	eissn = {1871-2576},
	keywords = {Digital stress; Mindfulness in marriage; Dyadic adjustment; Married couples},
	keywords-plus = {MARITAL ADJUSTMENT; QUALITY; SCALE; INTELLIGENCE; TECHNOLOGY; COUPLES},
	research-areas = {Social Sciences - Other Topics},
	web-of-science-categories = {Social Sciences, Interdisciplinary},
	author-email = {ezgi.uygun@izu.edu.tr},
	researcherid-numbers = {Erus, Seher/AAZ-9178-2020 SATICI, Seydi Ahmet/AAJ-5272-2021 UYGUN, Ezgi/IQW-2936-2023 Ceco, Gamze/HNR-9435-2023},
	orcid-numbers = {CECO, GAMZE/0000-0002-6292-3535 SATICI, Seydi Ahmet/0000-0002-2871-8589 ERUS, Seher merve/0000-0001-5308-3872 UYGUN, Ezgi Guney/0009-0004-2551-3205},
	number-of-cited-references = 49,
	times-cited = {0},
	usage-count-last-180-days = 2,
	usage-count-since-2013 = 16,
	journal-iso = {Appl. Res. Qual. Life},
	doc-delivery-number = {2XI2L},
	web-of-science-index = {Social Science Citation Index (SSCI)},
	unique-id = {WOS:001360957800001},
	da = {2025-10-31},
	date = {2024-11-22}
}
@article{Rademaker2025429,
	title = {Leadership and technostress: a systematic literature review},
	author = {Rademaker, Tim and Klingenberg, Ingo and Süß, Stefan},
	year = 2025,
	month = {FEB},
	journal = {Management Review Quarterly},
	publisher = {Springer Nature},
	address = {CAMPUS, 4 CRINAN ST, LONDON, N1 9XW, ENGLAND},
	volume = 75,
	number = 1,
	pages = {429--494},
	doi = {10.1007/s11301-023-00385-x},
	issn = {21981639; 21981620},
	url = {https://www.scopus.com/inward/record.uri?eid=2-s2.0-105001070306&doi=10.1007%2Fs11301-023-00385-x&partnerID=40&md5=a4183ab6029caf38b1a3dc4603a781d1},
	note = {Cited by: 24; All Open Access; Green Accepted Open Access; Green Open Access; Hybrid Gold Open Access},
	affiliations = {Heinrich-Heine-Universität Düsseldorf, Human Resource Management and Organization Studies, Dusseldorf, Germany},
	abstract = {With the growing use of digital technologies at work, employees are facing new demands. Digital technologies are also changing how leaders and followers interact. Leadership must adapt to these changes and find ways to reduce the demands of digital work for their followers so they maintain their capacity for and motivation to work. Against this background, we analyze the impact leader…
	author_keywords = {Digital stress; Digital work; Followership; Leadership; Systematic literature review; Technostress},
	correspondence_address = {S. Süß; Chair of Business Administration, in particular Work, Human Resource Management and Organization Studies, Heinrich-Heine-University, Düsseldorf, Universitätsstraße 1, 40225, Germany; email: Stefan.Suess@hhu.de},
	language = {English},
	abbrev_source_title = {Manag. Rev. Q.},
	type = {Article},
	publication_stage = {Final},
	source = {Scopus},
	affiliation = {Süss, S (Corresponding Author), Heinrich Heine Univ, Chair Business Adm, Human Resource Management \& Org Studies, Univ str 1, D-40225 Dusseldorf, Germany. Rademaker, Tim; Klingenberg, Ingo; Suess, Stefan, Heinrich Heine Univ, Chair Business Adm, Human Resource Management \& Org Studies, Univ str 1, D-40225 Dusseldorf, Germany.},
	earlyaccessdate = {DEC 2023},
	eissn = {2198-1639},
	keywords = {Technostress; Digital stress; Leadership; Followership; Digital work; Systematic literature review; O330; M540; I190},
	keywords-plus = {LAISSEZ-FAIRE LEADERSHIP; EFFORT-REWARD IMBALANCE; TRANSFORMATIONAL LEADERSHIP; ABUSIVE SUPERVISION; COMMUNICATION TECHNOLOGY; MEMBER EXCHANGE; MODERATING ROLE; ROLE STRESSORS; DARK SIDE; WORK},
	research-areas = {Business \& Economics},
	web-of-science-categories = {Business; Business, Finance; Management},
	author-email = {Stefan.Suess@hhu.de},
	researcherid-numbers = {Rademaker, Tim/OHT-5486-2025},
	funding-acknowledgement = {Projekt DEAL; Hans-Bockler Stiftung {[}2020-969-2]},
	funding-text = {Open Access funding enabled and organized by Projekt DEAL. This research was funded by the Hans-Bockler Stiftung, Grant Number 2020-969-2.},
	number-of-cited-references = 175,
	times-cited = 20,
	usage-count-last-180-days = 11,
	usage-count-since-2013 = 15,
	journal-iso = {Manag. Rev. Q.},
	doc-delivery-number = {0GO8N},
	web-of-science-index = {Emerging Sources Citation Index (ESCI)},
	unique-id = {WOS:001380046900001},
	oa = {Green Submitted, hybrid},
	da = {2025-10-31},
	date = {2023-12-13}
}
@article{Sevic20254372,
	title = {In the shadows of digitalisation: digital stressors as predictors of emotional exhaustion in Norwegian academia},
	author = {Sevic, Aleksandra and Lungu, Daniel Adrian and Brønnick, Kolbjørn Kallesten},
	year = 2025,
	month = {OCT 21},
	journal = {Behaviour and Information Technology},
	publisher = {Taylor and Francis Ltd.},
	address = {2-4 PARK SQUARE, MILTON PARK, ABINGDON OR14 4RN, OXON, ENGLAND},
	volume = 44,
	number = 17,
	pages = {4372--4385},
	doi = {10.1080/0144929X.2025.2472942},
	issn = {0144929X; 13623001},
	url = {https://www.scopus.com/inward/record.uri?eid=2-s2.0-86000451807&doi=10.1080%2F0144929X.2025.2472942&partnerID=40&md5=ba784e04b059aac6f4909bec7423cbe9},
	note = {Cited by: 0; All Open Access; Hybrid Gold Open Access},
	affiliations = {Universitetet i Stavanger, Department of Public Health, Stavanger, Norway; Universitetet i Stavanger, Cognitive and Behavioral Neuroscience Laboratory, Stavanger, Norway; Universitetet i Stavanger, Faculty of Health Sciences, Stavanger, Norway; Universitetet i Stavanger, Department of Quality and Health Technology, Stavanger, Norway; Universitetet i Stavanger, Department of Social…
	abstract = {Burnout and emotional exhaustion are a serious threat to mental health of workers globally. Recent reports indicate that burnout has been on the rise among employees in higher education institutions. Very few studies explored digital stressors as predictors of burnout among faculty staff. Therefore, we conducted a study on 942 Norwegian higher education employees to examine the associ…
	author_keywords = {academia; Burnout; digital stress; emotional exhaustion; technostress},
	keywords = {Economic and social effects; Academia; Burnout; Digital stress; Emotional exhaustion; Faculty staff; High educations; Higher education institutions; Mental health; Technostress; Workers'; Regression analysis},
	correspondence_address = {A. Sevic; Faculty of Health Sciences, Department of Public Health, University of Stavanger, Stavanger, Norway; email: aleks.sevic@gmail.com},
	coden = {BEITD},
	language = {English},
	abbrev_source_title = {Behav Inf Technol},
	type = {Article},
	publication_stage = {Final},
	source = {Scopus},
	affiliation = {Sevic, A (Corresponding Author), Kjell Arholms Gate 41, N-4021 Stavanger, Norway. Sevic, Aleksandra, Univ Stavanger, Fac Hlth Sci, Dept Publ Hlth, Stavanger, Norway. Sevic, Aleksandra; Bronnick, Kolbjorn Kallesten, Univ Stavanger, Cognit \& Behav Neurosci Lab, Stavanger, Norway. Sevic, Aleksandra; Lungu, Daniel Adrian, Univ Stavanger, Fac Hlth Sci, SHARE Ctr Resilience Healthcare, …
	earlyaccessdate = {MAR 2025},
	eissn = {1362-3001},
	keywords-plus = {PSYCHOSOCIAL WORK CHARACTERISTICS; PSYCHOLOGICAL DETACHMENT; BURNOUT INVENTORY; SICKNESS ABSENCE; COGNITIVE LOAD; JOB DEMANDS; TECHNOSTRESS; INFORMATION; HEALTH; ORGANIZATIONS},
	research-areas = {Computer Science; Engineering},
	web-of-science-categories = {Computer Science, Cybernetics; Ergonomics},
	author-email = {aleks.sevic@gmail.com},
	orcid-numbers = {Sevic, Aleksandra/0000-0001-8454-9401 Bronnick, Kolbjorn/0000-0002-9156-1633},
	funding-acknowledgement = {Faculty of Health Science, University of Stavanger, Norway},
	funding-text = {This study was funded by the Faculty of Health Science, University of Stavanger, Norway, as a part of a PhD project of the first author.},
	number-of-cited-references = 84,
	times-cited = {0},
	usage-count-last-180-days = 14,
	usage-count-since-2013 = 25,
	journal-iso = {Behav. Inf. Technol.},
	doc-delivery-number = {8NE4E},
	web-of-science-index = {Science Citation Index Expanded (SCI-EXPANDED); Social Science Citation Index (SSCI)},
	unique-id = {WOS:001438426400001},
	oa = {hybrid},
	da = {2025-10-31},
	date = {2025-03-06}
}
@article{Bernburg2025,
	title = {Impact of Digitalization in Dentistry on Technostress, Mental Health, and Job Satisfaction: A Quantitative Study},
	author = {Bernburg, Monika and Gebhardt, Julia Sofie and Groneberg, David Alexander and MacHe, Stefanie},
	year = 2025,
	month = {JAN},
	journal = {Healthcare (Switzerland)},
	publisher = {Multidisciplinary Digital Publishing Institute (MDPI)},
	address = {ST ALBAN-ANLAGE 66, CH-4052 BASEL, SWITZERLAND},
	volume = 13,
	number = 1,
	pages = {},
	doi = {10.3390/healthcare13010072},
	issn = 22279032,
	url = {https://www.scopus.com/inward/record.uri?eid=2-s2.0-85214495458&doi=10.3390%2Fhealthcare13010072&partnerID=40&md5=103c587c5efdfb2cbc21bb3948470f38},
	note = {Cited by: 3; All Open Access; Gold Open Access; Green Accepted Open Access; Green Open Access},
	affiliations = {Universitätsklinikum Hamburg-Eppendorf, Institute for Occupational and Maritime Medicine (ZfAM), Hamburg, Germany; Goethe-Universität Frankfurt am Main, Social and Environmental Medicine, Frankfurt am Main, Germany},
	abstract = {Background: The utilization of digital technologies in the field of dentistry is becoming increasingly prevalent. Such technologies facilitate more precise and efficient dental treatment while also enhancing the overall quality of care. The advent of digitalization has brought with it a plethora of advantages, yet it has also given rise to a number of potential challenges. These have …
	author_keywords = {dentistry medicine; dentists; digital stress; digitization; medical staff; practices; preventive measures; technostress},
	correspondence_address = {S. Mache; Institute for Occupational and Maritime Medicine (ZfAM), University Medical Center Hamburg-Eppendorf (UKE), Hamburg, Seewartenstraße 10, 20459, Germany; email: s.mache@uke.de},
	language = {English},
	abbrev_source_title = {Healthcare (Basel)},
	type = {Article},
	publication_stage = {Final},
	source = {Scopus},
	affiliation = {Mache, S (Corresponding Author), Univ Med Ctr Hamburg Eppendorf UKE, Inst Occupat \& Maritime Med ZfAM, Seewartenstr 10, D-20459 Hamburg, Germany. Mache, S (Corresponding Author), Goethe Univ, Inst Occupat Social \& Environm Med, Theodor Stern Kai 7, D-60509 Frankfurt, Germany. Bernburg, Monika; Mache, Stefanie, Univ Med Ctr Hamburg Eppendorf UKE, Inst Occupat \& Maritime Med ZfAM,…
	article-number = 72,
	eissn = {2227-9032},
	keywords = {digitization; dentistry medicine; dentists; digital stress; medical staff; practices; preventive measures; technostress},
	keywords-plus = {CARE},
	research-areas = {Health Care Sciences \& Services},
	web-of-science-categories = {Health Care Sciences \& Services; Health Policy \& Services},
	author-email = {s.mache@uke.de},
	researcherid-numbers = {Groneberg, David/A-5132-2018},
	orcid-numbers = {Groneberg, David/0000-0001-8551-6556 Mache, Stefanie/0000-0003-4979-0587},
	number-of-cited-references = 43,
	times-cited = 3,
	usage-count-last-180-days = 7,
	usage-count-since-2013 = 17,
	journal-iso = {Healthcare},
	doc-delivery-number = {R9Z7N},
	web-of-science-index = {Science Citation Index Expanded (SCI-EXPANDED); Social Science Citation Index (SSCI)},
	unique-id = {WOS:001394942600001},
	oa = {Green Submitted, gold},
	da = {2025-10-31},
	date = {2025-01-03}
}
@article{Alhasani202510379,
	title = {Exploring Trends, Pitfalls, and Future Directions in Digital Behaviour Change Interventions for Managing Student Stress},
	author = {Alhasani, Mona and Orji, Rita Oluchi},
	year = 2025,
	month = {AUG 18},
	journal = {International Journal of Human-Computer Interaction},
	publisher = {Taylor and Francis Ltd.},
	address = {530 WALNUT STREET, STE 850, PHILADELPHIA, PA 19106 USA},
	volume = 41,
	number = 16,
	pages = {10379--10398},
	doi = {10.1080/10447318.2024.2434172},
	issn = {10447318; 15327590},
	url = {https://www.scopus.com/inward/record.uri?eid=2-s2.0-85210984454&doi=10.1080%2F10447318.2024.2434172&partnerID=40&md5=4dab3370531d8775b97d88aade61fe7f},
	note = {Cited by: 0},
	affiliations = {Dalhousie University, Halifax, Canada},
	abstract = {Student stress poses a widespread challenge, significantly impacting academic performance and mental well-being. Regrettably, stigma and accessibility barriers often discourage students from seeking help. Nonetheless, a ray of hope emerges through persuasive digital interventions (PDIs). These interventions, with their potential to foster positive behaviours in health and wellness, of…
	author_keywords = {behaviour change; digital stress management interventions; persuasive strategies; Persuasive technology; student stress; systematic reviews},
	keywords = {Academic performance; Behaviour changes; Digital stress management intervention; Management interventions; Persuasive strategy; Persuasive technology; Stress management; Student stress; Systematic Review; Well being; Students},
	correspondence_address = {M. Alhasani; Faculty of Computer Science, Dalhousie University, Halifax, Canada; email: mona.alhasani@dal.ca},
	language = {English},
	abbrev_source_title = {Int. J. Hum.-Comput. Interact.},
	type = {Article},
	publication_stage = {Final},
	source = {Scopus},
	affiliation = {Alhasani, M (Corresponding Author), Dalhousie Univ, Fac Comp Sci, Halifax, NS B3H 4R2, Canada. Alhasani, Mona; Orji, Rita, Dalhousie Univ, Fac Comp Sci, Halifax, NS B3H 4R2, Canada.},
	earlyaccessdate = {DEC 2024},
	eissn = {1532-7590},
	keywords-plus = {PSYCHOLOGICAL STRESS; MENTAL-HEALTH; ASSOCIATION; PREVALENCE},
	research-areas = {Computer Science; Engineering},
	web-of-science-categories = {Computer Science, Cybernetics; Ergonomics},
	author-email = {mona.alhasani@dal.ca},
	researcherid-numbers = {Orji, Rita/JHU-4454-2023 Alhasani, Mona/KIE-4076-2024},
	orcid-numbers = {Alhasani, Mona/0000-0001-6604-8750 Orji, Rita/0000-0001-6152-8034},
	funding-acknowledgement = {Canada Research Chairs Program; Natural Sciences and Engineering Research Council of Canada (NSERC) through the Discovery Grant},
	funding-text = {This research was undertaken, in part, thanks to funding from the Canada Research Chairs Program. We acknowledge the support of the Natural Sciences and Engineering Research Council of Canada (NSERC) through the Discovery Grant. The research is conducted as part of Dalhousie University's Persuasive Computing Lab.},
	number-of-cited-references = 70,
	times-cited = {0},
	usage-count-last-180-days = 1,
	usage-count-since-2013 = 8,
	journal-iso = {Int. J. Hum.-Comput. Interact.},
	doc-delivery-number = {6CY0K},
	web-of-science-index = {Science Citation Index Expanded (SCI-EXPANDED); Social Science Citation Index (SSCI)},
	unique-id = {WOS:001370318300001},
	da = {2025-10-31}
}
@article{Heimerl20251219,
	title = {The ForDigitStress Dataset: A Multi-Modal Dataset for Automatic Stress Recognition},
	author = {Heimerl, Alexander and Prajod, Pooja and Mertes, Silvan and Baur, Tobias and Kraus, Matthias and Liu, Ailin and Risack, Helen and Rohleder, Nicolas and André, Elisabeth and Becker, Linda},
	year = 2025,
	month = {APR-JUN},
	journal = {IEEE Transactions on Affective Computing},
	publisher = {Institute of Electrical and Electronics Engineers Inc.},
	address = {445 HOES LANE, PISCATAWAY, NJ 08855-4141 USA},
	volume = 16,
	number = 2,
	pages = {1219--1234},
	doi = {10.1109/TAFFC.2024.3501400},
	issn = 19493045,
	url = {https://www.scopus.com/inward/record.uri?eid=2-s2.0-85210086762&doi=10.1109%2FTAFFC.2024.3501400&partnerID=40&md5=b5ed6d1fd9618c4dd15d6567fd7bbef7},
	note = {Cited by: 0; All Open Access; Green Accepted Open Access; Green Open Access; Hybrid Gold Open Access},
	affiliations = {Universität Augsburg, Lab for Human-Centered AI, Augsburg, Germany; Friedrich-Alexander-Universität Erlangen-Nürnberg, Department of Psychology, Erlangen, Germany; Vinzenz Pallotti University, Vallendar, Germany},
	abstract = {We present a multi-modal stress dataset that uses digital job interviews to induce stress. The dataset provides multi-modal data of 40 participants including audio, video (motion capturing, facial landmarks, eye tracking), as well as physiological information (photoplethysmography, electrodermal activity). In addition to that, the dataset contains time-continuous annotations for stres…
	author_keywords = {Affective computing; digital stress; job interviews; multimodal dataset; stress; stress dataset; stress physiology},
	keywords = {Long short-term memory; Photoplethysmography; Affective Computing; Digital stress; Job interviews; Memory network; Multi-modal; Multi-modal dataset; Short term memory; Stress dataset; Stress physiologies; Stress recognition; Support vector machines},
	correspondence_address = {A. Heimerl; Augsburg University, Lab for Human-Centered AI, Augsburg, 86159, Germany; email: alexander.heimerl@uni-a.de},
	language = {English},
	abbrev_source_title = {IEEE Trans. Affective Comput.},
	type = {Article},
	publication_stage = {Final},
	source = {Scopus},
	affiliation = {Heimerl, A (Corresponding Author), Augsburg Univ, Lab Human Ctr AI, D-86159 Augsburg, Germany. Heimerl, Alexander; Prajod, Pooja; Mertes, Silvan; Baur, Tobias; Kraus, Matthias; Liu, Ailin; Risack, Helen; Andre, Elisabeth, Augsburg Univ, Lab Human Ctr AI, D-86159 Augsburg, Germany. Rohleder, Nicolas, Friedrich Alexander Univ, Dept Psychol, D-91052 Erlangen, Germany. Becker, Linda, V…
	keywords-plus = {HEART-RATE; ELECTRODERMAL ACTIVITY; PUPIL},
	research-areas = {Computer Science},
	web-of-science-categories = {Computer Science, Artificial Intelligence; Computer Science, Cybernetics},
	author-email = {alexander.heimerl@uni-a.de pooja.prajod@uni-a.de silvan.mertes@uni-a.de tobias.baur@uni-a.de matthias.kraus@uni-a.de ailin.liu@rwth-aachen.de helenrisack@yahoo.de nicolas.rohleder@fau.de elisabeth.andre@uni-a.de linda.becker@vp-uni.de},
	researcherid-numbers = {Mertes, Silvan/GWZ-4755-2022 Andre, Elisabeth/AAW-4960-2021 Prajod, Pooja/JJC-6495-2023 Rohleder, Nicolas/N-7598-2013},
	orcid-numbers = {Prajod, Pooja/0000-0002-3168-3508 Rohleder, Nicolas/0000-0003-2602-517X},
	funding-acknowledgement = {Bavarian Research Association on Healthy Use of Digital Technologies and Media (ForDigitHealth) - Bavarian Ministry of Science and Arts; Emerging Talents Initiative of the Friedrich-Alexander-Universitat Erlangen-Nurnberg},
	funding-text = {This work was supported in part of the Bavarian Research Association on Healthy Use of Digital Technologies and Media (ForDigitHealth), whichis funded by the Bavarian Ministry of Science and Arts. Linda Becker was funded by the Emerging Talents Initiative of the Friedrich-Alexander-Universitat Erlangen-Nurnberg.},
	number-of-cited-references = 82,
	times-cited = {0},
	usage-count-last-180-days = 3,
	usage-count-since-2013 = 3,
	journal-iso = {IEEE Trans. Affect. Comput.},
	doc-delivery-number = {3GC0L},
	web-of-science-index = {Science Citation Index Expanded (SCI-EXPANDED)},
	unique-id = {WOS:001499503500004},
	oa = {Green Submitted, hybrid},
	da = {2025-10-31}
}
@article{Merlici20252445,
	title = {This is Too Much! Social media integration and adults’ psychological distress: the mediating role of cyber and place-based information overload},
	author = {Merlici, Ioan Alex and Maftei, Alexandra and Opariuc, Cristian Dan},
	year = 2025,
	month = {JUN 15},
	journal = {Behaviour and Information Technology},
	publisher = {Taylor and Francis Ltd.},
	address = {2-4 PARK SQUARE, MILTON PARK, ABINGDON OR14 4RN, OXON, ENGLAND},
	volume = 44,
	number = 10,
	pages = {2445--2455},
	doi = {10.1080/0144929X.2024.2406252},
	issn = {0144929X; 13623001},
	url = {https://www.scopus.com/inward/record.uri?eid=2-s2.0-85204772014&doi=10.1080%2F0144929X.2024.2406252&partnerID=40&md5=b660bca7672786a657ceeee192fb3fe2},
	note = {Cited by: 1},
	affiliations = {Universitatea Alexandru Ioan Cuza, Department of Educational Sciences, Iasi, Romania; Universitatea din Bucuresti, Department of Psychology, Bucharest, Romania},
	abstract = {The present study examined the predictive role of social media use on adults’ psychological distress through the mediating role of one of the digital stress factors, i.e. information overload. A sample of 295 participants aged 18–41 (M age = 21.15, SD = 3.67, 82% females) filled out self-reported questionnaires measuring social media integration, anxiety, depression, and stress sympto…
	author_keywords = {digital stress; distress; information overload; Social media; young adults},
	keywords = {Digital stress; Distress; Emotional connections; Information overloads; Mediating roles; Place-based; Psychological distress; Social integrations; Social media; Young adults; Social psychology},
	correspondence_address = {A. Maftei; Faculty of Psychology and Education Sciences, Department of Education Sciences, ‘Alexandru Ioan Cuza’ University, Iasi, Romania; email: psihologamaftei@gmail.com},
	coden = {BEITD},
	language = {English},
	abbrev_source_title = {Behav Inf Technol},
	type = {Article},
	publication_stage = {Final},
	source = {Scopus},
	affiliation = {Maftei, A (Corresponding Author), Alexandru Ioan Cuza Univ, Fac Psychol \& Educ Sci, Dept Educ Sci, 3 Toma Cozma St, Iasi, Romania. Merlici, Ioan-Alex; Maftei, Alexandra; Opariuc-Dan, Cristian, Alexandru Ioan Cuza Univ, Fac Psychol \& Educ Sci, Dept Educ Sci, 3 Toma Cozma St, Iasi, Romania. Opariuc-Dan, Cristian, Bucharest Univ, Fac Psychol \& Educ Sci, Dept Psychol, Bucharest, Rom…
	earlyaccessdate = {SEP 2024},
	eissn = {1362-3001},
	keywords-plus = {ASSOCIATION; DEPRESSION; ANXIETY; HEALTH},
	research-areas = {Computer Science; Engineering},
	web-of-science-categories = {Computer Science, Cybernetics; Ergonomics},
	author-email = {psihologamaftei@gmail.com},
	researcherid-numbers = {Opariuc-Dan, Cristian/A-6000-2015 Cobzeanu, Alexandra/ABB-6674-2020},
	orcid-numbers = {Opariuc-Dan, Cristian/0000-0003-4079-0142},
	number-of-cited-references = 57,
	times-cited = 1,
	usage-count-last-180-days = 11,
	usage-count-since-2013 = 32,
	journal-iso = {Behav. Inf. Technol.},
	doc-delivery-number = {4KX8Q},
	web-of-science-index = {Science Citation Index Expanded (SCI-EXPANDED); Social Science Citation Index (SSCI)},
	unique-id = {WOS:001320042700001},
	da = {2025-10-31}
}
@article{Angioletti2025147,
	title = {Neuroscientific protocols for the assessment and management of physiological responses to digital technostress},
	author = {Angioletti, Laura and Fronda, Giulia},
	year = 2025,
	month = {MAY 4},
	journal = {Social Neuroscience},
	publisher = {Taylor and Francis Ltd.},
	address = {2-4 PARK SQUARE, MILTON PARK, ABINGDON OX14 4RN, OXON, ENGLAND},
	volume = 20,
	number = 3,
	pages = {147--153},
	doi = {10.1080/17470919.2024.2369290},
	issn = {17470919; 17470927},
	url = {https://www.scopus.com/inward/record.uri?eid=2-s2.0-85196378654&doi=10.1080%2F17470919.2024.2369290&partnerID=40&md5=4b49a32f6f1595cc738d5ff5bb96d5e3},
	note = {Cited by: 4},
	affiliations = {Università Cattolica del Sacro Cuore, International Research Center for Cognitive Applied Neuroscience (IrcCAN), Milan, Italy; Università Cattolica del Sacro Cuore, Department of Psychology, Milan, Italy},
	abstract = {The digitalization process and the constant and prolonged use of digital technologies can lead to the development of digital stress, defined with the term technostress. This type of stress is related to the relationship between individuals and digital technologies and can lead to some related drifts, such as techno-anxiety and techno-addiction, concerning states of anxiety, apprehensi…
	author_keywords = {Digital stress; neuroscientific protocols; physiological systems; social neuroscience; technostress},
	keywords = {digital technology; human; mental stress; pathophysiology; psychology; Digital Technology; Humans; Stress, Psychological},
	correspondence_address = {L. Angioletti; International research center for Cognitive Applied Neuroscience (IrcCAN), Università Cattolica del Sacro Cuore, Milan, Italy; email: laura.angioletti1@unicatt.it},
	pmid = 41077590,
	language = {English},
	abbrev_source_title = {Soc. Neurosci.},
	type = {Note},
	publication_stage = {Final},
	source = {Scopus},
	affiliation = {Angioletti, L (Corresponding Author), Univ Cattolica Sacro Cuore, Dept Psychol, Largo Gemelli 1, I-20123 Milan, Italy. Angioletti, Laura; Fronda, Giulia, Univ Cattolica Sacro Cuore, Int Res Ctr Cognit Appl Neurosci IrcCAN, Milan, Italy. Angioletti, Laura; Fronda, Giulia, Univ Cattolica Sacro Cuore, Dept Psychol, Res Unit Affect \& Social Neurosci, Milan, Italy. Angioletti, Laura, U…
	earlyaccessdate = {JUN 2024},
	eissn = {1747-0927},
	keywords-plus = {STRESS-MANAGEMENT; COMPUTER; STRAIN; USERS; WORK; FACE; EEG},
	research-areas = {Neurosciences \& Neurology; Psychology},
	web-of-science-categories = {Neurosciences; Psychology},
	author-email = {laura.angioletti1@unicatt.it},
	researcherid-numbers = {Angioletti, Laura/K-5528-2019},
	orcid-numbers = {Angioletti, Laura/0000-0002-3027-2272},
	number-of-cited-references = 53,
	times-cited = 4,
	usage-count-last-180-days = 11,
	usage-count-since-2013 = 18,
	journal-iso = {Soc. Neurosci.},
	doc-delivery-number = {8KT2U},
	web-of-science-index = {Science Citation Index Expanded (SCI-EXPANDED)},
	unique-id = {WOS:001251058400001},
	da = {2025-10-31},
	date = {2024-06-19}
}
@article{Abueva20252179,
	title = {Digital Technologies and Student Mental Health: Risks of Social Media and the Promise of Virtual Reality and Autonomous Sensory Meridian Response Interventions},
	author = {Abueva, Nurbanu and Buzelo, Anna and Wu, Yanqiu and Turniyazova, Zhanar and Karakushev, Dulat and Obrenovic, Bojan},
	year = 2025,
	journal = {Psychology Research and Behavior Management},
	publisher = {Dove Medical Press Ltd},
	address = {PO BOX 300-008, ALBANY, AUCKLAND 0752, NEW ZEALAND},
	volume = 18,
	pages = {2179--2191},
	doi = {10.2147/PRBM.S540053},
	issn = 11791578,
	url = {https://www.scopus.com/inward/record.uri?eid=2-s2.0-105019082073&doi=10.2147%2FPRBM.S540053&partnerID=40&md5=d2354566720d1aeba19b035201bc924b},
	note = {Cited by: 0; All Open Access; Gold Open Access},
	affiliations = {Zhejiang University of Foreign Studies, Institute of European Languages, Yuexiu, China; Turan University, Graduate School of Media and Intercultural Communication, Almaty, Kazakhstan; TaiZhou University, School of Foreign Languages, Linhai, China; "Q" University, Academic School Psychology and Journalism, Almaty, Kazakhstan; "Q" University, School of Business and Management, Almat…
	abstract = {Introduction: The rapid growth of social media use among students has raised concerns about its impact on mental health. While excessive engagement can increase anxiety and stress, emerging virtual technologies show potential as tools for psychological support. Methods: A mixed-methods experimental study was conducted in a university in Kazakhstan, combining quantitative and qualitati…
	author_keywords = {ASMR interventions; digital detox; social media anxiety; student mental health; virtual reality meditation},
	correspondence_address = {B. Obrenovic; School of Business and Management, Q University, Almaty, Kazakhstan; email: bojan@inovatus-usluge.hr},
	language = {English},
	abbrev_source_title = {Psychol. Res. Behav. Manage.},
	type = {Article},
	publication_stage = {Final},
	source = {Scopus},
	affiliation = {Obrenovic, B (Corresponding Author), Q Univ, Sch Business \& Management, Alma Ata, Kazakhstan. Abueva, Nurbanu, Zhejiang Univ Foreign Studies, Inst European Languages, Yuexiu, Peoples R China. Abueva, Nurbanu; Buzelo, Anna; Karakushev, Dulat, Turan Univ, Grad Sch Media \& Intercultural Commun, Alma Ata, Kazakhstan. Wu, Yanqiu, Taizhou Univ, Inst Foreign Languages, Taizhou, Peoples …
	keywords = {student mental health; social media anxiety; digital detox; virtual reality meditation; ASMR interventions},
	keywords-plus = {ADOLESCENTS},
	research-areas = {Psychology; Psychiatry},
	web-of-science-categories = {Psychology, Clinical; Psychiatry; Psychology, Multidisciplinary},
	author-email = {bojan@inovatus-usluge.hr},
	funding-acknowledgement = {Zhejiang University of Foreign Studies Yuexiu; Turan University},
	funding-text = {This research received no external funding. The APC was funded by Zhejiang University of Foreign Studies Yuexiu and Turan University.},
	number-of-cited-references = 58,
	times-cited = {0},
	usage-count-last-180-days = {0},
	usage-count-since-2013 = {0},
	journal-iso = {Psychol. Res. Behav. Manag.},
	doc-delivery-number = {8SV4Q},
	web-of-science-index = {Social Science Citation Index (SSCI)},
	unique-id = {WOS:001596509200001},
	oa = {gold},
	da = {2025-10-31}
}
@article{Tultabayev2025,
	title = {Validation of the hypothesis on the protective role of functional beverages in mitigating the adverse health effects of digital technologies},
	author = {Tultabayev, Mukhtar Ch and Zhumanova, U. T. and Tultabayeva, Tamara Ch and Shoman, Aruzhan Y.},
	year = 2025,
	month = {SEP 9},
	journal = {Frontiers in Nutrition},
	publisher = {Frontiers Media SA},
	address = {AVENUE DU TRIBUNAL FEDERAL 34, LAUSANNE, CH-1015, SWITZERLAND},
	volume = 12,
	pages = {},
	doi = {10.3389/fnut.2025.1626046},
	issn = {2296861X},
	url = {https://www.scopus.com/inward/record.uri?eid=2-s2.0-105018775951&doi=10.3389%2Ffnut.2025.1626046&partnerID=40&md5=28a18b3d5791daf6029ad47c4e546e6c},
	note = {Cited by: 0; All Open Access; Gold Open Access; Green Accepted Open Access; Green Open Access},
	affiliations = {K.Kulazhanov Kazakh University of Technology and Business, Astana, Kazakhstan; S. Seifullin Kazakh Agrotechnical Research University, Astana, Kazakhstan; S. Seifullin Kazakh Agrotechnical Research University, Department of Food Technology and Processing Products, Astana, Kazakhstan; Astana IT University, Scientific and Innovation Center Agro Tech, Astana, Kazakhstan},
	abstract = {The widespread adoption of digital technologies (DT) and artificial intelligence (AI) has led to the emergence of digital stress (DS), characterized by anxiety, cognitive overload, visual fatigue, and emotional exhaustion. This study aims to validate the objective that functional beverages (FB), containing vitamins, minerals, probiotics, adaptogens, and antioxidants, can mitigate the …
	author_keywords = {bioactive compounds; digital stress; digital technologies; functional beverages; health resilience; personalized nutrition},
	correspondence_address = {M. Tultabayev; Department of Kazakh University of Technology and Business of K. Kulazhanov, Astana, Kazakhstan; email: yrath2510@gmail.com},
	language = {English},
	abbrev_source_title = {Front. Nutr.},
	type = {Article},
	publication_stage = {Final},
	source = {Scopus},
	affiliation = {Tultabayev, M (Corresponding Author), Dept Kazakh Univ Technol \& Business K Kulazhanov, Astana, Kazakhstan. Tultabayev, Mukhtar, Dept Kazakh Univ Technol \& Business K Kulazhanov, Astana, Kazakhstan. Zhumanova, Umyt, S Seifullin Kazakh Agrotech Res Univ, Astana, Kazakhstan. Tultabayeva, Tamara, S Seifullin Kazakh Agrotech Res Univ, Dept Food Technol \& Proc Prod, Astana, Kazakhsta…
	article-number = 1626046,
	keywords = {functional beverages; digital stress; bioactive compounds; health resilience; personalized nutrition; digital technologies},
	keywords-plus = {SCHIZOPHRENIA; ASSOCIATIONS; DISORDER; STRESS},
	research-areas = {Nutrition \& Dietetics},
	web-of-science-categories = {Nutrition \& Dietetics},
	author-email = {yrath2510@gmail.com},
	funding-acknowledgement = {Science Committee of the Ministry of Science and Higher Education of the Republic of Kazakhstan {[}AP23488817]; {[}2024-2026]},
	funding-text = {The author(s) declare that financial support was received for the research and/or publication of this article. This study was conducted within the framework of the grant project No. AP23488817, ``Development of technology for the production of fortified drinks enriched with oxygen using the Scheffe simplex lattice plan,{''} funded by the Science Committee of the Ministry of Scienc…
	number-of-cited-references = 47,
	times-cited = {0},
	usage-count-last-180-days = {0},
	usage-count-since-2013 = {0},
	journal-iso = {Front. Nutr.},
	doc-delivery-number = {7PI4I},
	web-of-science-index = {Science Citation Index Expanded (SCI-EXPANDED)},
	unique-id = {WOS:001576465000001},
	oa = {Green Submitted, gold},
	da = {2025-10-31},
	date = {2025-09-09}
}
@article{Rohleder2025e0331963,
	title = {Study protocol for a systematic review with meta-analysis to compare digital stress tests regarding their psychological and physiological stress responses},
	author = {null, null and null, null and Rohleder, Nicolas},
	year = 2025,
	month = {SEP 26},
	journal = {PLOS ONE},
	publisher = {PUBLIC LIBRARY SCIENCE},
	address = {1160 BATTERY STREET, STE 100, SAN FRANCISCO, CA 94111 USA},
	volume = 20,
	number = 9,
	pages = {e0331963},
	doi = {10.1371/journal.pone.0331963},
	issn = 19326203,
	url = {https://www.scopus.com/inward/record.uri?eid=2-s2.0-105017416887&doi=10.1371%2Fjournal.pone.0331963&partnerID=40&md5=c6302312be4a3bc74df0de46703394e0},
	note = {Cited by: 0; All Open Access; Gold Open Access; Green Accepted Open Access; Green Open Access},
	affiliations = {Friedrich-Alexander-Universität Erlangen-Nürnberg, Institute of Psychology, Erlangen, Germany},
	abstract = {BACKGROUND AND AIM: Stress is a phenomenon of everyday life that all humans are exposed to, and that can have negative effects on health. Exposure to chronic stress has been associated with development of several diseases, but also acute stress can have detrimental health effects. To understand acute stress, standardized laboratory protocols are frequently employed. However, these pro…
	keywords = {comparative study; diagnosis; human; mental stress; meta analysis (topic); physiological stress; physiology; psychology; systematic review (topic); Humans; Meta-Analysis as Topic; Stress, Physiological; Stress, Psychological; Systematic Reviews as Topic},
	pmid = 41004530,
	language = {English},
	abbrev_source_title = {PLoS One},
	type = {Article},
	publication_stage = {Final},
	source = {Scopus},
	affiliation = {Rohleder, N (Corresponding Author), Friedrich Alexander Univ Erlangen Nurnberg, Inst Psychol, Chair Hlth Psychol, Erlangen, Bavaria, Germany. Reiser, Lara; Diaconescu, Luciana; Rohleder, Nicolas, Friedrich Alexander Univ Erlangen Nurnberg, Inst Psychol, Chair Hlth Psychol, Erlangen, Bavaria, Germany.},
	article-number = {e0331963},
	eissn = {1932-6203},
	keywords-plus = {PSYCHOSOCIAL STRESS; HPA AXIS; GRADE; CORTISOL; QUALITY; STRENGTH; TASK; BIAS},
	research-areas = {Science \& Technology - Other Topics},
	web-of-science-categories = {Multidisciplinary Sciences},
	author-email = {nicolas.rohleder@fau.de},
	researcherid-numbers = {Rohleder, Nicolas/N-7598-2013},
	orcid-numbers = {Rohleder, Nicolas/0000-0003-2602-517X},
	number-of-cited-references = 51,
	times-cited = {0},
	usage-count-last-180-days = 2,
	usage-count-since-2013 = 2,
	journal-iso = {PLoS One},
	doc-delivery-number = {7YD6M},
	web-of-science-index = {Science Citation Index Expanded (SCI-EXPANDED)},
	unique-id = {WOS:001582434600003},
	oa = {Green Submitted, gold},
	da = {2025-10-31},
	date = {2025-09-26}
}
@article{Koban2025,
	title = {When Digital Connectivity Drivers Meet Digital Disconnection: A Cross-Country Study on Smartphone Checking, Digital Disconnection Strategies, and Digital Stress},
	author = {Koban, Kevin},
	year = 2025,
	month = {2025 SEP 29},
	journal = {Mobile Media and Communication},
	publisher = {SAGE Publications Ltd},
	address = {2455 TELLER RD, THOUSAND OAKS, CA 91320 USA},
	pages = {},
	doi = {10.1177/20501579251378561},
	issn = {20501587; 20501579},
	url = {https://www.scopus.com/inward/record.uri?eid=2-s2.0-105017413563&doi=10.1177%2F20501579251378561&partnerID=40&md5=e6002602c0ccc2afe847de698f2995c3},
	note = {Cited by: 0; All Open Access; Hybrid Gold Open Access},
	affiliations = {Universität Wien, Department of Communication, Vienna, Austria},
	abstract = {In today's digitized societies, where constant connectivity is perceived as a social norm, many people voluntarily seek temporary digital disconnection to balance out benefits and harms. Given that any direct effectiveness of digital disconnection is limited, recent approaches emphasized its conditionality. Conducted in two culturally dissimilar countries (the United States and Indone…
	author_keywords = {cross-country survey; Cross-sectional survey; digital disconnection; digital stress; smartphone habits},
	correspondence_address = {K. Koban; Department of Communication, University of Vienna, Vienna, Austria; email: kevin.koban@univie.ac.at},
	language = {English},
	abbrev_source_title = {Mob. Media Commun.},
	type = {Article},
	publication_stage = {aip},
	source = {Scopus},
	affiliation = {Koban, K (Corresponding Author), Univ Vienna, Dept Commun, Wahringer Str 29 R 7-36, A-1090 Vienna, Austria. Koban, Kevin, Univ Vienna, Dept Commun, Wahringer Str 29 R 7-36, A-1090 Vienna, Austria.},
	earlyaccessdate = {SEP 2025},
	eissn = {2050-1587},
	keywords = {Cross-sectional survey; cross-country survey; smartphone habits; digital disconnection; digital stress},
	keywords-plus = {COMPULSIVE USE; HABITS; COMMUNICATION},
	research-areas = {Communication},
	web-of-science-categories = {Communication},
	author-email = {kevin.koban@univie.ac.at},
	funding-acknowledgement = {Austrian Science Fund (FWF) {[}P 33413-G]; European Research Council (ERC) under the European Union's Horizon Europe program for research and innovation {[}101055073]},
	funding-text = {The author disclosed receipt of the following financial support for the research, authorship, and/or publication of this article: Data collection was funded by the Austrian Science Fund (FWF) as part of the project ``Social Media Use and Adolescents' Well-Being{''} (P 33413-G). Furthermore, the author also received funding from the European Research Council (ERC) under the Europea…
	number-of-cited-references = 56,
	times-cited = {0},
	usage-count-last-180-days = 5,
	usage-count-since-2013 = 5,
	journal-iso = {Mob. Media Commun.},
	doc-delivery-number = {8AH1Z},
	web-of-science-index = {Social Science Citation Index (SSCI)},
	unique-id = {WOS:001583888100001},
	oa = {hybrid},
	da = {2025-10-31},
	date = {2025-09-29}
}
@article{Schlenger2025,
	title = {Assessing Work-Related Stressors in Online Counseling: Cross-Sectional Questionnaire Development Study},
	author = {Schlenger, Wiebke and Joellenbeck, Marlies and Ochsmann, Elke B.},
	year = 2025,
	month = {September},
	journal = {JMIR Formative Research},
	publisher = {JMIR Publications Inc.},
	address = {130 QUEENS QUAY East, Unit 1100, TORONTO, ON M5A 0P6, CANADA},
	volume = 9,
	pages = {},
	doi = {10.2196/65766},
	issn = {2561326X},
	url = {https://www.scopus.com/inward/record.uri?eid=2-s2.0-105017129721&doi=10.2196%2F65766&partnerID=40&md5=d06760cab316cf7e8f38afd16595b9c0},
	note = {Cited by: 0},
	affiliations = {Universität zu Lübeck, Institute of Occupational Health, Lubeck, Germany; Universitätsklinikum des Saarlandes Medizinische Fakultät der Universität des Saarlandes, Institute for Occupational Medicine and Public Health, Homburg, Germany},
	abstract = {Background: The rapid digitalization of health and social services, particularly accelerated by the COVID-19 pandemic, has led to a widespread adoption of online counseling. While offering flexibility and improved access for clients, online counseling presents new challenges for counselors, including technical issues, difficulties in building therapeutic relationships, and changes in …
	author_keywords = {digital transformation; employee health; online counseling; questionnaire; therapeutic relationship; work organization; workplace risk assessments},
	correspondence_address = {E. Ochsmann; Institute of Occupational Medicine and Public Health, Faculty of Medicine, Saarland University, Homburg/Saar, Germany; email: elke.ochsmann@uks.eu},
	language = {English},
	abbrev_source_title = {JMIR Form. Res.},
	type = {Article},
	publication_stage = {Final},
	source = {Scopus},
	affiliation = {Ochsmann, E (Corresponding Author), Saarland Univ, Inst Occupat Med \& Publ Hlth, Fac Med, Kirrberger Str 100, D-66424 Homburg, Germany. Schlenger, Wiebke; Joellenbeck, Marlies, Lubeck Univ, Inst Occupat Hlth Prevent \& Hlth Management, Fac Med, Lubeck, Germany. Ochsmann, Elke, Saarland Univ, Inst Occupat Med \& Publ Hlth, Fac Med, Kirrberger Str 100, D-66424 Homburg, Germany.},
	article-number = {e65766},
	eissn = {2561-326X},
	keywords = {workplace risk assessments; digital transformation; questionnaire; online counseling; therapeutic relationship; work organization; employee health},
	keywords-plus = {FACE-TO-FACE; BURNOUT; TECHNOSTRESS; ALLIANCE; THERAPY},
	research-areas = {Health Care Sciences \& Services; Medical Informatics},
	web-of-science-categories = {Health Care Sciences \& Services; Medical Informatics},
	author-email = {elke.ochsmann@uks.eu},
	funding-acknowledgement = {Employer's Liability Insurance Association for Health Services and Welfare Care (BGW) {[}extFF\_1379]},
	funding-text = {We want to thank all voluntary questionnaire participants. This research was funded by the Employer's Liability Insurance Association for Health Services and Welfare Care (BGW; grant extFF\_1379) . The authors attest that there was no use of generative artificial intelligence (AI) technology in the generation of the text or other informational content of this manuscript. After rev…
	number-of-cited-references = 51,
	times-cited = {0},
	usage-count-last-180-days = {0},
	usage-count-since-2013 = {0},
	journal-iso = {JMIR Form. Res.},
	doc-delivery-number = {8IU0Z},
	web-of-science-index = {Emerging Sources Citation Index (ESCI)},
	unique-id = {WOS:001589669200027},
	oa = {Green Submitted, gold},
	da = {2025-10-31},
	date = {2025-09-25}
}
@article{Andersen2025,
	title = {Behind the screens: what underlies the experience of social media as a stressor among adolescents},
	author = {Andersen, Amanda Iselin Olesen and Reiten Finserås, Turi and Hjetland, Gunnhild J. and Bøe, Tormod and Sivertsen, Børge and Skogen, Jens Christoffer},
	year = 2025,
	month = {DEC 31},
	journal = {International Journal of Adolescence and Youth},
	publisher = {Routledge},
	address = {2-4 PARK SQUARE, MILTON PARK, ABINGDON OX14 4RN, OXON, ENGLAND},
	volume = 30,
	number = 1,
	pages = {},
	doi = {10.1080/02673843.2025.2559813},
	issn = {02673843},
	url = {https://www.scopus.com/inward/record.uri?eid=2-s2.0-105017053445&doi=10.1080%2F02673843.2025.2559813&partnerID=40&md5=8b65a63325555689ad7c5d20c1ae8b98},
	note = {Cited by: 0; All Open Access; Gold Open Access},
	affiliations = {Universitetet i Bergen, Department of Psychosocial Science, Bergen, Norway; Folkehelseinstituttet, Department of Health Promotion, Oslo, Norway; Folkehelseinstituttet, Centre for Evaluation of Public Health Measures, Oslo, Norway; NORCE Research AS, Bergen, Norway; Stavanger Universitetssjukehus, Stavanger, Norway},
	abstract = {This study explores which aspects of social media use are associated with experiencing it as a stressor among Norwegian adolescents. Data include 3568 participants (aged 16−18), with a longitudinal subsample (n = 432). The outcome was a single item assessing whether social media is perceived as a stressor; 35% reported this at least sometimes. Fourteen predictors were selected from a …
	author_keywords = {adolescents; Digital stress; fear of missing out; mental health; problematic use; social media},
	keywords = {adolescent; article; fear of missing out; female; human; interview; longitudinal study; male; mental health; Norwegian (people); physiological stress; questionnaire; social media; United Kingdom},
	correspondence_address = {A.I.O. Andersen; Department of Psychosocial Science, Faculty of Psychology, University of Bergen, Bergen, Norway; email: amanda.andersen@uib.no},
	language = {English},
	abbrev_source_title = {Int. J. Adolesc. Youth},
	type = {Article},
	publication_stage = {Final},
	source = {Scopus},
	affiliation = {Andersen, AIO (Corresponding Author), Univ Bergen, Fac Psychol, Dept Psychosocial Sci, Bergen, Norway. Andersen, AIO (Corresponding Author), Norwegian Inst Publ Hlth, Dept Hlth Promot, Bergen, Norway. Andersen, Amanda Iselin Olesen; Boe, Tormod, Univ Bergen, Fac Psychol, Dept Psychosocial Sci, Bergen, Norway. Andersen, Amanda Iselin Olesen; Finseras, Turi Reiten; Hjetland, Gunnhild…
	article-number = 2559813,
	eissn = {2164-4527},
	keywords-plus = {FACEBOOK USE; PSYCHOLOGICAL DISTRESS; NETWORKING SITES; COLLEGE-STUDENTS; MENTAL-HEALTH; GENDER; ASSOCIATIONS; CONNECTION; MOOD; FEAR},
	research-areas = {Psychology},
	web-of-science-categories = {Psychology, Developmental},
	author-email = {amanda.andersen@uib.no},
	researcherid-numbers = {BÃ¸e, Tormod/GPF-4394-2022 Andersen, Amanda/OHT-3829-2025 Skogen, Jens Christoffer/LPR-0817-2024 Sivertsen, Børge/JRY-4994-2023},
	orcid-numbers = {Andersen, Amanda/0009-0004-8131-4622},
	number-of-cited-references = 110,
	times-cited = {0},
	usage-count-last-180-days = 3,
	usage-count-since-2013 = 3,
	journal-iso = {Int. J. Adolesc. Youth},
	doc-delivery-number = {7NE5C},
	web-of-science-index = {Emerging Sources Citation Index (ESCI)},
	unique-id = {WOS:001575001100001},
	oa = {gold},
	da = {2025-10-31}
}
@article{Vikoler2025,
	title = {Digital Stress Induction in Daily Life Using the Salzburg Mobile Stress Induction (SMSI): Development and Ambulatory Evaluation Study},
	author = {Vikoler, Thomas and Ganesch, Heike and Dubravac, Jasmina and Traut-Mattausch, Eva},
	year = 2025,
	month = {SEP 18},
	journal = {Journal of Medical Internet Research},
	publisher = {JMIR Publications Inc.},
	address = {130 QUEENS QUAY East, Unit 1100, TORONTO, ON M5A 0P6, CANADA},
	volume = 27,
	number = 1,
	pages = {},
	doi = {10.2196/75785},
	issn = 14388871,
	url = {https://www.scopus.com/inward/record.uri?eid=2-s2.0-105016167129&doi=10.2196%2F75785&partnerID=40&md5=788ac2f8a7ad4b41601a32a38484ca89},
	note = {Cited by: 0; All Open Access; Gold Open Access; Green Accepted Open Access; Green Open Access},
	affiliations = {Universität Salzburg, Department of Psychology, Salzburg, Austria},
	abstract = {Background: The use of digital technology enabled examining stress in everyday life. However, ambulatory research depends on the natural occurrence of stressful situations while most standardized stress inductions rely on cost- and labor-expensive laboratory experiments, which are limited in their infrequent applicability. Objective: We developed the Salzburg Mobile Stress Induction (…
	author_keywords = {acute stress; ambulatory assessment; cognitive stress test; digital health; mobile health; mobile phone; negative affect; open access material; positive affect; smartphone; within-person},
	keywords = {adult; Article; controlled study; crowdsourcing; daily life activity; digital technology; female; health survey; human; male; mental performance; negative valence; physiological stress; pilot study; Positive and Negative Affect Schedule; positive valence; salzburg mobile stress induction; stress assessment; university student; mental stress; mobile application; smartphone; young adult…
	correspondence_address = {E. Traut-Mattausch; Department of Psychology, University of Salzburg, Salzburg, Austria; email: eva.traut-mattausch@plus.ac.at},
	pmid = 40967620,
	language = {English},
	abbrev_source_title = {J. Med. Internet Res.},
	type = {Article},
	publication_stage = {Final},
	source = {Scopus},
	affiliation = {Traut-Mattausch, E (Corresponding Author), Univ Salzburg, Dept Psychol, Hellbrunner Str 34, A-5020 Salzburg, Austria. Vikoler, Thomas; Ganesch, Heike; Dubravac, Jasmina; Traut-Mattausch, Eva, Univ Salzburg, Dept Psychol, Hellbrunner Str 34, A-5020 Salzburg, Austria.},
	article-number = {e75785},
	eissn = {1438-8871},
	keywords-plus = {HEART-RATE-VARIABILITY; COGNITIVE IMPAIRMENT; SALIVARY CORTISOL; METAANALYSIS; ASSOCIATION; RESPONSES},
	research-areas = {Health Care Sciences \& Services; Medical Informatics},
	web-of-science-categories = {Health Care Sciences \& Services; Medical Informatics},
	author-email = {eva.traut-mattausch@plus.ac.at},
	researcherid-numbers = {Traut-Mattausch, Eva/C-1791-2016},
	orcid-numbers = {Traut-Mattausch, Eva/0000-0002-6301-9281},
	funding-acknowledgement = {University of Salzburg Publication Fund},
	funding-text = {Open access publication was supported by the University of Salzburg Publication Fund.},
	number-of-cited-references = 54,
	times-cited = {0},
	usage-count-last-180-days = {0},
	usage-count-since-2013 = {0},
	journal-iso = {J. Med. Internet Res.},
	doc-delivery-number = {8JS8L},
	web-of-science-index = {Science Citation Index Expanded (SCI-EXPANDED)},
	unique-id = {WOS:001590315700008},
	oa = {Green Submitted, gold},
	da = {2025-10-31},
	date = {2025-09-18}
}
@article{Mehmood2025,
	title = {Harmony in the Digital Labyrinth: The Pursuit of Psychological Well-Being for Youth in the Digital Age},
	author = {Mehmood, Khalid and Hakeem, Muhammad Mohsin and Iftikhar, Yaser and Rashid, Mohammad and Dwivedi, Anand},
	year = 2025,
	month = {2025 AUG 31},
	journal = {Scandinavian Journal of Psychology},
	publisher = {John Wiley and Sons Inc},
	address = {111 RIVER ST, HOBOKEN 07030-5774, NJ USA},
	pages = {},
	doi = {10.1111/sjop.70017},
	issn = {14679450; 00365564},
	url = {https://www.scopus.com/inward/record.uri?eid=2-s2.0-105014735788&doi=10.1111%2Fsjop.70017&partnerID=40&md5=9bca6b4df7fa9694b0074dd0d673c1b3},
	note = {Cited by: 0},
	affiliations = {Hubei Engineering University, School of Economics and Management, Xiaogan, China; NUCB Business School, Nagoya, Japan; National University of Medical Sciences, Rawalpindi, Pakistan; Indian Institute of Technology Kharagpur, Kharagpur, India; Abu Dhabi University, College of Arts and Sciences, Abu Dhabi, United Arab Emirates},
	abstract = {Social media offers numerous advantages, yet the dark side of it haunts youth. One of the several potential detrimental aspects appears as social media addiction (SmA), which poses risks to the psychological well-being (PW) of youth. Among university students, excessive social media use can lead to SmA and a subsequent decrease in PW. This study scrutinizes the mediating effects of te…
	author_keywords = {psychological well-being; self-esteem; social capital; social media addiction; techno-invasion; techno-overload},
	correspondence_address = {M. Rashid; Indian Institute of Technology, Kharagpur, India; email: rashidgeog@gmail.com},
	coden = {SJPYA},
	language = {English},
	abbrev_source_title = {Scand. J. Psychol.},
	type = {Article},
	publication_stage = {aip},
	source = {Scopus},
	affiliation = {Rashid, M (Corresponding Author), Indian Inst Technol, Kharagpur, India. Mehmood, Khalid, Hubei Engn Univ, Res Ctr Hubei Micro \& Small Enterprises Dev, Sch Econ \& Management, Xiaogan, Peoples R China. Hakeem, Muhammad Mohsin, Nagoya Univ Commerce \& Business, NUCB Business Sch, Nagoya, Japan. Iftikhar, Yaser, Natl Univ Med Sci NUMS, AFPGMI, Rawalpindi, Pakistan. Rashid, Md, India…
	earlyaccessdate = {AUG 2025},
	eissn = {1467-9450},
	keywords = {psychological well-being; self-esteem; social capital; social media addiction; techno-invasion; techno-overload},
	keywords-plus = {SOCIAL NETWORKING SITES; QUALITY-OF-LIFE; SELF-ESTEEM; INTERNET ADDICTION; PERSONALITY-TRAITS; FACEBOOK FRIENDS; COLLEGE-STUDENTS; MEDIATING ROLES; TECHNOSTRESS; HEALTH},
	research-areas = {Psychology},
	web-of-science-categories = {Psychology, Multidisciplinary},
	author-email = {khalid@hbeu.edu.cn rashidgeog@gmail.com},
	researcherid-numbers = {HAKEEM, MUHAMMADMOHSIN/KVY-8832-2024},
	number-of-cited-references = 100,
	times-cited = {0},
	usage-count-last-180-days = 2,
	usage-count-since-2013 = 2,
	journal-iso = {Scand. J. Psychol.},
	doc-delivery-number = {6SF9L},
	web-of-science-index = {Social Science Citation Index (SSCI)},
	unique-id = {WOS:001560785800001},
	da = {2025-10-31},
	date = {2025-08-31}
}
@article{Kowalski2025,
	title = {Optimizing Intervention Components of a Preventive Stress Management mHealth Intervention for Health Care Workers: Experimental Factorial Study},
	author = {Kowalski, Leo and Finnes, Anna and Koch, Sabine and Bujacz, Aleksandra},
	year = 2025,
	month = {August},
	journal = {JMIR Formative Research},
	publisher = {JMIR Publications Inc.},
	address = {130 QUEENS QUAY East, Unit 1100, TORONTO, ON M5A 0P6, CANADA},
	volume = 9,
	pages = {},
	doi = {10.2196/71032},
	issn = {2561326X},
	url = {https://www.scopus.com/inward/record.uri?eid=2-s2.0-105014217330&doi=10.2196%2F71032&partnerID=40&md5=10e596577473889f9c550bac64fc09f6},
	note = {Cited by: 0; All Open Access; Gold Open Access; Green Final Open Access; Green Open Access},
	affiliations = {Karolinska Institutet, Department of Learning, Stockholm, Sweden; Karolinska Institutet, Department of Clinical Neurosciences, Stockholm, Sweden; Region Stockholm, Academic Primary Health Care Centre, Stockholm, Sweden},
	abstract = {Background: Work stress is a prevalent risk factor for mental health problems, such as burnout and depression. Health care workers, especially during the COVID-19 pandemic, face high levels of work stress that make them a vulnerable population in need of support. Digital interventions are a promising way to combat this issue, offering the possibility of scalable programs that are easi…
	author_keywords = {digital behavior change intervention; factorial experimental design; formative assessment; mental health; mHealth; multiphase optimization strategy; stress management; work stress},
	correspondence_address = {L. Kowalski; Health Informatics Centre, Department of Learning, Informatics, Management, and Ethics, Karolinska Institutet, Stockholm, Sweden; email: leo.kowalski@ki.se},
	language = {English},
	abbrev_source_title = {JMIR Form. Res.},
	type = {Article},
	publication_stage = {Final},
	source = {Scopus},
	affiliation = {Kowalski, L (Corresponding Author), Karolinska Inst, Hlth Informat Ctr, Dept Learning Informat Management \& Ethics, Tomtebodavagen 18a, S-17165 Stockholm, Sweden. Kowalski, Leo; Koch, Sabine; Bujacz, Aleksandra, Karolinska Inst, Hlth Informat Ctr, Dept Learning Informat Management \& Ethics, Tomtebodavagen 18a, S-17165 Stockholm, Sweden. Finnes, Anna, Karolinska Inst, Dept Clin Ne…
	article-number = {e71032},
	eissn = {2561-326X},
	keywords = {digital behavior change intervention; mHealth; work stress; factorial experimental design; stress management; mental health; formative assessment; multiphase optimization strategy},
	keywords-plus = {PHYSICAL-ACTIVITY INTERVENTIONS; SWEDISH VERSION; PSYCHOMETRIC EVALUATION; NORMATIVE DATA; LEISURE-TIME; REFLECTION; RESOURCES; REDUCTION; RECOVERY; BENEFITS},
	research-areas = {Health Care Sciences \& Services; Medical Informatics},
	web-of-science-categories = {Health Care Sciences \& Services; Medical Informatics},
	author-email = {leo.kowalski@ki.se},
	researcherid-numbers = {Bujacz, Aleksandra/AAF-7894-2019 Finnes, Anna/AAH-8763-2020},
	funding-acknowledgement = {Swedish Research Council for Health, Working Life, and Welfare {[}2018-01005]},
	funding-text = {and the Swedish Research Council for Health, Working Life, and Welfare (dnr. 2018-01005) . Artificial intelligence (AI) , specifically large language models Claude and Gemini, was utilized to assist with the implementation of statistical analyses in R and to enhance the clarity and readability of the manuscript. The AI served solely as a technical and editorial tool-all conceptual…
	number-of-cited-references = 80,
	times-cited = {0},
	usage-count-last-180-days = {0},
	usage-count-since-2013 = {0},
	journal-iso = {JMIR Form. Res.},
	doc-delivery-number = {8IT8R},
	web-of-science-index = {Emerging Sources Citation Index (ESCI)},
	unique-id = {WOS:001589663200011},
	oa = {Green Published, gold},
	da = {2025-10-31},
	date = {2025-08-25}
}
@article{Puxiu2025125,
	title = {Exploring social media fatigue through WeChat Use: A diary study among university students in Liaoning, China},
	author = {Puxiu, Jia and Abd. Rahim, Normaliza and Nor, Nur Haniz Mohd},
	year = 2025,
	journal = {SEARCH Journal of Media and Communication Research},
	publisher = {Taylor's University Lakeside Campus},
	address = {C/O DR NICOLE YANG, NO 1 JALAN TAYLORS, SUBANG JAYA, SELANGOR, 47500, MALAYSIA},
	volume = 17,
	number = 2,
	pages = {125--139},
	doi = {10.58946/search-17.2.P8},
	issn = 26727080,
	url = {https://www.scopus.com/inward/record.uri?eid=2-s2.0-105013747833&doi=10.58946%2Fsearch-17.2.P8&partnerID=40&md5=85a3e2bfbab4e5c201e218481eff4304},
	note = {Cited by: 0},
	affiliations = {Taylor's University Malaysia, Faculty of Social Sciences and Leisure Management, Subang Jaya, Malaysia; Universiti Kuala Lumpur, Kuala Lumpur, Malaysia; Taylor's University Malaysia, Faculty of Social Sciences and Leisure Management, Subang Jaya, Malaysia},
	abstract = {As social media becomes increasingly integrated into everyday communication, the issue of social media fatigue faced by university students is a growing concern. This study empirically examines the primary types of fatigue associated with WeChat use among university students in Liaoning Province, China. It explains how these fatigues intersect and evolve in daily use situations. Throu…
	author_keywords = {information overload; privacy concerns; social media fatigue; WeChat use},
	correspondence_address = {J. Puxiu; School of Media & Communication (SOMAC), Faculty of Social Science & Leisure Management, Taylor’s University, Lakeside Campus, Malaysia; email: 0362521@sd.taylors.edu.my},
	language = {English},
	abbrev_source_title = {SEARCH J. Media Commun. Res.},
	type = {Article},
	publication_stage = {Final},
	source = {Scopus},
	affiliation = {Jia, PX (Corresponding Author), Taylors Univ, Sch Media \& Commun SOMAC, Fac Social Sci \& Leisure Management, Lakeside Campus, Subang Jaya, Malaysia. Jia, Puxiu, Taylors Univ, Sch Media \& Commun SOMAC, Fac Social Sci \& Leisure Management, Lakeside Campus, Subang Jaya, Malaysia. Abd Rahim, Normaliza, Taylors Univ, Lakeside Campus, Subang Jaya, Malaysia. Abd Rahim, Normaliza, Kual…
	eissn = {2672-7080},
	keywords = {WeChat use; social media fatigue; information overload; privacy concerns},
	research-areas = {Communication},
	web-of-science-categories = {Communication},
	author-email = {0362521@sd.taylors.edu.my},
	number-of-cited-references = 46,
	times-cited = {0},
	usage-count-last-180-days = 3,
	usage-count-since-2013 = 3,
	journal-iso = {SEARCH-J. Media. Commun. Res.},
	doc-delivery-number = {6QZ9U},
	web-of-science-index = {Emerging Sources Citation Index (ESCI)},
	unique-id = {WOS:001559947900008},
	da = {2025-10-31}
}
@article{Lysenko2025159,
	title = {Building Digital Safety amid Technological Modernization and New Challenges for Management Strategy},
	author = {Lysenko, Serhii O. and Verba, Olha and Kyrychenko, Viktor and Gandziuk, Vitaliy and Odobetska, Iryna},
	year = 2025,
	journal = {OIDA International Journal of Sustainable Development},
	publisher = {Ontario International Development Agency},
	volume = 18,
	number = 11,
	pages = {159--166},
	issn = {19236662; 19236654},
	url = {https://www.scopus.com/inward/record.uri?eid=2-s2.0-105013088760&partnerID=40&md5=32eb44d6ccd4821096aecf9542d05b24},
	note = {Cited by: 0},
	affiliations = {Interregional Academy of Personnel Management, Institute of Security, Kyiv, Ukraine; Lviv State University of Internal Affairs, Department of Civil Law Disciplines, Lviv, Ukraine; National University of Life and Environmental Sciences of Ukraine, Department of Computer Science, Kyiv, Ukraine; Vinnytsia Mykhailo Kotsiubynskyi State Pedagogical University, Department of Journalism, …
	abstract = {The information security system combines diverse strategies for interaction in today's digital society, which necessitates further research into the current risks associated with information protection. Increased risks of confidential information leaks and manipulation in the media space require a transformation of approaches to security guarantees. The purpose of this article is to a…
	author_keywords = {confidentiality; cyber threats; information; protection strategies; resilience; risk management; security},
	correspondence_address = {S. Lysenko; Institute of Security, Interregional Academy of Personal Management, Kyiv, Ukraine; email: crimeconsult@ukr.net},
	language = {English},
	abbrev_source_title = {OIDA Int. J. Sustainable Dev.},
	type = {Article},
	publication_stage = {Final},
	source = {Scopus}
}
@article{Cobzeanu2025,
	title = {Blurred Identity, Rising Distress: A Serial Mediation Approach to Social Media and Depression},
	author = {Cobzeanu, Alexandra and Opariuc, Cristian Dan and Cobzeanu, Bogdan Mihail},
	year = 2025,
	month = {2025 JUL 19},
	journal = {Journal of Psychology},
	publisher = {Routledge},
	address = {2-4 PARK SQUARE, MILTON PARK, ABINGDON OX14 4RN, OXON, ENGLAND},
	pages = {},
	doi = {10.1080/00223980.2025.2534801},
	issn = {19401019; 00223980},
	url = {https://www.scopus.com/inward/record.uri?eid=2-s2.0-105012442287&doi=10.1080%2F00223980.2025.2534801&partnerID=40&md5=f10c8b542da9c34c5b79c58aa59e8a2c},
	note = {Cited by: 0},
	affiliations = {Universitatea Alexandru Ioan Cuza, Iasi, Romania; Ovidius University of Constanta, Constanta, Romania; Universitatea de Medicină și Farmacie “Grigore T. Popa” Iasi, Iasi, Romania},
	abstract = {This study examines a serial mediation framework to gain a deeper understanding of how social media use affects mental health. Many young people experience a sense of emotional overload from constant connectivity (i.e., digital stress), which may be one of the earliest signs of psychological strain, and the impact on self-concept clarity may further compound these effects. Thus, we ex…
	author_keywords = {depressive symptoms; Digital stress; self-concept clarity; social media},
	correspondence_address = {A. Cobzeanu; Alexandru Ioan Cuza University, Romania; email: alexandracobzeanu@gmail.com},
	language = {English},
	abbrev_source_title = {J. Psychol.},
	type = {Article},
	publication_stage = {aip},
	source = {Scopus},
	affiliation = {Cobzeanu, A (Corresponding Author), Alexandru Ioan Cuza Univ, Fac Psychol \& Educ Sci, Dept Educ Sci, 3 Toma cozma St, Iasi, Romania. Cobzeanu, Alexandra, Alexandru Ioan Cuza Univ, Iasi, Romania. Opariuc-Dan, Cristian, Ovidius Univ, Constanta, Romania. Cobzeanu, Bogdan Mihail, Grigore T Popa Univ Med \& Pharm, Iasi, Romania.},
	earlyaccessdate = {JUL 2025},
	eissn = {1940-1019},
	keywords = {Digital stress; social media; self-concept clarity; depressive symptoms},
	keywords-plus = {SELF-CONCEPT CLARITY; FACEBOOK; STRESS; SATISFACTION; ADOLESCENTS; BEHAVIOR; SUPPORT; ASSOCIATION; PERSONALITY; ENTRAPMENT},
	research-areas = {Psychology},
	web-of-science-categories = {Psychology, Multidisciplinary},
	author-email = {alexandracobzeanu@gmail.com},
	researcherid-numbers = {Cobzeanu, Alexandra/ABB-6674-2020 Cobzeanu, Mihail/MSZ-4618-2025 Opariuc-Dan, Cristian/A-6000-2015},
	number-of-cited-references = 88,
	times-cited = {0},
	usage-count-last-180-days = 13,
	usage-count-since-2013 = 13,
	journal-iso = {J. Psychol.},
	doc-delivery-number = {5RO6D},
	web-of-science-index = {Social Science Citation Index (SSCI)},
	unique-id = {WOS:001542651800001},
	da = {2025-10-31},
	date = {2025-08-03}
}
@conference{Gupta2025,
	title = {Exploring Sustainable Digital Transformation in HRM: Advancing Employee Well-Being Through Sustainable Practices},
	author = {Gupta, Priyanka and Lakhera, Girish and Sharma, Manu and Rawat, Navneet and Joshi, Sudhanshu and Shah, Janmejai Kumar},
	year = 2025,
	publisher = {Institute of Electrical and Electronics Engineers Inc.},
	pages = {},
	doi = {10.1109/OTCON65728.2025.11070571},
	isbn = 9798331535360,
	url = {https://www.scopus.com/inward/record.uri?eid=2-s2.0-105012101727&doi=10.1109%2FOTCON65728.2025.11070571&partnerID=40&md5=02656ff930416cc167361b3528995ce9},
	note = {Cited by: 0; Conference name: 4th OPJU International Technology Conference on Smart Computing for Innovation and Advancement in Industry 5.0, OTCON 2025; Conference sponsors: ; Conference location: Raigarh; Conference code: 210441},
	affiliations = {Graphic Era Deemed to be University, Department of Management Studies, Dehradun, India; Doon University, School of Management, Dehradun, India},
	abstract = {This study employs bibliometric analysis to outline and examine the relationship between digital transformation and sustainable human resource management (HRM) incorporating the relatively newer concepts of digital stress and techno-invasion at workplace. With the use of organisational technologies getting more advanced, innovative solutions that are employees friendly to counter inhe…
	author_keywords = {Digital Stress; Digital Transformation; Sustainable Human Resource Management; Sustainable Solutions; Techno Invasion},
	keywords = {Engineering research; Research and development management; Sustainable development; Bibliometrics analysis; Digital stress; Digital transformation; Human resources management; Organisational; Sustainable human resource management; Sustainable practices; Sustainable solution; Techno invasion; Well being; Human resource management},
	correspondence_address = {P. Gupta; Graphic Era Deemed to be University, Department of Management Studies, Dehradun, India; email: priyankagupta.mgt@geu.ac.in},
	language = {English},
	abbrev_source_title = {OPJU Int. Technol. Conf. Smart Comput. Innov. Adv. Ind. 5.0, OTCON},
	type = {Conference paper},
	publication_stage = {Final},
	source = {Scopus}
}
@conference{Palamarchuk2025257,
	title = {Neuroplasticity and Digital Tools in Lifelong Learning: Cognitive Challenges and Opportunities},
	author = {Palamarchuk, Olga and Haba, Iryna and Shulha, Halyna and Khilya, Anna and Sarancha, Iryna},
	year = 2025,
	month = {June},
	journal = {ENVIRONMENT. TECHNOLOGY. RESOURCES. Proceedings of the International Scientific and Practical Conference},
	publisher = {RTU PRESS},
	volume = 2,
	pages = {257--263},
	doi = {10.17770/etr2025vol2.8599},
	isbn = 9780000000002,
	url = {https://www.scopus.com/inward/record.uri?eid=2-s2.0-105011700550&doi=10.17770%2Fetr2025vol2.8599&partnerID=40&md5=0d938485669f8c0e81b54787919b9a89},
	note = {Cited by: 0; Conference name: 16th International Scientific and Practical Conference on Environment Technology Resources, ETR 2025; Conference sponsors: ; Conference location: Rezekne; Conference code: 210354; All Open Access; Gold Open Access},
	affiliations = {Vinnytsia Mykhailo Kotsiubynskyi State Pedagogical University, Department of Psychology and Social Work, Vinnytsia, Ukraine; Vinnytsia Mykhailo Kotsiubynskyi State Pedagogical University, Department of Primary Education, Calp, Spain},
	abstract = {Neuroplasticity plays a crucial role in lifelong learning (LLL), particularly in supporting cognitive adaptability and resilience in older adults. The integration of digital learning tools has introduced new opportunities for enhancing memory, attention, and cognitive flexibility. This study explores the impact of gamification, adaptive learning platforms, and AI-driven education on n…
	author_keywords = {adaptive learning; AI in education; digital learning tools; digital stress; gamification; lifelong learning; motivation; Neuroplasticity},
	keywords = {Artificial intelligence; Cognitive systems; Computer aided instruction; Digital devices; E-learning; Learning systems; Virtual reality; Adaptive learning; AI in education; Digital learning tool; Digital stress; Digital tools; Digital-learning; Gamification; Learning tool; Life long learning; Neuroplasticity; Motivation},
	language = {English},
	abbrev_source_title = {Environ. Technol. Resour. - Proc. Int. Sci. Pract. Conf.},
	type = {Conference paper},
	publication_stage = {Final},
	source = {Scopus},
	date = {2025-06-08}
}
@article{Kollins2025,
	title = {Technology Effects and Child Health: Wellness Impact and Social Effects (TECHWISE): Protocol for a Prospective, Observational, Real-World Study},
	author = {Kollins, Scott Haden and Flannery, Jessica E. and Goetz, Karen and Akre-Bhide, Samir},
	year = 2025,
	month = {June},
	journal = {JMIR Research Protocols},
	publisher = {JMIR Publications Inc.},
	address = {130 QUEENS QUAY East, Unit 1100, TORONTO, ON M5A 0P6, CANADA},
	volume = 14,
	pages = {},
	doi = {10.2196/69358},
	issn = 19290748,
	url = {https://www.scopus.com/inward/record.uri?eid=2-s2.0-105009586587&doi=10.2196%2F69358&partnerID=40&md5=5d13b66ea9f878109a09e0c757c115b8},
	note = {Cited by: 0; All Open Access; Gold Open Access; Green Accepted Open Access; Green Open Access},
	affiliations = {LLC, Boston, United States},
	abstract = {Background: There has been controversy over the extent to which technology use in general—and social media exposure specifically—may be associated with adverse youth mental health outcomes. To date, studies have generally been small and exploratory, relying on youth self-reports to characterize technology and social media use patterns. The goal of this study is to explore the associat…
	author_keywords = {adolescence; mental health; social media; technology use; youth},
	correspondence_address = {S.H. Kollins; Aura Sub, LLC, Boston, United States; email: scott@aura.com},
	language = {English},
	abbrev_source_title = {JMIR Res. Prot.},
	type = {Article},
	publication_stage = {Final},
	source = {Scopus},
	affiliation = {Kollins, SH (Corresponding Author), Aura Sub LLC, 250 Northern Ave, Boston, NC 02210 USA. Kollins, Scott H.; Flannery, Jessica; Goetz, Karen; Akre-Bhide, Samir, Aura Sub LLC, 250 Northern Ave, Boston, NC 02210 USA.},
	article-number = {e69358},
	keywords = {youth; adolescence; social media; mental health; technology use},
	keywords-plus = {SCALES; MEDIA},
	research-areas = {Health Care Sciences \& Services; Public, Environmental \& Occupational Health},
	web-of-science-categories = {Health Care Sciences \& Services; Public, Environmental \& Occupational Health},
	author-email = {scott@aura.com},
	researcherid-numbers = {Akre, Samir/AAH-9189-2021 Kollins, Scott/AAD-6291-2020},
	orcid-numbers = {Akre-Bhide, Samir/0000-0003-1495-6399 Kollins, Scott/0000-0001-6847-6935},
	number-of-cited-references = 43,
	times-cited = {0},
	usage-count-last-180-days = {0},
	usage-count-since-2013 = {0},
	journal-iso = {JMIR RES. Protoc.},
	doc-delivery-number = {4FE3A},
	web-of-science-index = {Emerging Sources Citation Index (ESCI)},
	unique-id = {WOS:001516564600001},
	oa = {Green Submitted, gold},
	da = {2025-10-31},
	date = {2025-06-19}
}
@article{Hedling2025,
	title = {Coping with digitalization in diplomacy: autonomy and discretion at the digital frontlines},
	author = {Hedling, Elsa},
	year = 2025,
	month = {2025 JUN 12},
	journal = {European Journal of International Relations},
	publisher = {SAGE Publications Ltd},
	address = {1 OLIVERS YARD, 55 CITY ROAD, LONDON EC1Y 1SP, ENGLAND},
	pages = {},
	doi = {10.1177/13540661251343006},
	issn = 13540661,
	url = {https://www.scopus.com/inward/record.uri?eid=2-s2.0-105008079762&doi=10.1177%2F13540661251343006&partnerID=40&md5=f2df49a83399ae4e86e51249a2d19325},
	note = {Cited by: 0; All Open Access; Hybrid Gold Open Access},
	affiliations = {Lunds Universitet, Lund, Sweden},
	abstract = {The advancement of digital technologies in the last decade has introduced new tools, workflows and stakeholders in diplomacy, creating significant information demands and a state of “digital stress.” To navigate these challenges, diplomats employ coping strategies that leverage their reflexivity and autonomy to manage demands, prioritize tasks, and mitigate overload. Beyond merely ada…
	author_keywords = {bureaucracy; coping; digitalization; Diplomacy; reflexivity},
	correspondence_address = {E. Hedling; Lund University, Sweden; email: elsa.hedling@eu.lu.se},
	language = {English},
	abbrev_source_title = {Eur. J. Int. Relat.},
	type = {Article},
	publication_stage = {aip},
	source = {Scopus},
	affiliation = {Hedling, E (Corresponding Author), Lund Univ, Finngatan 1, S-22362 Lund, Sweden. Hedling, Elsa, Lund Univ, Finngatan 1, S-22362 Lund, Sweden.},
	earlyaccessdate = {JUN 2025},
	eissn = {1460-3713},
	keywords = {Diplomacy; digitalization; bureaucracy; coping; reflexivity},
	keywords-plus = {ROUTINIZATION; TECHNOLOGIES},
	research-areas = {International Relations},
	web-of-science-categories = {International Relations},
	author-email = {elsa.hedling@eu.lu.se},
	researcherid-numbers = {Hedling, Elsa/O-4877-2019},
	funding-acknowledgement = {Marianne and Marcus Wallenberg Foundation {[}2018.0090]},
	funding-text = {The author thanks the editors of European Journal of International Relations and the anonymous reviewers for helpful comments and suggestions that significantly improved this article. Earlier versions of this manuscript were presented at ISA and EISA panels during 2023-2024 and the author is especially grateful for valuable and encouraging feedback from Andre Barrinha, Oyvind Sven…
	number-of-cited-references = 87,
	times-cited = {0},
	usage-count-last-180-days = 4,
	usage-count-since-2013 = 4,
	journal-iso = {Eur. J. Int. Relat.},
	doc-delivery-number = {3SD2Y},
	web-of-science-index = {Social Science Citation Index (SSCI)},
	unique-id = {WOS:001507707400001},
	oa = {hybrid},
	da = {2025-10-31},
	date = {2025-06-12}
}
@article{Agalliu202579,
	title = {The right to disconnect and techno-stress in home-working: A comparative legal and psychological analysis in the European union and the Western Balkans},
	author = {Agalliu, Pjereta and Ibrahimi, Silva},
	year = 2025,
	month = {June},
	journal = {Edelweiss Applied Science and Technology},
	publisher = {Learning Gate},
	volume = 9,
	number = 6,
	pages = {79--94},
	doi = {10.55214/25768484.v9i6.7756},
	issn = 25768484,
	url = {https://www.scopus.com/inward/record.uri?eid=2-s2.0-105007874646&doi=10.55214%2F25768484.v9i6.7756&partnerID=40&md5=cb8f982319abc347b50be729bc70d2aa},
	note = {Cited by: 0; All Open Access; Gold Open Access},
	affiliations = {University of Tirana, Faculty of Law, Tirana, Albania; EYRA Psychosocial Assistance, Boston, United States},
	abstract = {This study aims to examine the implications of home working, digital stress, and the right to disconnect (R2D) across six Western Balkan economies in relation to EU standards, focusing on the legal and psychosocial challenges of work digitalization. The research employs a multidisciplinary analysis of legal frameworks and workplace practices, examining employee rights, employer obliga…
	author_keywords = {Digital stress; EU law; Home-working; Right to disconnect; Technostress; WB; Work-life balance; Workers’ rights},
	correspondence_address = {P. Agalliu; Faculty of Law, University of Tirana, Albania; email: pjereta.agalliu@fdut.edu.al},
	language = {English},
	abbrev_source_title = {Edelweiss Appl. Sci. Technol.},
	type = {Article},
	publication_stage = {Final},
	source = {Scopus},
	date = {2025-06-02}
}
@article{Chang2025132,
	title = {Enhancing Virtual Restorative Environment with Generative AI: Personalized Immersive Stress-Relief Experiences},
	author = {Chang, Kueiyuan and Lee, Changfranw},
	year = 2025,
	journal = {Lecture Notes in Computer Science},
	publisher = {Springer Science and Business Media Deutschland GmbH},
	volume = {15791 LNCS},
	pages = {132--144},
	doi = {10.1007/978-3-031-93502-2_9},
	isbn = {9789819698936; 9789819698042; 9789819698110; 9789819698905; 9789819512324; 9783032026019; 9783032008909; 9783031915802; 9789819698141; 9783031984136},
	issn = {16113349; 03029743},
	url = {https://www.scopus.com/inward/record.uri?eid=2-s2.0-105007759157&doi=10.1007%2F978-3-031-93502-2_9&partnerID=40&md5=458fe74577a635d6a5c18bfe924a6767},
	note = {Cited by: 0; Conference name: 16th International Conference on Digital Human Modeling and Applications in Health, Safety, Ergonomics and Risk Management, DHM 2025, held as part of the 27th HCI International Conference, HCII 2025; Conference sponsors: ; Conference location: Gothenburg; Conference code: 333019},
	affiliations = {National Yunlin University of Science and Technology, Graduate School of Design, Douliou, Taiwan},
	abstract = {In today’s fast-paced world, stress and mental health challenges are becoming more common. Restorative environments help people relax and recover emotionally, and Virtual Reality Exposure Therapy (VRET) offers a way to experience these benefits beyond physical limitations. However, most VRET applications rely on pre-designed content, limiting their adaptability to individual needs. Th…
	author_keywords = {Artificial Intelligence Generated Content (AIGC); Electroencephalography (EEG); Generative AI; Virtual Reality Exposure Therapy (VRET)},
	keywords = {Stress relief; Artificial intelligence generated content; Electroencephalography; Generative AI; Immersive; Immersive environment; Mental health; Physical limitations; Restorative environment; Virtual reality exposure therapies; Virtual reality exposure therapy; Virtualization},
	correspondence_address = {K.-Y. Chang; Graduate School of Design, National Yunlin University of Science and Technology, Yunlin, Taiwan; email: ken.chang.1011@gmail.com},
	editor = {Duffy, V.G.},
	language = {English},
	abbrev_source_title = {Lect. Notes Comput. Sci.},
	type = {Conference paper},
	publication_stage = {Final},
	source = {Scopus}
}
@article{Funke2025,
	title = {The digital stress scale: cross-cultural application, validation, and development of a short scale},
	author = {Funke, Christopher and Rothert-Schnell, Caroline and Walsh, Gianfranco and Mangiò, Federico and Pedeliento, Giuseppe and Takahashi, Ikuo},
	year = 2025,
	month = {2025 MAY 26},
	journal = {Review of Managerial Science},
	publisher = {Springer Science and Business Media Deutschland GmbH},
	address = {TIERGARTENSTRASSE 17, D-69121 HEIDELBERG, GERMANY},
	pages = {},
	doi = {10.1007/s11846-025-00906-w},
	issn = {18636691; 18636683},
	url = {https://www.scopus.com/inward/record.uri?eid=2-s2.0-105006580650&doi=10.1007%2Fs11846-025-00906-w&partnerID=40&md5=fb5998370106eaa16d2a6d7068e0429a},
	note = {Cited by: 2; All Open Access; Green Accepted Open Access; Green Open Access; Hybrid Gold Open Access},
	affiliations = {Gottfried Wilhelm Leibniz Universität Hannover, Institute of Marketing and Management, Hannover, Germany; Università degli Studi di Bergamo, Department of Management, Bergamo, Italy; Aoyama Gakuin University, Department of Marketing, Tokyo, Japan},
	abstract = {Growing global mobile and social media use in private and work life increases users’ proneness to digital stress, potentially undermining important behavioral outcomes. Past research efforts led to the development of a 24-item digital stress scale (DSS), developed among U.S. adolescents and young adults. Responding to calls for more replication studies and parsimonious measures in the…
	author_keywords = {Cross-cultural validation; Digital stress; Employee outcomes; Short scale},
	correspondence_address = {C. Funke; Institute of Marketing and Management, Leibniz University of Hannover, Hannover, Koenigsworther Platz 1, 30167, Germany; email: funke@m2.uni-hannover.de},
	language = {English},
	abbrev_source_title = {Rev. Manage. Sci.},
	type = {Article},
	publication_stage = {aip},
	source = {Scopus},
	affiliation = {Funke, C (Corresponding Author), Leibniz Univ Hannover, Inst Mkt \& Management, Koenigsworther Pl 1, D-30167 Hannover, Germany. Funke, Christopher; Rothert-Schnell, Caroline; Walsh, Gianfranco, Leibniz Univ Hannover, Inst Mkt \& Management, Koenigsworther Pl 1, D-30167 Hannover, Germany. Mangio, Federico; Pedeliento, Giuseppe, Univ Bergamo, Dept Management, Via Caniana 2, I-24127 B…
	earlyaccessdate = {MAY 2025},
	eissn = {1863-6691},
	keywords = {Cross-cultural validation; Digital stress; Employee outcomes; Short scale; C83; I31; O33},
	keywords-plus = {CONSTRUCT-VALIDATION; MODERATING ROLE; SHORT-FORM; DARK SIDE; WORK; BURNOUT; EMPLOYEES; FAMILY; TECHNOSTRESS; CONFLICT},
	research-areas = {Business \& Economics},
	web-of-science-categories = {Management},
	author-email = {funke@m2.uni-hannover.de},
	orcid-numbers = {Mangio, Federico/0000-0003-3997-4956 Funke, Christopher/0000-0002-5514-3928},
	funding-acknowledgement = {Projekt DEAL},
	funding-text = {Open Access funding enabled and organized by Projekt DEAL.},
	number-of-cited-references = 137,
	times-cited = 1,
	usage-count-last-180-days = 23,
	usage-count-since-2013 = 23,
	journal-iso = {Rev. Manag. Sci.},
	doc-delivery-number = {2ZH5N},
	web-of-science-index = {Social Science Citation Index (SSCI)},
	unique-id = {WOS:001494886800001},
	oa = {Green Submitted, hybrid},
	da = {2025-10-31},
	date = {2025-05-26}
}
@article{Boss2025,
	title = {Feasibility of online group stress management training compared to web-based individual training for employees—a randomized pilot study},
	author = {Boss, Leif and Hannibal, Sandy and Lehr, Dirk},
	year = 2025,
	month = {APR 24},
	journal = {Frontiers in Psychology},
	publisher = {Frontiers Media SA},
	address = {AVENUE DU TRIBUNAL FEDERAL 34, LAUSANNE, CH-1015, SWITZERLAND},
	volume = 16,
	pages = {},
	doi = {10.3389/fpsyg.2025.1524285},
	issn = 16641078,
	url = {https://www.scopus.com/inward/record.uri?eid=2-s2.0-105004698024&doi=10.3389%2Ffpsyg.2025.1524285&partnerID=40&md5=976cb5faa468e41eed4a65020eaa2076},
	note = {Cited by: 0; All Open Access; Gold Open Access; Green Accepted Open Access; Green Open Access},
	affiliations = {Leuphana Universität Lüneburg, Department of Health Psychology and Applied Biological Psychology, Luneburg, Germany},
	abstract = {Background: In recent decades, digital stress management training, typically targeted at individuals, has gained increasing attention in health promotion. While these interventions show on average moderate to high effects on stress and other mental health outcomes, their use and acceptance in practice are often low. In contrast, group training may have advantages over these shortcomin…
	author_keywords = {acceptance; health promotion; internet-based interventions; occupational stress; patient preference; prevention; videoconferencing},
	correspondence_address = {L. Boß; Department of Health Psychology and Applied Biological Psychology, Institute of Sustainability Psychology (ISP), Leuphana University of Lüneburg, Lüneburg, Germany; email: leif.boss@leuphana.de},
	language = {English},
	abbrev_source_title = {Front. Psychol.},
	type = {Article},
	publication_stage = {Final},
	source = {Scopus},
	affiliation = {Boss, L (Corresponding Author), Leuphana Univ Luneburg, Inst Sustainabil Psychol ISP, Dept Hlth Psychol \& Appl Biol Psychol, Luneburg, Germany. Boss, Leif; Hannibal, Sandy; Lehr, Dirk, Leuphana Univ Luneburg, Inst Sustainabil Psychol ISP, Dept Hlth Psychol \& Appl Biol Psychol, Luneburg, Germany.},
	article-number = 1524285,
	keywords = {internet-based interventions; videoconferencing; occupational stress; prevention; health promotion; patient preference; acceptance},
	keywords-plus = {MENTAL-HEALTH; INTERVENTIONS; WORKPLACE; DEPRESSION; METAANALYSIS; ACCEPTANCE; ADHERENCE; TRIAL},
	research-areas = {Psychology},
	web-of-science-categories = {Psychology, Multidisciplinary},
	author-email = {leif.boss@leuphana.de},
	researcherid-numbers = {Lehr, Dirk/AAN-2010-2020},
	funding-acknowledgement = {German Research Foundation (DFG); German Federal Ministry of Education and Research (BMBF) {[}02L16D020, 02L16D023]; Project Management Agency Forschungszentrum Karlsruhe; Production and Manufacturing Technologies Division (PTKA)},
	funding-text = {The author(s) declare that financial support was received for the research and/or publication of this article. This publication was funded by the German Research Foundation (DFG). This study was funded by the German Federal Ministry of Education and Research (BMBF) within the Framework Concept ``Future of work{''} (fund number 02L16D020 to 02L16D023) and managed by the Project Man…
	number-of-cited-references = 47,
	times-cited = {0},
	usage-count-last-180-days = {0},
	usage-count-since-2013 = {0},
	journal-iso = {Front. Psychol.},
	doc-delivery-number = {2IJ2I},
	web-of-science-index = {Social Science Citation Index (SSCI)},
	unique-id = {WOS:001483367200001},
	oa = {Green Submitted, gold},
	da = {2025-10-31},
	date = {2025-04-24}
}
@article{Rose2025,
	title = {Family Caregiver Perspectives on Digital Methods to Measure Stress: Qualitative Descriptive Study},
	author = {Rose, Louise and Saha, Sian and Flowers, Emily and Ang, Chee Siang and Casson, Alexander J. and Condell, Joan V. and Matcham, Faith and Robinson, Tony and Rooksby, John},
	year = 2025,
	month = {APR 24},
	journal = {Journal of Medical Internet Research},
	publisher = {JMIR Publications Inc.},
	address = {130 QUEENS QUAY East, Unit 1100, TORONTO, ON M5A 0P6, CANADA},
	volume = 27,
	pages = {},
	doi = {10.2196/66034},
	issn = 14388871,
	url = {https://www.scopus.com/inward/record.uri?eid=2-s2.0-105003679878&doi=10.2196%2F66034&partnerID=40&md5=e8fa852ec241c037e34b8de42033dfc3},
	note = {Cited by: 0; All Open Access; Gold Open Access; Green Accepted Open Access; Green Open Access},
	affiliations = {King's College London, Midwifery & Palliative Care, London, United Kingdom; Kent and Medway Medical School, School of Computing, Canterbury, United Kingdom; The University of Manchester, Department of Electrical and Electronic Engineering, Manchester, United Kingdom; Ulster University, Engineering and the Built Environment, Coleraine, United Kingdom; University of Sussex, School o…
	abstract = {Background: Family caregivers provide essential care in the home to millions of individuals around the globe annually. However, family caregiving results in considerable burden, financial hardship, stress, and psychological morbidity. Identifying and managing stress in caregivers is important as they have a dual role in managing their own health as well as that of the person they care…
	author_keywords = {biosensing technologies; caregiver burden; descriptive study; digital health; digital stress monitoring; digital technologies; ecological momentary assessment; family caregivers; fluid biosensors; framework approach; psychological stress; qualitative research; qualitative study; remote monitoring; semistructured interview; smartwatches; wearables},
	keywords = {adult; aged; Article; caregiver; caregiver burden; clinical article; digital health; ecological momentary assessment; female; human; male; middle aged; qualitative research; remote sensing; self care; thematic analysis; young adult; diagnosis; family; interview; mental stress; psychology; Adult; Aged; Caregivers; Family; Female; Humans; Interviews as Topic; Male; Middle Aged; Qualitat…
	correspondence_address = {L. Rose; Faculty of Nursing Midwifery & Palliative Care, King's College London, London, United Kingdom; email: louise.rose@kcl.ac.uk},
	pmid = 40273447,
	language = {English},
	abbrev_source_title = {J. Med. Internet Res.},
	type = {Article},
	publication_stage = {Final},
	source = {Scopus},
	affiliation = {Rose, L (Corresponding Author), Kings Coll London, Fac Nursing Midwifery \& Palliat Care, Rm 1.13,James Clerk Maxwell Bldg,57 Waterloo Rd, London SE1 8WA, England. Rose, Louise; Saha, Sian; Flowers, Emily, Kings Coll London, Fac Nursing Midwifery \& Palliat Care, Rm 1.13,James Clerk Maxwell Bldg,57 Waterloo Rd, London SE1 8WA, England. Ang, Chee Siang, Univ Kent, Sch Comp, Kent \& …
	article-number = {e66034},
	keywords-plus = {SELF-STIGMA; HEALTH; DEPRESSION; PEOPLE; PARTNER; PATIENT; BURDEN; IMPACT; FOCUS},
	research-areas = {Health Care Sciences \& Services; Medical Informatics},
	web-of-science-categories = {Health Care Sciences \& Services; Medical Informatics},
	author-email = {louise.rose@kcl.ac.uk},
	researcherid-numbers = {Rose, Louise/F-4723-2011},
	orcid-numbers = {Robinson, Tony/0000-0003-0623-306X Saha, Sian/0000-0003-3017-1583 Rose, Louise/0000-0003-1700-3972 Casson, Alex/0000-0003-1408-1190 Ang, Chee Siang/0000-0002-1109-9689 Matcham, Faith/0000-0002-4055-904X Rooksby, John/0000-0002-4719-4389},
	funding-acknowledgement = {UK Engineering and Physical Sciences Research Council (EPSRC) {[}EP/X00788/1]},
	funding-text = {This work was funded by the UK Engineering and Physical Sciences Research Council (EPSRC; reference EP/X00788/1) . The authors would also like to thank the interview participants for their time and thoughtful insights.},
	number-of-cited-references = 49,
	times-cited = 1,
	usage-count-last-180-days = 4,
	usage-count-since-2013 = 4,
	journal-iso = {J. Med. Internet Res.},
	doc-delivery-number = {2HV4I},
	web-of-science-index = {Science Citation Index Expanded (SCI-EXPANDED)},
	unique-id = {WOS:001483004600003},
	oa = {Green Submitted, gold},
	da = {2025-10-31}
}
@article{Voloshyna202595,
	title = {Strengthening Resilience in Economically Disadvantaged University Students amid Digital Challenges},
	author = {Voloshyna, Valentyna V. and Shyriaieva, Liudmyla and Zinchenko, Anna and Andriiashyna, Nataliia and Hohol, Oksana},
	year = 2025,
	journal = {International Journal of Interdisciplinary Educational Studies},
	publisher = {Common Ground Research Networks},
	volume = 20,
	number = 3,
	pages = {95--120},
	doi = {10.18848/2327-011X/CGP/v20i03/95-120},
	issn = {23272570; 2327011X},
	url = {https://www.scopus.com/inward/record.uri?eid=2-s2.0-105002179883&doi=10.18848%2F2327-011X%2FCGP%2Fv20i03%2F95-120&partnerID=40&md5=290e79cf5503d960e942845373060e75},
	note = {Cited by: 0},
	affiliations = {Dragomanov Ukrainian State University, Theoretical and Advisory Psychology Department, Kyiv, Ukraine; Dragomanov Ukrainian State University, Department of Social Psychology, Kyiv, Ukraine},
	abstract = {The transformative impact of digital technologies and social media platforms has created a gap in understanding how these elements influence the well-being of university students from lower socioeconomic backgrounds. The purpose of this research was to unravel the intricate interplay between digital technologies, social media, well-being, and psychological resilience among university …
	author_keywords = {Digital Well-Being; Mixed-Methods Approach; Psychological Resilience; Socio-Economic Background; University Students},
	correspondence_address = {V. Voloshyna; Theoretical and Advisory Psychology Department, Faculty of Psychology, Dragomanov Ukrainian State University, Kyiv, Ukraine; email: v.v.voloshyna@npu.edu.ua},
	language = {English},
	abbrev_source_title = {Intl. J.},
	type = {Article},
	publication_stage = {Final},
	source = {Scopus}
}
@article{Khan2025285,
	title = {Urdu adaptation and validation of Multidimensional Digital Stressor Scale},
	author = {Khan, Amna and Ilyas, Uzma},
	year = 2025,
	month = {June},
	journal = {Media Asia},
	publisher = {Routledge},
	volume = 52,
	number = 2,
	pages = {285--300},
	doi = {10.1080/01296612.2024.2368344},
	issn = {01296612},
	url = {https://www.scopus.com/inward/record.uri?eid=2-s2.0-105001800858&doi=10.1080%2F01296612.2024.2368344&partnerID=40&md5=9c51cd82d7d6d51af5812a0a75fa68ec},
	note = {Cited by: 0},
	affiliations = {University of Central Punjab, Department of Psychology, Lahore, Pakistan},
	abstract = {Maintaining a large network of Facebook friends, feeling envious of their well-documented and luxurious lives, the demands of responding to text messages, the addictive allure of photos of amazing crafts on Pinterest, and urgency to stay up to date with status updates on social media, can all cause digital stress. This study aimed to adapt and validate Multidimensional Digital Stress …
	author_keywords = {Digital stress; Pakistan; psychological well-being; psychometric properties; social anxiety; Urdu translation},
	correspondence_address = {U. Ilyas; Department of Psychology, University of Central Punjab, Lahore, Pakistan; email: ozma.ilyas@gmail.com},
	language = {English},
	abbrev_source_title = {Media Asia},
	type = {Article},
	publication_stage = {Final},
	source = {Scopus},
	date = {2024-06-27}
}
@article{Angelini2025,
	title = {Digital stress and friendship conflict in adolescence: the role of perceived norms and features of social media},
	author = {Angelini, Federica and Gini, Gianluca},
	year = 2025,
	month = {MAR 18},
	journal = {Frontiers in Digital Health},
	publisher = {Frontiers Media SA},
	address = {AVENUE DU TRIBUNAL FEDERAL 34, LAUSANNE, CH-1015, SWITZERLAND},
	volume = 7,
	pages = {},
	doi = {10.3389/fdgth.2025.1497222},
	issn = {2673253X},
	url = {https://www.scopus.com/inward/record.uri?eid=2-s2.0-105001480996&doi=10.3389%2Ffdgth.2025.1497222&partnerID=40&md5=c3cea4c39203d2bb2777996dccb2f473},
	note = {Cited by: 1; All Open Access; Gold Open Access; Green Accepted Open Access; Green Open Access},
	affiliations = {Università degli Studi di Padova, Department of Developmental Psychology and Socialization, Padua, Italy},
	abstract = {Introduction: Digital stress, resulting from expectations of online availability, can increase the risk of conflicts with friends. However, friendship conflict remains an underexplored indicator, particularly in association with stressful online experiences. This study aims to examine the association between digital stress and conflict levels overtime, considering the role of social m…
	author_keywords = {availability; digital stress; friendship conflict; perceived norms; social media features},
	keywords = {adolescence; adolescent; adult; article; conflict; controlled study; disappointment; emotion; etiology; expectation; female; friend; friendship; human; knowledge; male; physiological stress; self report; sex difference; social media},
	correspondence_address = {F. Angelini; Department of Developmental Psychology and Socialization, University of Padua, Padua, Italy; email: federica.angelini@unipd.it},
	language = {English},
	abbrev_source_title = {Front. Digit. Health},
	type = {Article},
	publication_stage = {Final},
	source = {Scopus},
	affiliation = {Angelini, F (Corresponding Author), Univ Padua, Dept Dev Psychol \& Socializat, Padua, Italy. Angelini, Federica; Gini, Gianluca, Univ Padua, Dept Dev Psychol \& Socializat, Padua, Italy.},
	article-number = 1497222,
	eissn = {2673-253X},
	keywords-plus = {NEED SATISFACTION; QUALITY; ENTRAPMENT; LONELINESS; EXPERIENCE; IDENTITY; BEHAVIOR},
	research-areas = {Health Care Sciences \& Services; Medical Informatics},
	web-of-science-categories = {Health Care Sciences \& Services; Medical Informatics},
	author-email = {federica.angelini@unipd.it},
	researcherid-numbers = {Gini, Gianluca/A-4173-2009},
	funding-acknowledgement = {Universita degli Studi di Padova | University of Padua; Open Science Committee},
	funding-text = {The author(s) declare financial support was received for the research, authorship, and/or publication of this article. Open Access funding provided by Universita degli Studi di Padova | University of Padua, Open Science Committee.},
	number-of-cited-references = 75,
	times-cited = 1,
	usage-count-last-180-days = 12,
	usage-count-since-2013 = 16,
	journal-iso = {Front. Digit. Health},
	doc-delivery-number = {0UA1Q},
	web-of-science-index = {Emerging Sources Citation Index (ESCI)},
	unique-id = {WOS:001455996300001},
	oa = {Green Submitted, gold},
	da = {2025-10-31},
	date = {2025-03-18}
}
@article{Chen2025,
	title = {New Perspective on Digital Well-Being by Distinguishing Digital Competency From Dependency: Network Approach},
	author = {Chen, Si and Ebrahimi, Omid V. and Cheng, Cecilia},
	year = 2025,
	month = {MAR 25},
	journal = {Journal of Medical Internet Research},
	publisher = {JMIR Publications Inc.},
	address = {130 QUEENS QUAY East, Unit 1100, TORONTO, ON M5A 0P6, CANADA},
	volume = 27,
	pages = {},
	doi = {10.2196/70483},
	issn = 14388871,
	url = {https://www.scopus.com/inward/record.uri?eid=2-s2.0-105001184989&doi=10.2196%2F70483&partnerID=40&md5=744ac4c33cba4b284bfae0850b3c0e95},
	note = {Cited by: 5; All Open Access; Gold Open Access; Green Accepted Open Access; Green Open Access},
	affiliations = {The University of Hong Kong, Department of Psychology, Hong Kong, Hong Kong; University of Oxford Medical Sciences Division, Oxford, United Kingdom; Universitetet i Oslo, Department of Psychology, Oslo, Norway},
	abstract = {Background: In the digital age, there is an emerging area of research focusing on digital well-being (DWB), yet conceptual frameworks of this novel construct are lacking. The current conceptualization either approaches the concept as the absence of digital ill-being, running the risk of pathologizing individual digital use, or follows the general subjective well-being framework, faili…
	author_keywords = {affective well-being; artificial intelligence; coping; digital autonomy; digital competence; digital wellness; emotional regulation},
	keywords = {adult; Article; artificial intelligence; avoidant coping; cognition; competence; conceptual framework; coping; Coping Strategy Questionnaire; cross-sectional study; emotion regulation; emotion-focused coping; emotional well-being; empathy; female; human; Internet; internet addiction; internet literacy; major clinical study; male; network analysis; nomophobia; risk factor; running; sat…
	correspondence_address = {C. Cheng; Department of Psychology, University of Hong Kong, Hong Kong, Hong Kong; email: ceci-cheng@hku.hk},
	pmid = 40132188,
	language = {English},
	abbrev_source_title = {J. Med. Internet Res.},
	type = {Article},
	publication_stage = {Final},
	source = {Scopus},
	affiliation = {Cheng, C (Corresponding Author), Univ Hong Kong, Dept Psychol, Pokfulam, Hong Kong, Peoples R China. Chen, Si; Cheng, Cecilia, Univ Hong Kong, Dept Psychol, Pokfulam, Hong Kong, Peoples R China. Ebrahimi, Omid, V, Univ Oxford, Dept Expt Psychol, Oxford, England. Ebrahimi, Omid, V, Univ Oslo, Dept Psychol, Oslo, Norway.},
	article-number = {e70483},
	keywords-plus = {SELF-CONTROL; EMOTION-REGULATION; NOMOPHOBIA; ONLINE; LIFE; DIMENSIONS; ADDICTION; NATIONS; QUALITY; EMPATHY},
	research-areas = {Health Care Sciences \& Services; Medical Informatics},
	web-of-science-categories = {Health Care Sciences \& Services; Medical Informatics},
	author-email = {ceci-cheng@hku.hk},
	funding-acknowledgement = {Hong Kong Research Grants Council's General Research Fund {[}17601420]; University of Hong Kong's Seed Fund for Basic Research {[}106200251]; Research Council of Norway {[}288083, 314843]},
	funding-text = {Acknowledgments This work was funded by the Hong Kong Research Grants Council's General Research Fund (17601420) and the University of Hong Kong's Seed Fund for Basic Research (106200251) to CC, and grants from the Research Council of Norway to OVE (288083, 314843) . No generative artificial intelligence was used in the conceptualization, design, data analysis, or writing of this …
	number-of-cited-references = 128,
	times-cited = 5,
	usage-count-last-180-days = 26,
	usage-count-since-2013 = 26,
	journal-iso = {J. Med. Internet Res.},
	doc-delivery-number = {1YE1M},
	web-of-science-index = {Science Citation Index Expanded (SCI-EXPANDED)},
	unique-id = {WOS:001476443200002},
	oa = {Green Submitted, gold},
	da = {2025-10-31},
	date = {2025-03-25}
}
@article{Gupta2024241,
	title = {Health economics and sustainability in the era of digital transformation: Addressing digital stress and sustainable development goals},
	author = {Gupta, Priyanka and Lakhera, Girish and Sharma, Manu and Joshi, Sudhanshu},
	year = 2024,
	month = {December},
	publisher = {IGI Global},
	pages = {241--265},
	doi = {10.4018/979-8-3373-0240-9.ch011},
	isbn = {9798337302423; 9798337302409},
	url = {https://www.scopus.com/inward/record.uri?eid=2-s2.0-86000219412&doi=10.4018%2F979-8-3373-0240-9.ch011&partnerID=40&md5=4f652578bee75b5ab93210ad1a3ecac8},
	note = {Cited by: 0},
	affiliations = {Graphic Era Deemed to be University, Dehradun, India; Doon University, Dehradun, India},
	abstract = {This chapter explores the aspect of Economic evaluation of implementing Digital Health, Digital Stress, and Digital Transformation technologies in the context of Systems Sustainability challenge in healthcare systems. Leveraging smart technologies such as AI, IoT, Blockchain, healthcare systems are witnessing unprecedented Digital Transformations in cost efficiency and service deliver…
	language = {English},
	abbrev_source_title = {Driv. Glob. Health and Sustain. Dev. Goals With Smart Technol.},
	type = {Book chapter},
	publication_stage = {Final},
	source = {Scopus},
	date = {2024-12-11}
}
@article{Siakas2024,
	title = {Exploring Digital Stress of Finnish Adolescents and Their Parents},
	author = {Siakas, Dimitrios and Siakas, Niilo and Siakas, Kerstin Viola and Lampropoulos, Georgios},
	year = 2024,
	month = {DEC},
	journal = {Children},
	publisher = {Multidisciplinary Digital Publishing Institute (MDPI)},
	address = {ST ALBAN-ANLAGE 66, CH-4052 BASEL, SWITZERLAND},
	volume = 11,
	number = 12,
	pages = {},
	doi = {10.3390/children11121472},
	issn = 22279067,
	url = {https://www.scopus.com/inward/record.uri?eid=2-s2.0-85213436940&doi=10.3390%2Fchildren11121472&partnerID=40&md5=d28a191f49eccf41866ce5b9ffb9703c},
	note = {Cited by: 0; All Open Access; Gold Open Access; Green Accepted Open Access; Green Open Access},
	affiliations = {Hämeen ammattikorkeakoulu, Hämeenlinna, Finland; Vaasan Lyseon Lukio, Vaasa, Finland; International Hellenic University, Department of Electronic and Information Engineering, Thessaloniki, Greece; Vaasan Yliopisto, Department of Industrial Management, Vaasa, Finland; University of Macedonia, Department of Applied Informatics, Thessaloniki, Greece; University of Nicosia, Department…
	abstract = {Background/Objectives: The way people communicate has significantly changed due to technological advances and penetration of cell phones and broadband connection into everyday activities. Nowadays, individuals are constantly connected through the Internet. This influences social experiences, self and social identity, and can cause digital stress, which often leads to negative emotions…
	author_keywords = {burnout; case study; digital social multitasking; digital stress; DSMT; education; health; psychology; social media},
	keywords = {adolescent; alertness; anxiety; Article; burnout; depression; digital stress; education; emotion; emotionality; fatigue; fear of missing out; female; Finn (citizen); human; human experiment; hypertension; Internet; male; parent; patient satisfaction; physiological stress; psychological resilience; psychotherapy; quantitative analysis; questionnaire; social identity; social media; soci…
	correspondence_address = {K. Siakas; Department of Information and Electronic Engineering, International Hellenic University, Sindos, 57400, Greece; email: ksiakas@gmail.com},
	language = {English},
	abbrev_source_title = {Child.},
	type = {Article},
	publication_stage = {Final},
	source = {Scopus},
	affiliation = {Siakas, K (Corresponding Author), Int Hellenic Univ, Dept Informat \& Elect Engn, Sindos 57400, Greece. Siakas, K (Corresponding Author), Univ Vaasa, Dept Prod \& Ind Management, Vaasa 65200, Finland. Siakas, Dimitrios, Hame Univ Appl Sci, Hameenlinna 13100, Finland. Siakas, Niilo, Vaasan Lyseon Lukio, Vaasa 65100, Finland. Siakas, Kerstin, Int Hellenic Univ, Dept Informat \& Elect…
	article-number = 1472,
	eissn = {2227-9067},
	keywords-plus = {SOCIAL MEDIA USE; CONSEQUENCES; DEPRESSION; PRIVACY; ANXIETY; FRIENDS; FEAR},
	research-areas = {Pediatrics},
	web-of-science-categories = {Pediatrics},
	author-email = {dimitrios.siakas@gmail.com niilo.siakas@gmail.com ksiakas@gmail.com glampropoulos@uom.edu.gr},
	orcid-numbers = {Lampropoulos, Georgios/0000-0002-5719-2125},
	number-of-cited-references = 63,
	times-cited = {0},
	usage-count-last-180-days = 4,
	usage-count-since-2013 = 14,
	journal-iso = {Children-Basel},
	doc-delivery-number = {Q3M4Z},
	web-of-science-index = {Science Citation Index Expanded (SCI-EXPANDED)},
	unique-id = {WOS:001383766300001},
	oa = {Green Submitted, gold},
	da = {2025-10-31},
	date = {2024-11-30}
}
@article{Corrente2024,
	title = {Work & life stress experienced by professional workers during the pandemic: a gender-based analysis},
	author = {Corrente, Melissa and Park, Jungwee and Akuamoah-Boateng, Henrietta and Atanackovic, Jelena and Bourgeault, Ivy Lynn},
	year = 2024,
	month = {MAY 29},
	journal = {BMC Public Health},
	publisher = {BioMed Central Ltd},
	address = {CAMPUS, 4 CRINAN ST, LONDON N1 9XW, ENGLAND},
	volume = 24,
	number = 1,
	pages = {},
	doi = {10.1186/s12889-024-18677-6},
	issn = 14712458,
	url = {https://www.scopus.com/inward/record.uri?eid=2-s2.0-85194819326&doi=10.1186%2Fs12889-024-18677-6&partnerID=40&md5=7176650a7990c3bddbaa78b17042b647},
	note = {Cited by: 8; All Open Access; Gold Open Access; Green Accepted Open Access; Green Open Access},
	affiliations = {University of Ottawa, School of Sociological and Anthropological Studies, Ottawa, Canada; Statistics Canada, Ottawa, Canada},
	abstract = {The COVID-19 pandemic impacted work and home life exacerbating pre-existing stressors and introducing new ones. These impacts were notably gendered. In this paper, we explore the different work and home life related stressors of professional workers specifically as a result of the COVID-19 pandemic through the gender-based analysis of two pan Canadian surveys: The Canadian Community H…
	author_keywords = {Gender-based analysis; Life stress; Professional workers; Work stress},
	keywords = {adult; Canada; coronavirus disease 2019; epidemiology; female; health survey; human; job stress; male; mental stress; middle aged; pandemic; psychology; sex factor; workload; young adult; Adult; COVID-19; Female; Health Surveys; Humans; Male; Middle Aged; Occupational Stress; Pandemics; Sex Factors; Stress, Psychological; Workload; Young Adult},
	correspondence_address = {I.L. Bourgeault; School of Sociological and Anthropological Studies, University of Ottawa, Ottawa, 120 University Private, 75 Laurier Ave E, K1N6N5, Canada; email: ivy.bourgeault@uottawa.ca},
	pmid = 38811928,
	language = {English},
	abbrev_source_title = {BMC Public Health},
	type = {Article},
	publication_stage = {Final},
	source = {Scopus},
	affiliation = {Bourgeault, IL (Corresponding Author), Univ Ottawa, Sch Sociol \& Anthropol Studies, 120 Univ Private,75 Laurier Ave E, Ottawa, ON K1N6N5, Canada. Corrente, Melissa; Akuamoah-Boateng, Henrietta; Atanackovic, Jelena; Bourgeault, Ivy Lynn, Univ Ottawa, Sch Sociol \& Anthropol Studies, 120 Univ Private,75 Laurier Ave E, Ottawa, ON K1N6N5, Canada. Park, Jungwee, Stat Canada, Hlth Anal …
	article-number = 1441,
	eissn = {1471-2458},
	keywords-plus = {HEALTH-CARE WORKERS; MENTAL-HEALTH; SOCIAL SUPPORT; TEACHERS; OUTCOMES; IMPACT},
	research-areas = {Public, Environmental \& Occupational Health},
	web-of-science-categories = {Public, Environmental \& Occupational Health},
	author-email = {ivy.bourgeault@uottawa.ca},
	researcherid-numbers = {Corrente, Melissa/NIS-5954-2025},
	orcid-numbers = {Akuamoah-Boateng, Henrietta/0000-0003-0733-5367 Corrente, Melissa/0009-0006-4631-9713 Bourgeault, Ivy/0000-0002-5113-9243 Atanackovic, Jelena/0000-0002-6324-1958},
	funding-acknowledgement = {Canadian Institutes of Health Research},
	funding-text = {We would like to acknowledge Christine Tulk for her contributions to data analysis and Renata Khalikova for her contributions to data visualization.},
	number-of-cited-references = 80,
	times-cited = 6,
	usage-count-last-180-days = {0},
	usage-count-since-2013 = 15,
	journal-iso = {BMC Public Health},
	doc-delivery-number = {SO2Y2},
	web-of-science-index = {Science Citation Index Expanded (SCI-EXPANDED)},
	unique-id = {WOS:001235339200002},
	oa = {Green Submitted, gold},
	da = {2025-10-31},
	date = {2024-05-29}
}
@article{Kräft2024,
	title = {Digital stress perception among German hospital nurses and associations with health-oriented leadership, emotional exhaustion and work-privacy conflict: a cross-sectional study},
	author = {Kräft, Jessica and Wirth, Tanja and Harth, Volker and MacHe, Stefanie},
	year = 2024,
	month = {MAR 28},
	journal = {BMC Nursing},
	publisher = {BioMed Central Ltd},
	address = {CAMPUS, 4 CRINAN ST, LONDON N1 9XW, ENGLAND},
	volume = 23,
	number = 1,
	pages = {},
	doi = {10.1186/s12912-024-01825-z},
	issn = 14726955,
	url = {https://www.scopus.com/inward/record.uri?eid=2-s2.0-85188939596&doi=10.1186%2Fs12912-024-01825-z&partnerID=40&md5=7c51bdf3593f22e8890bb4a2358eb988},
	note = {Cited by: 6; All Open Access; Gold Open Access; Green Accepted Open Access; Green Open Access},
	affiliations = {Universitätsklinikum Hamburg-Eppendorf, Institute for Occupational and Maritime Medicine (ZfAM), Hamburg, Germany},
	abstract = {Background: The use of digital information and communication technologies (ICT) can be accompanied by increased technostress for nursing staff, which in turn can be associated with health consequences. In addition, the use-related constant accessibility through ICT can have a negative impact on health-related recovery and regeneration phases. Health-promoting behaviors of supervisors …
	author_keywords = {Health; Health-oriented leadership; Nursing staff; Technostress},
	correspondence_address = {S. Mache; Institute for Occupational and Maritime Medicine (ZfAM), University Medical Center Hamburg-Eppendorf (UKE), Hamburg, 20459, Germany; email: s.mache@uke.de},
	language = {English},
	abbrev_source_title = {BMC Nurs.},
	type = {Article},
	publication_stage = {Final},
	source = {Scopus},
	affiliation = {Mache, S (Corresponding Author), Univ Med Ctr Hamburg Eppendorf UKE, Inst Occupat \& Maritime Med ZfAM, D-20459 Hamburg, Germany. Kraeft, Jessica; Wirth, Tanja; Harth, Volker; Mache, Stefanie, Univ Med Ctr Hamburg Eppendorf UKE, Inst Occupat \& Maritime Med ZfAM, D-20459 Hamburg, Germany.},
	article-number = 213,
	keywords = {Technostress; Nursing staff; Health; Health-oriented leadership},
	keywords-plus = {SHIFT WORK; TECHNOSTRESS; BURNOUT; IMPACT; PERFORMANCE; INFORMATION; VALIDATION; RECOVERY; OUTCOMES; STRAIN},
	research-areas = {Nursing},
	web-of-science-categories = {Nursing},
	author-email = {s.mache@uke.de},
	researcherid-numbers = {Harth, Volker/AGG-1586-2022},
	orcid-numbers = {Harth, Volker/0000-0003-4308-223X Wirth, Tanja/0000-0001-6762-4430},
	funding-acknowledgement = {Universittsklinikum Hamburg-Eppendorf (UKE) (5411)},
	funding-text = {We gratefully acknowledge all nurses who participated in this study.},
	number-of-cited-references = 56,
	times-cited = 4,
[truncated: 12,363 more rows]
[truncated: 6 more columns]
