# Supplementary material for: Digital Stress: Insights from Bibliometric, Scientometric, Meta-Analytic and Thematic Analyses
Source: Healthcare (Basel). 2026 Mar 23;14(6):823. doi: 10.3390/healthcare14060823 (PMC13027238; doi:10.3390/healthcare14060823)
Supplement: Supplementary file 1 [file healthcare-14-00823-s001.zip › scopus_export_Oct 31-2025_825b26bc-11c1-49e8-8129-0eb13ef8920e.bib]

Scopus
EXPORT DATE: 31 October 2025

@ARTICLE{Ren2025,
	author = {Ren, Jiaxin and Guo, Juncheng and Li, Huanxi},
	title = {Linking digital competence, self-efficacy, and digital stress to perceived interactivity in AI-supported learning contexts},
	year = {2025},
	journal = {Scientific Reports},
	volume = {15},
	number = {1},
	pages = {},
	doi = {10.1038/s41598-025-18873-3},
	url = {https://www.scopus.com/inward/record.uri?eid=2-s2.0-105017414592&doi=10.1038%2Fs41598-025-18873-3&partnerID=40&md5=ca354a539b1e637a2c67abba69476dfd},
	affiliations = {UCSI University, Faculty of Social Sciences and Liberal Arts, Kuala Lumpur, Malaysia; Inner Mongolia Arts University, Faculty of General Education, Hohhot, China},
	abstract = {As artificial intelligence technologies become more integrated into educational contexts, understanding how learners perceive and interact with such systems remains an important area of inquiry. This study investigated associations between digital competence and learners’ perceived interactivity with artificial intelligence, considering the potential mediating roles of information retrieval self-efficacy and self-efficacy for human–robot interaction, as well as the potential moderating role of digital stress. Drawing on constructivist learning theory, the technology acceptance model, cognitive load theory, the identical elements theory, and the control–value theory of achievement emotions, a moderated serial mediation model was tested using data from 921 Chinese university students. The results indicated that digital competence was positively associated with perceived interactivity, both directly and indirectly through a sequential pathway involving the two forms of self-efficacy. Higher levels of digital stress were associated with a weaker indirect pathway, suggesting that elevated stress may constrain the extent to which self-efficacy is applied in artificial intelligence supported learning contexts. These findings suggest a multidimensional perspective on the cognitive and emotional factors associated with learner artificial intelligence interaction and may inform the design of digital learning environments that account for variation in learners’ competence and stress tolerance. © 2025 Elsevier B.V., All rights reserved.},
	author_keywords = {Digital competence; Digital stress; Human-robot interaction self-efficacy; Information retrieval self-efficacy; Moderated mediation model; Perceived interactivity of learner-AI interaction},
	keywords = {adolescent; adult; artificial intelligence; female; human; learning; male; mental stress; psychology; self concept; student; young adult; Adolescent; Adult; Artificial Intelligence; Female; Humans; Learning; Male; Self Efficacy; Stress, Psychological; Students; Young Adult},
	correspondence_address = {J. Ren; Faculty of Social Sciences and Liberal Arts, UCSI University, Kuala Lumpur, Malaysia; email: jiaxin0776@gmail.com},
	publisher = {Nature Research},
	issn = {20452322},
	pmid = {41006796},
	language = {English},
	abbrev_source_title = {Sci. Rep.},
	type = {Article},
	publication_stage = {Final},
	source = {Scopus},
	note = {Cited by: 0; All Open Access; Gold Open Access; Green Accepted Open Access; Green Open Access}
}

@ARTICLE{Würtenberger2025,
	author = {Würtenberger, Annika and Groneberg, David Alexander and MacHe, Stefanie},
	title = {Digital stress perception and associations with work- and health-related outcomes among general practitioners in Germany: a quantitative study},
	year = {2025},
	journal = {BMC Health Services Research},
	volume = {25},
	number = {1},
	pages = {},
	doi = {10.1186/s12913-025-12653-5},
	url = {https://www.scopus.com/inward/record.uri?eid=2-s2.0-105003020708&doi=10.1186%2Fs12913-025-12653-5&partnerID=40&md5=06981234488fce6de9a32887cf2e5c8d},
	affiliations = {Universitätsklinikum Hamburg-Eppendorf, Institute for Occupational and Maritime Medicine (ZfAM), Hamburg, Germany; Goethe-Universität Frankfurt am Main, Social and Environmental Medicine, Frankfurt am Main, Germany},
	abstract = {Background: Digital technologies are increasingly being integrated into healthcare settings, including the ambulatory sector of general practitioners, with potential improvement in everyday work life. Although the changes sound very promising, the adoption of new technologies can also introduce additional stressors for medical staff, potentially resulting in negative impacts on work performance and health. This study seeks to identify the stressors and resources associated with digitization among general practitioners in Germany, explore their effects on work and health variables, and uncover potential preventive measures to mitigate these stressors. Methods: This mixed methods study combined quantitative and qualitative approaches. An online questionnaire was used to examine the relationships between technostress creators, inhibitors, and the perception of technostress, as well as the measures of burnout, job satisfaction, and general health among 114 general practitioners in Germany's ambulatory care setting. The study was carried out between March and June 2024. Several validated instruments were employed, including the Technostress Model and selected items from the Copenhagen Psychosocial Questionnaire (COPSOQ III). Exploratory assumptions were evaluated using descriptive statistics and multiple regression analyses. Results: The study found medium levels of technostress perception among the participating general practitioners (n = 114) along with a substantial level of technostress inhibitors. The general practitioners surveyed in this study reported experiencing burnout symptoms occasionally, expressed a moderate level of job satisfaction, and generally described their health status as good. The relationships between stressors and work- and health-related outcomes were analyzed. Conclusions: This study offers a preliminary overview of the persistence of techno-stressors, technostress inhibitors, and technostress levels and their impact on health- and work-related outcomes among general practitioners in Germany. The findings indicate that using information and communication technologies can lead to heightened stress, increased burnout symptoms, and reduced job satisfaction. As the workload for general practitioners is expected to grow in the upcoming years, the study highlights the critical need for additional preventive strategies to mitigate stress and improve well-being among general practitioners. © 2025 Elsevier B.V., All rights reserved.},
	author_keywords = {Burnout; Digitization; Germany; ICT; Job satisfaction; Multimethod; Preventive measures; Primary care; Technostress},
	keywords = {adult; digital technology; epidemiology; female; general practitioner; Germany; human; job satisfaction; job stress; male; mental stress; middle aged; professional burnout; psychology; questionnaire; Adult; Burnout, Professional; Digital Technology; Female; General Practitioners; Humans; Job Satisfaction; Male; Middle Aged; Occupational Stress; Stress, Psychological; Surveys and Questionnaires},
	correspondence_address = {S. Mache; Institute for Occupational and Maritime Medicine (ZfAM), University Medical Center Hamburg-Eppendorf (UKE), Hamburg, 20459, Germany; email: s.mache@uke.de},
	publisher = {BioMed Central Ltd},
	issn = {14726963},
	pmid = {40217285},
	language = {English},
	abbrev_source_title = {BMC Health Serv. Res.},
	type = {Article},
	publication_stage = {Final},
	source = {Scopus},
	note = {Cited by: 1; All Open Access; Gold Open Access; Green Accepted Open Access; Green Open Access}
}

@ARTICLE{Feng2025,
	author = {Feng, Xuezhen and Guan, Wenjun and Xu, Enwei},
	title = {Digital stress and professional compromise among inclusive preschool teachers in China: A chain mediation model based on negative automatic thoughts and career adaptability},
	year = {2025},
	journal = {Acta Psychologica},
	volume = {258},
	pages = {},
	doi = {10.1016/j.actpsy.2025.105261},
	url = {https://www.scopus.com/inward/record.uri?eid=2-s2.0-105010319941&doi=10.1016%2Fj.actpsy.2025.105261&partnerID=40&md5=79a53bf0151d612fd6b4a12e074e2920},
	affiliations = {Xinjiang Normal University, College of Education, Urumqi, China},
	abstract = {The phenomenon of professional compromise among inclusive preschool education teachers represents a critical challenge impeding the advancement of high-quality development in this field. To delve into the mechanisms by which digital stress influences professional compromise in Inclusive Preschool Teachers and to examine the chain mediation effects of negative automatic thoughts and career adaptability, this study employed a cluster random sampling method to conduct a comprehensive survey of 558 preschool inclusive teachers. The results revealed that digital stress significantly and positively predicts professional compromise among preschool inclusive teachers. Negative automatic thoughts mediate the relationship between digital stress and professional compromise. Similarly, career adaptability acts as a mediating variable in this relationship. Furthermore, negative automatic thoughts and career adaptability together construct a chain mediation pathway between digital stress and professional compromise. © 2025 Elsevier B.V., All rights reserved.},
	author_keywords = {Career adaptability; Digital stress; Negative automatic thoughts; Preschool inclusive teachers; Professional compromise},
	keywords = {adult; China; female; human; male; mental stress; middle aged; psychological adjustment; psychology; questionnaire; school teacher; Adaptation, Psychological; Adult; Female; Humans; Male; Middle Aged; School Teachers; Stress, Psychological; Surveys and Questionnaires},
	correspondence_address = {E. Xu; College of Educational Science, Xinjiang Normal University, Urumqi, 830017, China; email: xuenwei2023@xjnu.edu.cn},
	publisher = {Elsevier B.V.},
	issn = {00016918; 18736297},
	coden = {APSOA},
	pmid = {40669361},
	language = {English},
	abbrev_source_title = {Acta Psychol.},
	type = {Article},
	publication_stage = {Final},
	source = {Scopus},
	note = {Cited by: 0; All Open Access; Gold Open Access}
}

@ARTICLE{Yang2025,
	author = {Yang, Dong and Liu, Jialin and Wang, Huanhuan and Chen, Peng and Wang, Chaoyi and Metwally, Ahmed Hosny Saleh},
	title = {Technostress among teachers: A systematic literature review and future research agenda},
	year = {2025},
	journal = {Computers in Human Behavior},
	volume = {168},
	pages = {},
	doi = {10.1016/j.chb.2025.108619},
	url = {https://www.scopus.com/inward/record.uri?eid=2-s2.0-85219016996&doi=10.1016%2Fj.chb.2025.108619&partnerID=40&md5=b80a6464f91811ed23e1019175ab10b9},
	affiliations = {Beijing Normal University, College of Education for the Future, Beijing, China; Beijing Normal University, Faculty of Arts and Sciences, Beijing, China; Beijing Normal University, Smart Learning Institute, Beijing, China; Capital Normal University, College of Education, Beijing, China; Zhejiang Normal University, College of Child Development and Education, Jinhua, China; Faculty of Education, Department of Educational Technology, Helwan, Egypt},
	abstract = {Technostress refers to an individual's inability to engage with emerging computer technologies in a constructive and healthy manner. Moreover, teaching is increasingly recognized as a stressful profession, with recent studies indicating a rise in technostress among educators. However, current research has failed to holistically map the sources, outcomes, and mitigation strategies for technostress among teachers. In this systematic review, we analyzed 54 studies sourced from Scopus, PubMed, and Web of Science to outline the landscape of technostress and identify key factors, including sources, outcomes, and strategies for mitigation. Our findings reveal a notable increase in research on teachers’ technostress since 2018, especially during the COVID-19 pandemic, with a predominant focus on studies from Asia and a significant absence of perspectives from North America. Common identified sources of technostress include technological factors, workplace conditions, and personal perceptions. Furthermore, the findings emphasize that technostress affects teachers’ well-being and overall job performance. Although research on the mitigation of technostress remains limited, several effective strategies have emerged at the personal (e.g., boosting resilience, promoting information technology mindfulness, and fostering meaningful work perceptions) and organizational (e.g., enhancing digital literacy, providing organizational flexibility, and offering technical support) levels. Finally, despite the current studies covering the sources and consequences of technostress, they provide an incomplete understanding of the formation of technostress. Overall, the gap in the literature highlights the urgent need to investigate the formation and mitigation of technostress among teachers at all levels. Our review provides up-to-date information for researchers, educators, and teachers about technostress and its mitigation. © 2025 Elsevier B.V., All rights reserved.},
	author_keywords = {Digital stress; Educational workers; ICT in education; Mitigation strategies; Sources and outcomes; Technostress},
	keywords = {'current; Digital stress; Educational worker; ICT in education; Mitigation strategy; Organisational; Source and outcome; Teachers'; Technostress; Workers'},
	correspondence_address = {D. Yang; College of Education for the Future, Beijing Normal University, Zhuhai, F301 Lijiao Building, No. 18 Jinfeng Road, Xiangzhou District, China; email: dydyor@outlook.com},
	publisher = {Elsevier Ltd},
	issn = {07475632},
	coden = {CHBEE},
	language = {English},
	abbrev_source_title = {Comput. Hum. Behav.},
	type = {Review},
	publication_stage = {Final},
	source = {Scopus},
	note = {Cited by: 9}
}

@ARTICLE{Argyriadi2025,
	author = {Argyriadi, Agathi and Katsarou, Dimitra V. and Patelarou, Athina E. and Megari, Kalliopi and Patelarou, Evridiki E. and Kotrotsiou, S. A. and Giakoumidakis, Konstantinos and Abdoola, Shabnam S. and Mantsos, Evangelos and Efthymiou, Efthymia and Argyriadis, Alexandros},
	title = {Digital Stress Scale (DSC): Development and Psychometric Validation of a Measure of Stress in the Digital Age},
	year = {2025},
	journal = {International Journal of Environmental Research and Public Health},
	volume = {22},
	number = {7},
	pages = {},
	doi = {10.3390/ijerph22071080},
	url = {https://www.scopus.com/inward/record.uri?eid=2-s2.0-105011668749&doi=10.3390%2Fijerph22071080&partnerID=40&md5=850f5763416ac2c83317fac0c90d8d16},
	affiliations = {Frederick University, Department of Psychology, Nicosia, Cyprus; University of the Aegean, Department of Preschool Education Sciences and Educational Design, Mytilene, Greece; Hellenic Mediterranean University, Department of Nursing, Heraklion, Greece; University of York, Department of Psychology, York, United Kingdom; University of Patras, Department of Nursing, Rio, Greece; United Arab Emirates University, Department of Speech Language Pathology, Al Ain, United Arab Emirates; University of Thessaly, Department of Physical Education and Sport Science, Volos, Greece; Zayed University, Department of Interdisciplinary Studies, Dubai, United Arab Emirates},
	abstract = {(1) Background: The integration of digital technologies such as electronic health records (EHRs), telepsychiatry, and communication platforms has transformed the mental health sector a lot compared to in previous years. While these tools enhance service delivery, they also introduce unique stressors. Despite growing concerns, there is no validated instrument specifically designed to measure the digital stress experienced by mental health professionals. (2) Methods: This study involved the development and psychometric validation of the Digital Stress Scale (DSC). The process included item generation through a literature review and qualitative interviews, expert panel validation, and a two-phase statistical evaluation. Exploratory Factor Analysis (EFA) and Confirmatory Factor Analysis (CFA) were conducted on responses from 423 licensed mental health professionals using EHRs and digital communication tools. The scale’s reliability and convergent validity were assessed via internal consistency and correlations with established mental health measures. (3) Results: The final DSC included four subscales: digital fatigue, technostress, digital disengagement, and work–life digital boundaries. CFA supported the factor structure (CFI = 0.965, RMSEA = 0.038), and the overall reliability was acceptable (Cronbach’s Alpha = 0.87). Descriptive analysis showed moderate-to-high levels of digital stress (M = 11.94, SD = 2.72). Digital fatigue was the strongest predictor of total stress (β = 1.00, p < 0.001), followed by technostress and work–life boundary violations. All subscales were significantly correlated with burnout (r = 0.72), job dissatisfaction (r = −0.61), and perceived stress (r = 0.68), all with a p < 0.001. (4) Conclusions: The DSC is a valid and reliable tool for assessing digital stress among mental health professionals. Findings point out the urgent need for policy-level interventions to mitigate digital overload, promote healthy work–life boundaries, and enhance digital competency in mental health settings. © 2025 Elsevier B.V., All rights reserved.},
	author_keywords = {digital fatigue; digital stress; EHRs; mental health; technostress; telepsychiatry; work–life balance},
	keywords = {digitization; factor analysis; literature review; mental health; working conditions; adult; Article; Bartletts Test of Sphericity; burnout; clarity; clinical practice guideline; cognitive burden; community mental health; Computer User Stress Scale; confirmatory factor analysis; construct validity; content relevance; content validity index; convergent validity; correlation analysis; correlation coefficient; descriptive research; development; digital age; digital disengagement; digital fatigue; Digital Health Literacy Instrument; digital overload; Digital Stress Scale; digital technology; ecological validity; electronic health record; emotion; emotional well-being; exploratory factor analysis; fatigue; female; health care policy; health service; holistic care; human; human experiment; insomnia; internal consistency; intervention study; item development; job satisfaction; Job Satisfaction Index; Kaiser Meyer Olkin measure; Likert scale; linear regression analysis; male; Maslach Burnout Inventory; maximum likelihood method; medical informatics; mental health care personnel; middle aged; normal human; Perceived Stress Scale; professional boundaries; professional population; psychometry; public health message; purposive sampling; qualitative interview; redundancy analysis; reliability; Root Mean Square Error of Approximation; Standardized Root Mean Square Residual; stress assessment; structural validity; technostress; Technostress Creators Scale; telepsychiatry; thematic analysis; Tucker Lewis Index; validation study; validity; work life balance; work life digital boundaries; young adult; diagnosis; health care personnel; mental stress; psychology; questionnaire; reproducibility; Adult; Digital Technology; Electronic Health Records; Factor Analysis, Statistical; Female; Health Personnel; Humans; Male; Middle Aged; Psychometrics; Reproducibility of Results; Stress, Psychological; Surveys and Questionnaires; Young Adult},
	correspondence_address = {A. Argyriadis; Department of Nursing, Hellenic Mediterranean University, Heraklion, 71410, Greece; email: argyriadis@hmu.gr},
	publisher = {Multidisciplinary Digital Publishing Institute (MDPI)},
	issn = {16604601; 16617827},
	pmid = {40724147},
	language = {English},
	abbrev_source_title = {Int. J. Environ. Res. Public Health},
	type = {Article},
	publication_stage = {Final},
	source = {Scopus},
	note = {Cited by: 0; All Open Access; Gold Open Access; Green Accepted Open Access; Green Open Access}
}

@ARTICLE{Gupta2025261,
	author = {Gupta, Priyanka and Sharma, Manu and Joshi, Sudhanshu},
	title = {Digital Health: Navigating Digital Transformation and Digital Stress},
	year = {2025},
	pages = {261 - 293},
	doi = {10.4018/979-8-3373-5087-5.ch010},
	url = {https://www.scopus.com/inward/record.uri?eid=2-s2.0-105010672034&doi=10.4018%2F979-8-3373-5087-5.ch010&partnerID=40&md5=85cccfcf2a0227b3a2d9beb39d0deb27},
	affiliations = {Graphic Era Deemed to be University, Dehradun, India; Doon University, Dehradun, India},
	abstract = {This chapter will discuss the topic of Digital Health, Digital Stress and Digital Transformation focusing on how digital tools and platforms are employed to enhance the employee's wellness and productivity. The application of Digital Health solutions helps to a great extent to remove barriers that prevent employees from being healthy and actively involved in the discussion of the problem since the overload of the working capacities of not only employees but also managers is observed nowadays, the issue of burnout and stress, fatigue coming from an insufficient number of digital breaks and digital exhaustion. The chapter will explain how organizations can leverage digital solutions to support initiatives connected with Sustainable Development Goals 3 (Good Health and Wellbeing) and Sustainable Development Goals 8 (Decent Work and Economic Growth) by decreasing the load created by constant connectivity and improving work environments. Copyright © 2025 Elsevier B.V., All rights reserved.},
	keywords = {Digital devices; Economics; Occupational risks; Sustainable development; Sustainable development goals; Digital platforms; Digital solutions; Digital tools; Digital transformation; Economic growths; Stress transformation; Wellbeing; Work environments; Working capacity; Personnel},
	publisher = {IGI Global},
	isbn = {9798337350875; 9798337350899},
	language = {English},
	abbrev_source_title = {Sustain. digit. strateg. in bus. and healthc.},
	type = {Book chapter},
	publication_stage = {Final},
	source = {Scopus},
	note = {Cited by: 1}
}

@ARTICLE{Gimpel2025896,
	author = {Gimpel, Henner and Lanzl, Julia and Regal, Christian and Urbach, Nils and Becker, Julia and Tegtmeier, Patricia},
	title = {Stress from Digital Work: Toward a Unified View of Digital Hindrance Stressors},
	year = {2025},
	journal = {Information Systems Research},
	volume = {36},
	number = {2},
	pages = {896 - 915},
	doi = {10.1287/isre.2022.0691},
	url = {https://www.scopus.com/inward/record.uri?eid=2-s2.0-105009847448&doi=10.1287%2Fisre.2022.0691&partnerID=40&md5=b609009e41ba7b9c979dcd77faee73d7},
	affiliations = {Fraunhofer Institute for Applied Information Technology FIT, Branch Business & Information Systems Engineering, Sankt Augustin, Germany; Universität Hohenheim, Chair of Digital Management, Stuttgart, Germany; FIM Research Center, Bayreuth, Germany; Frankfurt University of Applied Sciences, Research Lab for Digital Innovation & Transformation (ditlab), Frankfurt am Main, Germany; Research Institute for Vocational Education and TraininggGmbH, Nuremberg, Germany; Bundesanstalt für Arbeitsschutz und Arbeitsmedizin, Unit Human Factors, Dortmund, Germany},
	abstract = {There are many models with various sets of hindrance technostressors. Researchers and practitioners face the challenge of selecting a model or mixing several models without guidance on their relative advantages and suitability for contemporary digital work. None of the existing models captures the full conceptual breadth of hindrance technostress, and the existing models typically offer suboptimal power to explain the negative psychological responses or outcomes of technostressors. We synthesize the fragmented works on hindrance technostressors and propose a unified hierarchical model of digital hindrance stressors. We provide an extensive and parsimonious measurement model with high predictive power. This work builds on technostress and occupational stress theory using a quantitative-dominant mixed-methods study. The empirical part of the study includes a qualitative prestudy and multiple surveys with more than 5,800 participants. The data support the modeling, validation, and benchmarking of the new models we introduce. We discuss the relative advantages of the models for research and practice and guide their selection. © 2025 Elsevier B.V., All rights reserved.},
	author_keywords = {digital stress; hindrance technostressors; mixed methods; multilevel structure; technostress; work context},
	keywords = {Occupational risks; Digital stress; Hierarchical model; Hindrance technostressor; Mixed method; Multi-level structures; Power; Psychological outcomes; Psychological response; Technostress; Work context; Hierarchical systems},
	correspondence_address = {H. Gimpel; Branch Business & Information Systems Engineering, Fraunhofer Institute for Applied Information Technology FIT, Augsburg, 86159, Germany; email: henner.gimpel@fim-rc.de; J. Lanzl; Branch Business & Information Systems Engineering, Fraunhofer Institute for Applied Information Technology FIT, Augsburg, 86159, Germany; email: julia.lanzl@fim-rc.de},
	publisher = {INFORMS Inst.for Operations Res.and the Management Sciences},
	issn = {10477047; 15265536},
	language = {English},
	abbrev_source_title = {Inf. Syst. Res.},
	type = {Article},
	publication_stage = {Final},
	source = {Scopus},
	note = {Cited by: 4}
}

@ARTICLE{Gebhardt2025,
	author = {Gebhardt, Julia Sofie and Harth, Volker and Groneberg, David Alexander and MacHe, Stefanie},
	title = {Digitalization in Dentistry: Dentists’ Perceptions of Digital Stressors and Resources and Their Association with Digital Stress in Germany—A Qualitative Study},
	year = {2025},
	journal = {Healthcare (Switzerland)},
	volume = {13},
	number = {12},
	pages = {},
	doi = {10.3390/healthcare13121453},
	url = {https://www.scopus.com/inward/record.uri?eid=2-s2.0-105009298851&doi=10.3390%2Fhealthcare13121453&partnerID=40&md5=376a60cf9efef79389e8d6d50c51faf8},
	affiliations = {Universitätsklinikum Hamburg-Eppendorf, Institute for Occupational and Maritime Medicine (ZfAM), Hamburg, Germany; Goethe-Universität Frankfurt am Main, Social and Environmental Medicine, Frankfurt am Main, Germany},
	abstract = {Background: The digital transformation in dentistry is increasingly reshaping treatment procedures, offering new opportunities and advancements. While digitalization promises enhanced efficiency and quality of care through the standardization, acceleration, and simplification of workflows, it also introduces challenges related to mental health. Studies investigating digitization-associated stressors and resources, as well as health- and work-related outcomes, in the dental sector are still rare. In the context of ongoing digitalization, further studies are needed to examine the need for and the current status of the implementation of measures preventing techno-stress and stress-related outcomes. This study explores the use of digital tools in dental practices and their relationship to the techno-stress among German dentists. It identifies key stressors and resources associated with digital technologies, aiming to inform preventive measures, as well as training and support strategies to mitigate digital stress. Methods: A qualitative study was employed, involving ten problem-centered, guideline-based expert interviews with German dentists. The interviews were analyzed using MAXQDA software, following the focused interview analysis framework by Kuckartz and Rädiker. Coding and thematic analysis adhered to the Consolidated Criteria for Reporting Qualitative Research (COREQ) checklist and qualitative research quality criteria by Mayring. Results: This study identified a dual impact of digitalization in dentistry. On the one hand, digital tools significantly enhance workflow efficiency, diagnostic accuracy, and patient outcomes. On the other hand, they pose challenges like technostress, high financial costs, and the need for continuous learning. Findings reveal that the perceived usefulness of digital technologies is closely linked to the level of techno-stress experienced, while the amount, intuitiveness, and ease of use significantly influence stress levels. Conclusions: Digital transformation offers substantial benefits for dental practices but requires a balanced approach to implementation. Participants highlighted the need for proactive measures, such as targeted training, technical support, and stress-reducing interventions to reduce techno-stress levels. The digital transformation must be supported by coordinated efforts across academia, industry, and policy to strengthen digital competencies—creating a healthier, more resilient digital work environment. Future research should focus on the causal relationship between techno-stress and adverse long-term consequences, such as burnout or mental disorders, among dentists. © 2025 Elsevier B.V., All rights reserved.},
	author_keywords = {dentistry medicine; dentists; digital stress; digitization; medical staff; practices; preventive measures; technostress},
	correspondence_address = {S. Mache; Institute for Occupational and Maritime Medicine (ZfAM), University Medical Center Hamburg-Eppendorf (UKE), Hamburg, Seewartenstraße 10, 20459, Germany; email: s.mache@uke.de},
	publisher = {Multidisciplinary Digital Publishing Institute (MDPI)},
	issn = {22279032},
	language = {English},
	abbrev_source_title = {Healthcare (Basel)},
	type = {Article},
	publication_stage = {Final},
	source = {Scopus},
	note = {Cited by: 0; All Open Access; Gold Open Access; Green Accepted Open Access; Green Open Access}
}

@ARTICLE{Pisarska2025,
	author = {Pisarska, Aneta Maria and Kryczka, Anna and Castellone, Domenica},
	title = {Organizational Trust as a Driver of Eudaimonic and Digital Well-Being in IT Professionals: A Cross-Cultural Study},
	year = {2025},
	journal = {Sustainability (Switzerland)},
	volume = {17},
	number = {11},
	pages = {},
	doi = {10.3390/su17115124},
	url = {https://www.scopus.com/inward/record.uri?eid=2-s2.0-105007754868&doi=10.3390%2Fsu17115124&partnerID=40&md5=ca82c6c412a86cf2a5fd03daa0582026},
	affiliations = {University of Kalisz, Department of Management, Kalisz, Poland; AGH University of Krakow, Faculty of Management, Krakow, Poland; Università del Salento, Department of Legal Studies, Lecce, Italy},
	abstract = {(1) Background: This study examines the relationships between organizational trust, eudaimonic well-being, and digital well-being among IT professionals in Poland and Italy. The research investigates how organizational trust influences well-being outcomes in contrasting cultural and economic environments. (2) Methods: the study used a quantitative research strategy, applying the diagnostic survey method through a structured, self-administered questionnaire available in both Polish and Italian. The sample consisted of 243 public sector employees working in the IT domain (116 in Poland and 127 in Italy), including administrative staff, IT professionals, and mid-level managers with varying levels of work experience. (3) Results: The findings demonstrate that organizational trust significantly enhances eudaimonic well-being, particularly in Poland, where a fast-paced and innovation-driven IT sector creates heightened demands for psychological safety and stability. While organizational trust also positively influenced digital well-being in both countries, this relationship was stronger in Poland than in Italy, suggesting that cultural and organizational differences mediate the impact of organizational trust on digital stress management. These findings also support global policy efforts, including the United Nations Sustainable Development Goals and European digital policy frameworks, to promote socially sustainable and resilient digital workplaces. (4) Conclusions: The study underscores the need for organizations to implement transparent communication, career development initiatives, and proactive digital well-being strategies to ensure employees feel supported and engaged. The implications for company owners, managers, and policymakers highlight the role of organizational trust in promoting sustainable, resilient digital workplaces. © 2025 Elsevier B.V., All rights reserved.},
	author_keywords = {cross-cultural analysis; digital well-being; eudaimonic well-being; IT professionals; organizational trust},
	keywords = {industrial policy; information technology; public sector; quality of life; quantitative analysis; survey method; transparency; working conditions; Italy; Poland [Central Europe]},
	correspondence_address = {A.M. Pisarska; Department of Management, Faculty of Social Sciences, University of Kalisz, Kalisz, 62-800, Poland; email: a.pisarska@uniwersytetkaliski.edu.pl},
	publisher = {Multidisciplinary Digital Publishing Institute (MDPI)},
	issn = {20711050},
	language = {English},
	abbrev_source_title = {Sustainability},
	type = {Article},
	publication_stage = {Final},
	source = {Scopus},
	note = {Cited by: 1; All Open Access; Gold Open Access}
}

@ARTICLE{Sende2025,
	author = {Sende, Cynthia Christine and Soucek, Roman and Ebner, Katharina},
	title = {Promoting psychological resources for coping with problematic media use: Development and evaluation of a training intervention},
	year = {2025},
	journal = {Computers in Human Behavior Reports},
	volume = {18},
	pages = {},
	doi = {10.1016/j.chbr.2025.100619},
	url = {https://www.scopus.com/inward/record.uri?eid=2-s2.0-85218879742&doi=10.1016%2Fj.chbr.2025.100619&partnerID=40&md5=e45126a26db261a5e117c68b01ad372c},
	affiliations = {Friedrich-Alexander-Universität Erlangen-Nürnberg, Erlangen, Germany; Hof University of Applied Sciences, Hof, Germany; MSH Medical School Hamburg, Hamburg, Germany},
	abstract = {Digital media have become an integral part of everyday life, education and work. However, intensive and problematic media use, and in particular problematic smartphone use has been shown to reliably predict reduced well-being and increased stress. Therefore, it is essential to investigate the factors that lead to problematic smartphone use and respective negative well-being outcomes and to develop interventions that effectively address these factors. Considering self-control and fear of missing out (FoMO) as key psychological factors promoting problematic smartphone use, we present a conceptual model explaining the emergence of digital stress due to problematic smartphone use, upon which we built a blended training intervention against digital stress. A controlled trial evaluation of the training intervention provided data at multiple time points for multilevel regression analyses on a sample of 175 university students. The results indicated that the intervention was effective in reducing FoMO (fear of missing out) and increasing self-control. Indirect effects suggested that both the reduction in FoMO and the gain in self-control effectively reduced emotional irritation and perceived stress via a reduction in problematic smartphone use. Conclusively, the findings identify key psychological factors that promote problematic smartphone use and demonstrate that these factors can be effectively addressed through appropriate psychological interventions. © 2025 Elsevier B.V., All rights reserved.},
	author_keywords = {Detachment; Fear of missing out; Irritation; Problematic smartphone use; Self-control; Stress; Training intervention},
	correspondence_address = {C. Sende; Friedrich-Alexander-Universität Erlangen-Nürnberg, Germany; email: cynthia.sende@hof-university.de},
	publisher = {Elsevier B.V.},
	issn = {24519588},
	language = {English},
	abbrev_source_title = {Comput. Hum. Behav. Rep.},
	type = {Article},
	publication_stage = {Final},
	source = {Scopus},
	note = {Cited by: 1; All Open Access; Gold Open Access}
}

@ARTICLE{Gebhardt2025,
	author = {Gebhardt, Julia Sofie and Harth, Volker and Groneberg, David Alexander and MacHe, Stefanie},
	title = {Job Demands and Resources Perceived by Dentists in a Digital Dental Workplace and Perceived Effects on Job Satisfaction and Stress: A Qualitative Study},
	year = {2025},
	journal = {Clinics and Practice},
	volume = {15},
	number = {5},
	pages = {},
	doi = {10.3390/clinpract15050092},
	url = {https://www.scopus.com/inward/record.uri?eid=2-s2.0-105006455212&doi=10.3390%2Fclinpract15050092&partnerID=40&md5=3098c9e6784e3d9bf756f067ff4285ac},
	affiliations = {Universitätsklinikum Hamburg-Eppendorf, Institute for Occupational and Maritime Medicine (ZfAM), Hamburg, Germany; Goethe-Universität Frankfurt am Main, Social and Environmental Medicine, Frankfurt am Main, Germany},
	abstract = {Background: Digitalisation is becoming increasingly integrated into the field of dentistry; therefore, it is crucial to understand both the challenges it introduces and the opportunities it provides. By doing so, the research will offer insights into how digital tools can affect the work environment and contribute to the overall well-being and performance of dental professionals. Objectives: The present study aims to explore how dentists perceive the demands and resources within a digitalised dental practice. Methods: The present study adopted a qualitative design, incorporating guideline-based interviews. A total of 30 interviews were conducted with dentists from various German dental practices, with a focus on key topics such as job demands, job resources, digital stress factors, job satisfaction, and support needs in the context of digital dentistry. The interview data were analysed using qualitative content analysis. Results: The findings highlight that digital systems in dental practices offer benefits such as reduced errors and time savings, but also pose challenges, especially for less experienced users. While they improve efficiency, precision, and professional development, they can also lead to negative effects like dependence on technology, loss of manual skills, technical failures, and increased stress, particularly during the adaptation phase. These results suggest that successful integration of digital technologies requires adequate support to overcome initial learning curves and ensure long-term benefits. Conclusions: The results of the study underline the importance of effective implementation, comprehensive staff training, and technological reliability to maximise the benefits of digital tools and minimise their drawbacks. Maintaining a balance between digital stressors and resources is crucial to promoting a healthy work environment. Future research should focus on the long-term effects of training programmes and the integration of digital technologies into dental practices to increase their effectiveness in terms of job satisfaction and reduce potential risks. © 2025 Elsevier B.V., All rights reserved.},
	author_keywords = {dental workplace; dentistry; dentists; digitisation; job demands; job resources; medical staff; practices; stress perception},
	keywords = {adult; Article; community resource; conceptual framework; demand; dental practice; dental professional; dentist; dentistry; digital dental workplace; digital imaging; digitization; electronic health record; female; health care personnel; human; human experiment; job demand; job satisfaction; male; mental health; middle aged; physiological stress; qualitative research; semi structured interview; sociodemographics; wellbeing; work environment; workplace},
	correspondence_address = {S. Mache; Institute for Occupational and Maritime Medicine (ZfAM), University Medical Center Hamburg-Eppendorf (UKE), Hamburg, Seewartenstraße 10, 20459, Germany; email: s.mache@uke.de},
	publisher = {Multidisciplinary Digital Publishing Institute (MDPI)},
	issn = {20397283},
	language = {English},
	abbrev_source_title = {Clin. Pract.},
	type = {Article},
	publication_stage = {Final},
	source = {Scopus},
	note = {Cited by: 0; All Open Access; Gold Open Access; Green Accepted Open Access; Green Open Access}
}

@ARTICLE{Folabit20251075,
	author = {Folabit, Novel Lena and Jita, Loyiso C. and Jita, Thuthukile},
	title = {Impact of technology integration on students’ sense of belonging and well-being: a systematic review},
	year = {2025},
	journal = {International Journal of Evaluation and Research in Education},
	volume = {14},
	number = {2},
	pages = {1075 - 1084},
	doi = {10.11591/ijere.v14i2.30938},
	url = {https://www.scopus.com/inward/record.uri?eid=2-s2.0-85219683569&doi=10.11591%2Fijere.v14i2.30938&partnerID=40&md5=52e5712a967ed493ca0ac906bbfd6ed2},
	affiliations = {University of the Free State, Department of Curriculum Studies and Higher Education, Bloemfontein, South Africa; University of the Free State, Mathematics and Technology Education, Bloemfontein, South Africa},
	abstract = {As an important tool, technology supports and enhances students’ educational experiences by fostering inclusive learning communities, bridging cultural gaps, and accommodating diverse learning styles. However, limited studies have demonstrated the impact of technology integration on students’ sense of belonging and well-being in the context of South African higher education. This study aimed to address this gap through a systematic literature review. Published scholarly peer-reviewed articles were used to examine the impact of technology on students’ sense of belonging and well-being. The technology acceptance model (TAM) and self-determination theory (SDT) were used to theorize the findings. The findings reveal that while technology provides self-directed learning, it also exacerbates inequalities and digital stress. In addition, factors affecting students’ sense of belonging and well-being include the digital divide, isolation-related stress, and psychological needs due to a lack of technology preparedness, compounded by socio-economic disparities and insufficient digital skills and technical support. It is recommended that global financial, technical, and intellectual stakeholders collaborate to ensure equal access to digital resources in education. These strategies should focus on supporting user-friendly initiatives that bridge the digital gap. The study limitations include reliance on existing literature and lack of direct student feedback. © 2025 Elsevier B.V., All rights reserved.},
	author_keywords = {Belonging; Curriculum; Higher education; Technology integration; Well-being},
	correspondence_address = {N.L. Folabit; Department of Curriculum Studies and Higher Education, Faculty of Education, University of the Free State, Bloemfontein, South Africa; email: Folabit.N@ufs.ac.za},
	publisher = {Institute of Advanced Engineering and Science},
	issn = {22528822; 26205440},
	language = {English},
	abbrev_source_title = {Int. J. Eval. Res. Educ.},
	type = {Article},
	publication_stage = {Final},
	source = {Scopus},
	note = {Cited by: 1; All Open Access; Gold Open Access}
}

@ARTICLE{Dodan2025,
	author = {Dodan, Daria and Negru-Subtirica, Oana},
	title = {Is using TikTok stressful? Exploring the longitudinal relationships between adolescents' self-concept clarity and digital stress},
	year = {2025},
	journal = {Journal of Research on Adolescence},
	volume = {35},
	number = {1},
	pages = {},
	doi = {10.1111/jora.70011},
	url = {https://www.scopus.com/inward/record.uri?eid=2-s2.0-85218831848&doi=10.1111%2Fjora.70011&partnerID=40&md5=b1db80170a20fa1a16d8c70dd7e66ba9},
	affiliations = {Universitatea Babeș-Bolyai, Department of Psychology, Cluj Napoca, Romania; Universitatea Babeș-Bolyai, Department of Psychology, Cluj Napoca, Romania},
	abstract = {TikTok is a pervasive and controversial social media platform with a sizeable adolescent following. Using a two-wave longitudinal design spaced 3 months apart during the academic year (N = 328, 60.4% male, M<inf>age</inf> = 16.99), we investigated how adolescents' self-concept clarity relates to approval anxiety, fear of missing out, and online vigilance as possible stressors experienced on TikTok. Results showed a negative bidirectional link between self-concept clarity and approval anxiety. We also found a negative unidirectional longitudinal association between self-concept clarity and fear of missing out (FoMO) and online vigilance, respectively. Last, we found that approval anxiety longitudinally fosters fear of missing out. These findings suggest that adolescents holding uncertain self-views are more likely to perceive TikTok as a stressful environment and that experiencing approval anxiety might be especially harmful for them. © 2025 Elsevier B.V., All rights reserved.},
	author_keywords = {approval anxiety; fear of missing out; longitudinal; online vigilance; self-concept clarity; TikTok},
	keywords = {adolescent; adolescent behavior; anxiety; fear; female; human; longitudinal study; male; mental stress; psychology; self concept; social media; Adolescent; Adolescent Behavior; Anxiety; Fear; Female; Humans; Longitudinal Studies; Male; Self Concept; Social Media; Stress, Psychological},
	correspondence_address = {O. Negru-Subtirica; Department of Psychology, Babes-Bolyai University, Cluj-Napoca, Romania; email: oananegru@psychology.ro},
	publisher = {John Wiley and Sons Inc},
	issn = {15327795; 10508392},
	pmid = {39953645},
	language = {English},
	abbrev_source_title = {J. Res. Adolesc.},
	type = {Article},
	publication_stage = {Final},
	source = {Scopus},
	note = {Cited by: 1}
}

@ARTICLE{Cioffi2025,
	author = {Cioffi, Glauco and Balducci, Cristian and Toderi, Stefano},
	title = {Digital Stress-Preventive Management Competencies: Definition, Identification and Tool Development for Research and Practice},
	year = {2025},
	journal = {International Journal of Environmental Research and Public Health},
	volume = {22},
	number = {2},
	pages = {},
	doi = {10.3390/ijerph22020267},
	url = {https://www.scopus.com/inward/record.uri?eid=2-s2.0-85218621123&doi=10.3390%2Fijerph22020267&partnerID=40&md5=699406871dc380855ccfc1c28a8b000c},
	affiliations = {Alma Mater Studiorum Università di Bologna, Department of Psychology, Bologna, Italy; Alma Mater Studiorum Università di Bologna, Department for Life Quality Studies, Bologna, Italy},
	abstract = {The digital transformation of work and the rise of remote workers (RWs) are gaining growing interest in occupational health science. However, research on managers’ role in well-being can be developed more. Aiming to bridge this gap, this study first defines and explores the Digital Stress-Preventive Management Competencies (DMCs) and then develops and validates an indicator tool with a three-phase procedure. Phase 1 consisted of a literature review and interviews with experts to identify DMCs, followed by item generation, content analysis and competencies conceptualization. Phase 2 was devoted to tool validation, comprising exploratory and confirmatory factor analysis with 247 RWs. Phase 3 explored the concurrent validity by investigating the relationship between DMCs and psychosocial factors via structural equation modeling (sample Phase 2) and polynomial regression with response surface analysis on 50 manager–team dyads (RWs 218). Two key competencies were identified: supportive ICT-mediated interaction (SIMI) and avoidance of abusive ICT adoption (AAIA). The final nine-item tool revealed a two-factor structure and good psychometric properties. SIMI was associated with superior support and role, while AAIA was linked to demands and control reported by RWs. These findings suggest that the DMCs identified and the related tool have potential applications in future organizational intervention content and for research purposes. © 2025 Elsevier B.V., All rights reserved.},
	author_keywords = {digital leadership; psychosocial risks; remote work; self-other agreement; well-being},
	keywords = {conceptual framework; factor analysis; literature review; numerical model; psychology; quality of life; regression analysis; research work; telecommuting; article; avoidance behavior; concurrent validity; confirmatory factor analysis; content analysis; digital transformation; female; human; interview; leadership; male; physiological stress; polynomial regression analysis; social psychology; structural equation modeling; surface analysis; wellbeing; adult; mental stress; middle aged; occupational health; prevention and control; psychometry; questionnaire; Adult; Female; Humans; Male; Middle Aged; Occupational Health; Psychometrics; Stress, Psychological; Surveys and Questionnaires},
	correspondence_address = {G. Cioffi; Department of Psychology, University of Bologna, Bologna, 40127, Italy; email: glauco.cioffi2@unibo.it},
	publisher = {Multidisciplinary Digital Publishing Institute (MDPI)},
	issn = {16604601; 16617827},
	pmid = {40003492},
	language = {English},
	abbrev_source_title = {Int. J. Environ. Res. Public Health},
	type = {Article},
	publication_stage = {Final},
	source = {Scopus},
	note = {Cited by: 0; All Open Access; Gold Open Access; Green Accepted Open Access; Green Open Access}
}

@ARTICLE{Ceco2025177,
	author = {Ceco, Gamze and Taskin, Sümeyye and Uygun, Ezgi Güney and Erus, Seher Merve and Satici, Seydi Ahmet},
	title = {The Indirect Effect of Mindfulness in Marriage in the Relationship Between Digital Stress and Dyadic Adjustment: An Investigation of Dyadic Effects},
	year = {2025},
	journal = {Applied Research in Quality of Life},
	volume = {20},
	number = {1},
	pages = {177 - 191},
	doi = {10.1007/s11482-024-10404-y},
	url = {https://www.scopus.com/inward/record.uri?eid=2-s2.0-85210009003&doi=10.1007%2Fs11482-024-10404-y&partnerID=40&md5=5d2e2763b25a3ac37c17a78c3dfba20a},
	affiliations = {Yıldız Teknik Üniversitesi, Department of Psychological Counseling, Istanbul, Turkey; İstanbul Sabahattin Zaim University, Department of Counseling, Kucukcekmece, Turkey},
	abstract = {Studies on marriage make important contributions to the psychosocial health of individuals. In recent years, there are cases where the marital relationship has been negatively affected due to the use of social media. In this context, the concept of digital stress emerges as a current problem. We have less information about the mechanisms underlying the dyadic relationships of married individuals. This study reports the results of 325 married couples using actor-partner interdependence modeling. The mean age of women was 36.19 (SD = 7.83, range = 21–60) and the mean age of men was 39.12 (SD = 8.55, range = 24–67). Digital stress, mindfulness in marriage, and marital adjustment were measured among married individuals. According to the results, women’s digital stress significantly predicted women’s mindfulness in marriage. Similarly, men’s digital stress significantly predicted women’s mindfulness in marriage. Furthermore, women’s mindfulness in marriage significantly predicted both women’s and men’s dyadic adjustment. Men’s mindfulness in marriage also significantly predicted women’s and men’s dyadic adjustment. It was found that women’s mindfulness in marriage has an indirect effect on the relationship between their digital stress and dyadic adjustment. In addition, men’s mindfulness in marriage has an indirect effect on the relationship between their digital stress and dyadic adjustment. These findings indicate that digital stress plays a significant role in marital relationships, and mindfulness is one of the key mechanisms in these interactions. It is suggested that interventions aimed at increasing mindfulness in marriage could mitigate the negative effects of digital stress and strengthen dyadic adjustment in couples. © 2025 Elsevier B.V., All rights reserved.},
	author_keywords = {Digital stress; Dyadic adjustment; Married couples; Mindfulness in marriage},
	correspondence_address = {E.G. Uygun; Department of Psychological Counseling, Faculty of Education, Istanbul Sabahattin Zaim University, Istanbul, Turkey; email: ezgi.uygun@izu.edu.tr},
	publisher = {Springer Science and Business Media B.V.},
	issn = {18712576; 18712584},
	language = {English},
	abbrev_source_title = {Appl. Res. Qual. Life},
	type = {Article},
	publication_stage = {Final},
	source = {Scopus},
	note = {Cited by: 0}
}

@ARTICLE{Rademaker2025429,
	author = {Rademaker, Tim and Klingenberg, Ingo and Süß, Stefan},
	title = {Leadership and technostress: a systematic literature review},
	year = {2025},
	journal = {Management Review Quarterly},
	volume = {75},
	number = {1},
	pages = {429 - 494},
	doi = {10.1007/s11301-023-00385-x},
	url = {https://www.scopus.com/inward/record.uri?eid=2-s2.0-105001070306&doi=10.1007%2Fs11301-023-00385-x&partnerID=40&md5=a4183ab6029caf38b1a3dc4603a781d1},
	affiliations = {Heinrich-Heine-Universität Düsseldorf, Human Resource Management and Organization Studies, Dusseldorf, Germany},
	abstract = {With the growing use of digital technologies at work, employees are facing new demands. Digital technologies are also changing how leaders and followers interact. Leadership must adapt to these changes and find ways to reduce the demands of digital work for their followers so they maintain their capacity for and motivation to work. Against this background, we analyze the impact leadership has on technostress by conducting a systematic literature review. An electronic search was based on 13 databases (ACM Digital, AIS eLibrary, APA PsychInfo, EBSCO, Emerald Insight, Jstor, Pubmed, SAGE, ScienceDirect, Scopus, Taylor & Francis Online, WISO, and Web of Science) and was carried out in October 2023. We identified 1725 articles—31 of which met the selection criteria. Thirteen more were identified in a backward search, leaving 44 articles for analysis. The conceptual analysis reveals that empowering and supportive leadership can decrease follower technostress. Leadership that emphasizes high availability expectations, task orientation and control can increase technostress and technostress-related outcomes. Furthermore, leadership’s impact on follower technostress is influenced by how ICTs are being used to convey leadership. We synthesize seven analytical themes of leadership among the technostress literature and derive them into the three aggregated dimensions which serve as the foundation of a conceptual model of leadership’s impact on follower technostress: technostress-increasing leadership, technostress-decreasing leadership, and technology-enabled leadership. Furthermore, we formulate avenues for future research. © 2025 Elsevier B.V., All rights reserved.},
	author_keywords = {Digital stress; Digital work; Followership; Leadership; Systematic literature review; Technostress},
	correspondence_address = {S. Süß; Chair of Business Administration, in particular Work, Human Resource Management and Organization Studies, Heinrich-Heine-University, Düsseldorf, Universitätsstraße 1, 40225, Germany; email: Stefan.Suess@hhu.de},
	publisher = {Springer Nature},
	issn = {21981639; 21981620},
	language = {English},
	abbrev_source_title = {Manag. Rev. Q.},
	type = {Article},
	publication_stage = {Final},
	source = {Scopus},
	note = {Cited by: 24; All Open Access; Green Accepted Open Access; Green Open Access; Hybrid Gold Open Access}
}

@ARTICLE{Sevic20254372,
	author = {Sevic, Aleksandra and Lungu, Daniel Adrian and Brønnick, Kolbjørn Kallesten},
	title = {In the shadows of digitalisation: digital stressors as predictors of emotional exhaustion in Norwegian academia},
	year = {2025},
	journal = {Behaviour and Information Technology},
	volume = {44},
	number = {17},
	pages = {4372 - 4385},
	doi = {10.1080/0144929X.2025.2472942},
	url = {https://www.scopus.com/inward/record.uri?eid=2-s2.0-86000451807&doi=10.1080%2F0144929X.2025.2472942&partnerID=40&md5=ba784e04b059aac6f4909bec7423cbe9},
	affiliations = {Universitetet i Stavanger, Department of Public Health, Stavanger, Norway; Universitetet i Stavanger, Cognitive and Behavioral Neuroscience Laboratory, Stavanger, Norway; Universitetet i Stavanger, Faculty of Health Sciences, Stavanger, Norway; Universitetet i Stavanger, Department of Quality and Health Technology, Stavanger, Norway; Universitetet i Stavanger, Department of Social Studies, Stavanger, Norway},
	abstract = {Burnout and emotional exhaustion are a serious threat to mental health of workers globally. Recent reports indicate that burnout has been on the rise among employees in higher education institutions. Very few studies explored digital stressors as predictors of burnout among faculty staff. Therefore, we conducted a study on 942 Norwegian higher education employees to examine the association between digital stressors and emotional exhaustion. Hierarchical regression was performed to investigate to which degree digital stressors–complexity, conflicts, overload, safety, and unreliability contribute to emotional exhaustion. Gender and age were included as covariates. The participants scored highest on the conflicts stressor. The regression model accounted for 41% of the variance in emotional exhaustion. Conflicts and overload were identified as significant predictors. The results indicate that the use of ICT contributes substantially to emotional exhaustion among employees in higher education institutions in Norway. Given the considerable individual, organisational, and societal consequences of burnout and the modifiable nature of digital stressors, higher education institutions should urgently implement targeted interventions to prevent the adverse effects of ICT use on the mental health and well-being of employees. © 2025 Elsevier B.V., All rights reserved.},
	author_keywords = {academia; Burnout; digital stress; emotional exhaustion; technostress},
	keywords = {Economic and social effects; Academia; Burnout; Digital stress; Emotional exhaustion; Faculty staff; High educations; Higher education institutions; Mental health; Technostress; Workers'; Regression analysis},
	correspondence_address = {A. Sevic; Faculty of Health Sciences, Department of Public Health, University of Stavanger, Stavanger, Norway; email: aleks.sevic@gmail.com},
	publisher = {Taylor and Francis Ltd.},
	issn = {0144929X; 13623001},
	coden = {BEITD},
	language = {English},
	abbrev_source_title = {Behav Inf Technol},
	type = {Article},
	publication_stage = {Final},
	source = {Scopus},
	note = {Cited by: 0; All Open Access; Hybrid Gold Open Access}
}

@ARTICLE{Bernburg2025,
	author = {Bernburg, Monika and Gebhardt, Julia Sofie and Groneberg, David Alexander and MacHe, Stefanie},
	title = {Impact of Digitalization in Dentistry on Technostress, Mental Health, and Job Satisfaction: A Quantitative Study},
	year = {2025},
	journal = {Healthcare (Switzerland)},
	volume = {13},
	number = {1},
	pages = {},
	doi = {10.3390/healthcare13010072},
	url = {https://www.scopus.com/inward/record.uri?eid=2-s2.0-85214495458&doi=10.3390%2Fhealthcare13010072&partnerID=40&md5=103c587c5efdfb2cbc21bb3948470f38},
	affiliations = {Universitätsklinikum Hamburg-Eppendorf, Institute for Occupational and Maritime Medicine (ZfAM), Hamburg, Germany; Goethe-Universität Frankfurt am Main, Social and Environmental Medicine, Frankfurt am Main, Germany},
	abstract = {Background: The utilization of digital technologies in the field of dentistry is becoming increasingly prevalent. Such technologies facilitate more precise and efficient dental treatment while also enhancing the overall quality of care. The advent of digitalization has brought with it a plethora of advantages, yet it has also given rise to a number of potential challenges. These have the potential to give rise to a variety of negative consequences, including an increase in stress perception. Objectives: This study identifies the digital demands and resources as well as the prevalence of digital stress perception among German dentists. Furthermore, the study examines the relationship between digital stress perception and work- and health-related outcomes, and it identifies potential preventive measures. Methods: The quantitative cross-sectional study involved a total of 325 German dentists. Data collection took place between January and April 2024. The questionnaire was validated using several established scales, including the Technostress Scale and the Copenhagen Psychosocial Questionnaire (COPSOQ). Multiple correlation and regression analyses were conducted to ascertain the reliability and validity of the data collected. Results: The study results demonstrated that the participating dentists exhibited a moderate level of digital stress (M = 3.73 (SD = 0.71). Regarding the individual technostress creators, the highest mean was observed for the constructs of techno-overload (M = 3.91; SD = 0.76), techno-complexity (M = 3.63; SD = 0.71), and techno-uncertainty (M = 2.01; SD = 0.75). The participants reported an average level of exhaustion symptoms (M = 3.21; SD = 0.91) and job satisfaction (M = 4.52; SD = 0.78). The association between technostress and emotional exhaustion (as a burnout symptom) showed a significant positive correlation (r = 0.38; CI: 0.07, 0.52; p < 0.05). A significant negative correlation was observed between the variables of technostress and job satisfaction, with a correlation coefficient of r = −0.33 (CI: −0.25, 0.07; p < 0.05). Conclusions: This study presents preliminary findings on the digital stress experience in dentistry and relevant associations. In the context of ongoing digitalization, there is a need for support and preventive measures to reduce technology-related stress. An optimized design of digital applications and the working environment are of crucial importance to improve the health of dentists and the quality of patient care. © 2025 Elsevier B.V., All rights reserved.},
	author_keywords = {dentistry medicine; dentists; digital stress; digitization; medical staff; practices; preventive measures; technostress},
	correspondence_address = {S. Mache; Institute for Occupational and Maritime Medicine (ZfAM), University Medical Center Hamburg-Eppendorf (UKE), Hamburg, Seewartenstraße 10, 20459, Germany; email: s.mache@uke.de},
	publisher = {Multidisciplinary Digital Publishing Institute (MDPI)},
	issn = {22279032},
	language = {English},
	abbrev_source_title = {Healthcare (Basel)},
	type = {Article},
	publication_stage = {Final},
	source = {Scopus},
	note = {Cited by: 3; All Open Access; Gold Open Access; Green Accepted Open Access; Green Open Access}
}

@ARTICLE{Alhasani202510379,
	author = {Alhasani, Mona and Orji, Rita Oluchi},
	title = {Exploring Trends, Pitfalls, and Future Directions in Digital Behaviour Change Interventions for Managing Student Stress},
	year = {2025},
	journal = {International Journal of Human-Computer Interaction},
	volume = {41},
	number = {16},
	pages = {10379 - 10398},
	doi = {10.1080/10447318.2024.2434172},
	url = {https://www.scopus.com/inward/record.uri?eid=2-s2.0-85210984454&doi=10.1080%2F10447318.2024.2434172&partnerID=40&md5=4dab3370531d8775b97d88aade61fe7f},
	affiliations = {Dalhousie University, Halifax, Canada},
	abstract = {Student stress poses a widespread challenge, significantly impacting academic performance and mental well-being. Regrettably, stigma and accessibility barriers often discourage students from seeking help. Nonetheless, a ray of hope emerges through persuasive digital interventions (PDIs). These interventions, with their potential to foster positive behaviours in health and wellness, offer a promising avenue to address the complexities of student stress. Understanding how PDIs motivate behavioural change is pivotal for developing effective stress management solutions. This systematic review analyzes papers spanning two decades on PDIs for managing student stress, with the goal of synthesizing methodologies and approaches for designing, developing, and evaluating these interventions. We explore trends, considering factors such as evidence-based therapy, type of stress interventions, digital platforms for delivery, frequently employed persuasive and behaviour change strategies, and evaluation methodology. Additionally, we examine the effectiveness of PDIs in reducing student stress and examine the relationships between effectiveness and design strategies. Finally, our study contributes to the fields of human-computer interaction and mental health by identifying shortcomings and gaps in the existing literature. We propose directions and potential research questions to guide future initiatives in these fields. © 2025 Elsevier B.V., All rights reserved.},
	author_keywords = {behaviour change; digital stress management interventions; persuasive strategies; Persuasive technology; student stress; systematic reviews},
	keywords = {Academic performance; Behaviour changes; Digital stress management intervention; Management interventions; Persuasive strategy; Persuasive technology; Stress management; Student stress; Systematic Review; Well being; Students},
	correspondence_address = {M. Alhasani; Faculty of Computer Science, Dalhousie University, Halifax, Canada; email: mona.alhasani@dal.ca},
	publisher = {Taylor and Francis Ltd.},
	issn = {10447318; 15327590},
	language = {English},
	abbrev_source_title = {Int. J. Hum.-Comput. Interact.},
	type = {Article},
	publication_stage = {Final},
	source = {Scopus},
	note = {Cited by: 0}
}

@ARTICLE{Heimerl20251219,
	author = {Heimerl, Alexander and Prajod, Pooja and Mertes, Silvan and Baur, Tobias and Kraus, Matthias and Liu, Ailin and Risack, Helen and Rohleder, Nicolas and André, Elisabeth and Becker, Linda},
	title = {The ForDigitStress Dataset: A Multi-Modal Dataset for Automatic Stress Recognition},
	year = {2025},
	journal = {IEEE Transactions on Affective Computing},
	volume = {16},
	number = {2},
	pages = {1219 - 1234},
	doi = {10.1109/TAFFC.2024.3501400},
	url = {https://www.scopus.com/inward/record.uri?eid=2-s2.0-85210086762&doi=10.1109%2FTAFFC.2024.3501400&partnerID=40&md5=b5ed6d1fd9618c4dd15d6567fd7bbef7},
	affiliations = {Universität Augsburg, Lab for Human-Centered AI, Augsburg, Germany; Friedrich-Alexander-Universität Erlangen-Nürnberg, Department of Psychology, Erlangen, Germany; Vinzenz Pallotti University, Vallendar, Germany},
	abstract = {We present a multi-modal stress dataset that uses digital job interviews to induce stress. The dataset provides multi-modal data of 40 participants including audio, video (motion capturing, facial landmarks, eye tracking), as well as physiological information (photoplethysmography, electrodermal activity). In addition to that, the dataset contains time-continuous annotations for stress and occurred emotions (e.g., shame, anger, anxiety, and surprise). In order to establish a baseline, five different machine learning classifiers (Support Vector Machine, K-Nearest Neighbors, Random Forest, Feed-forward Neural Network, and Long-Short-Term Memory Network) have been trained and evaluated on the presented dataset for a binary stress classification task. The best-performing classifier has been a Long-Short-Term Memory Network, which achieved an accuracy of 91.7% and an F1-score of 90.2%. The ForDigitStress dataset is freely available to other researchers. © 2025 Elsevier B.V., All rights reserved.},
	author_keywords = {Affective computing; digital stress; job interviews; multimodal dataset; stress; stress dataset; stress physiology},
	keywords = {Long short-term memory; Photoplethysmography; Affective Computing; Digital stress; Job interviews; Memory network; Multi-modal; Multi-modal dataset; Short term memory; Stress dataset; Stress physiologies; Stress recognition; Support vector machines},
	correspondence_address = {A. Heimerl; Augsburg University, Lab for Human-Centered AI, Augsburg, 86159, Germany; email: alexander.heimerl@uni-a.de},
	publisher = {Institute of Electrical and Electronics Engineers Inc.},
	issn = {19493045},
	language = {English},
	abbrev_source_title = {IEEE Trans. Affective Comput.},
	type = {Article},
	publication_stage = {Final},
	source = {Scopus},
	note = {Cited by: 0; All Open Access; Green Accepted Open Access; Green Open Access; Hybrid Gold Open Access}
}

@ARTICLE{Merlici20252445,
	author = {Merlici, Ioan Alex and Maftei, Alexandra and Opariuc, Cristian Dan},
	title = {This is Too Much! Social media integration and adults’ psychological distress: the mediating role of cyber and place-based information overload},
	year = {2025},
	journal = {Behaviour and Information Technology},
	volume = {44},
	number = {10},
	pages = {2445 - 2455},
	doi = {10.1080/0144929X.2024.2406252},
	url = {https://www.scopus.com/inward/record.uri?eid=2-s2.0-85204772014&doi=10.1080%2F0144929X.2024.2406252&partnerID=40&md5=b660bca7672786a657ceeee192fb3fe2},
	affiliations = {Universitatea Alexandru Ioan Cuza, Department of Educational Sciences, Iasi, Romania; Universitatea din Bucuresti, Department of Psychology, Bucharest, Romania},
	abstract = {The present study examined the predictive role of social media use on adults’ psychological distress through the mediating role of one of the digital stress factors, i.e. information overload. A sample of 295 participants aged 18–41 (M age = 21.15, SD = 3.67, 82% females) filled out self-reported questionnaires measuring social media integration, anxiety, depression, and stress symptoms, as well as cyber-based and place-based information overload. Results suggested significant associations between social media integration and emotional connection, cyber-based information overload, and psychological distress symptoms. Cyber-based information overload was positively associated with place-based information overload and psychological distress symptoms. SEM analyses suggested a partial positive and statistically significant mediation between social integration and emotional connection and psychological distress by information overload: high scores on social integration and emotional connection were marginally positively associated with high scores on information overload and with high scores on psychological distress as direct effects. However, on the second mediation path, high scores on information overload were positively associated with high scores on psychological distress, but no significant total effect was observed. We discuss the present findings considering their implications for digital stress awareness and practical strategies for preventing information overload-related negative outcomes. © 2025 Elsevier B.V., All rights reserved.},
	author_keywords = {digital stress; distress; information overload; Social media; young adults},
	keywords = {Digital stress; Distress; Emotional connections; Information overloads; Mediating roles; Place-based; Psychological distress; Social integrations; Social media; Young adults; Social psychology},
	correspondence_address = {A. Maftei; Faculty of Psychology and Education Sciences, Department of Education Sciences, ‘Alexandru Ioan Cuza’ University, Iasi, Romania; email: psihologamaftei@gmail.com},
	publisher = {Taylor and Francis Ltd.},
	issn = {0144929X; 13623001},
	coden = {BEITD},
	language = {English},
	abbrev_source_title = {Behav Inf Technol},
	type = {Article},
	publication_stage = {Final},
	source = {Scopus},
	note = {Cited by: 1}
}

@ARTICLE{Angioletti2025147,
	author = {Angioletti, Laura and Fronda, Giulia},
	title = {Neuroscientific protocols for the assessment and management of physiological responses to digital technostress},
	year = {2025},
	journal = {Social Neuroscience},
	volume = {20},
	number = {3},
	pages = {147 - 153},
	doi = {10.1080/17470919.2024.2369290},
	url = {https://www.scopus.com/inward/record.uri?eid=2-s2.0-85196378654&doi=10.1080%2F17470919.2024.2369290&partnerID=40&md5=4b49a32f6f1595cc738d5ff5bb96d5e3},
	affiliations = {Università Cattolica del Sacro Cuore, International Research Center for Cognitive Applied Neuroscience (IrcCAN), Milan, Italy; Università Cattolica del Sacro Cuore, Department of Psychology, Milan, Italy},
	abstract = {The digitalization process and the constant and prolonged use of digital technologies can lead to the development of digital stress, defined with the term technostress. This type of stress is related to the relationship between individuals and digital technologies and can lead to some related drifts, such as techno-anxiety and techno-addiction, concerning states of anxiety, apprehension, fear, or addiction toward digital technologies. Thus, it is crucial to avoid and lessen the potential development of technostress, particularly in the current historical age that has expanded the number of smart workers in constant touch with various digital technologies. This contribution highlights the potential applications of multi-integrated neuroscientific protocols to assess how technology can influence interpersonal dynamics and relational mechanisms, through the lenses of neuroassessment procedures; and to promote better emotional regulation and stress reduction through neuroempowerment protocols aimed at the reduction of technostress at the physiological level. © 2025 Elsevier B.V., All rights reserved.},
	author_keywords = {Digital stress; neuroscientific protocols; physiological systems; social neuroscience; technostress},
	keywords = {digital technology; human; mental stress; pathophysiology; psychology; Digital Technology; Humans; Stress, Psychological},
	correspondence_address = {L. Angioletti; International research center for Cognitive Applied Neuroscience (IrcCAN), Università Cattolica del Sacro Cuore, Milan, Italy; email: laura.angioletti1@unicatt.it},
	publisher = {Taylor and Francis Ltd.},
	issn = {17470919; 17470927},
	pmid = {41077590},
	language = {English},
	abbrev_source_title = {Soc. Neurosci.},
	type = {Note},
	publication_stage = {Final},
	source = {Scopus},
	note = {Cited by: 4}
}

@ARTICLE{Abueva20252179,
	author = {Abueva, Nurbanu and Buzelo, Anna and Wu, Yanqiu and Turniyazova, Zhanar and Karakushev, Dulat and Obrenovic, Bojan},
	title = {Digital Technologies and Student Mental Health: Risks of Social Media and the Promise of Virtual Reality and Autonomous Sensory Meridian Response Interventions},
	year = {2025},
	journal = {Psychology Research and Behavior Management},
	volume = {18},
	pages = {2179 - 2191},
	doi = {10.2147/PRBM.S540053},
	url = {https://www.scopus.com/inward/record.uri?eid=2-s2.0-105019082073&doi=10.2147%2FPRBM.S540053&partnerID=40&md5=d2354566720d1aeba19b035201bc924b},
	affiliations = {Zhejiang University of Foreign Studies, Institute of European Languages, Yuexiu, China; Turan University, Graduate School of Media and Intercultural Communication, Almaty, Kazakhstan; TaiZhou University, School of Foreign Languages, Linhai, China; "Q" University, Academic School Psychology and Journalism, Almaty, Kazakhstan; "Q" University, School of Business and Management, Almaty, Kazakhstan},
	abstract = {Introduction: The rapid growth of social media use among students has raised concerns about its impact on mental health. While excessive engagement can increase anxiety and stress, emerging virtual technologies show potential as tools for psychological support. Methods: A mixed-methods experimental study was conducted in a university in Kazakhstan, combining quantitative and qualitative approaches. A student survey assessed patterns of social media use and their association with anxiety, stress, and self-esteem. A content analysis of Instagram, TikTok, and Twitter posts identified prevalent mental health themes, formats, and engagement patterns. An experimental intervention tested the effects of virtual reality (VR) meditations and autonomous sensory meridian response (ASMR) content on reducing anxiety and stress. Results: Higher intensity of social media use correlated with increased anxiety and stress, and lower self-esteem. Both VR and ASMR interventions significantly reduced anxiety, with VR showing the strongest effect. Content analysis revealed that social media can both amplify anxiety triggers and serve as a source of emotional support. Discussion: Findings align with existing literature linking social media to poorer emotional well-being, while highlighting the potential of immersive digital interventions for stress reduction. The integrated MDI-STUDENT model was developed, combining relaxation techniques, digital hygiene practices, and reflective activities to build resilience. Conclusion: Excessive social media use is associated with adverse mental health outcomes in students, but structured virtual interventions, especially VR, can mitigate these effects. The study supports integrating digital stress management strategies into university mental health programs. © 2025 Elsevier B.V., All rights reserved.},
	author_keywords = {ASMR interventions; digital detox; social media anxiety; student mental health; virtual reality meditation},
	correspondence_address = {B. Obrenovic; School of Business and Management, Q University, Almaty, Kazakhstan; email: bojan@inovatus-usluge.hr},
	publisher = {Dove Medical Press Ltd},
	issn = {11791578},
	language = {English},
	abbrev_source_title = {Psychol. Res. Behav. Manage.},
	type = {Article},
	publication_stage = {Final},
	source = {Scopus},
	note = {Cited by: 0; All Open Access; Gold Open Access}
}

@ARTICLE{Tultabayev2025,
	author = {Tultabayev, Mukhtar Ch and Zhumanova, U. T. and Tultabayeva, Tamara Ch and Shoman, Aruzhan Y.},
	title = {Validation of the hypothesis on the protective role of functional beverages in mitigating the adverse health effects of digital technologies},
	year = {2025},
	journal = {Frontiers in Nutrition},
	volume = {12},
	pages = {},
	doi = {10.3389/fnut.2025.1626046},
	url = {https://www.scopus.com/inward/record.uri?eid=2-s2.0-105018775951&doi=10.3389%2Ffnut.2025.1626046&partnerID=40&md5=28a18b3d5791daf6029ad47c4e546e6c},
	affiliations = {K.Kulazhanov Kazakh University of Technology and Business, Astana, Kazakhstan; S. Seifullin Kazakh Agrotechnical Research University, Astana, Kazakhstan; S. Seifullin Kazakh Agrotechnical Research University, Department of Food Technology and Processing Products, Astana, Kazakhstan; Astana IT University, Scientific and Innovation Center Agro Tech, Astana, Kazakhstan},
	abstract = {The widespread adoption of digital technologies (DT) and artificial intelligence (AI) has led to the emergence of digital stress (DS), characterized by anxiety, cognitive overload, visual fatigue, and emotional exhaustion. This study aims to validate the objective that functional beverages (FB), containing vitamins, minerals, probiotics, adaptogens, and antioxidants, can mitigate the adverse health effects of DS. The outlook of this objective includes the following: (1) assessing the protective potential of FB in reducing stress, enhancing cognitive function, protecting vision, normalizing sleep, and preventing the hereditary transmission of stress; (2) developing recommendations for next-generation FB with a focus on synergistic formulations and personalized approaches; and (3) justifying the use of advanced delivery technologies to enhance component bioavailability. A systematic review of empirical data confirmed the protective role of FB, demonstrating their effectiveness in alleviating DS consequences. Strategies for FB development were proposed, including the use of nanoemulsions, liposomes, and AI models for personalization, ensuring scalability and practical implementation of the hypothesis PROSPERO registration: CRD420251077775. © 2025 Elsevier B.V., All rights reserved.},
	author_keywords = {bioactive compounds; digital stress; digital technologies; functional beverages; health resilience; personalized nutrition},
	correspondence_address = {M. Tultabayev; Department of Kazakh University of Technology and Business of K. Kulazhanov, Astana, Kazakhstan; email: yrath2510@gmail.com},
	publisher = {Frontiers Media SA},
	issn = {2296861X},
	language = {English},
	abbrev_source_title = {Front. Nutr.},
	type = {Article},
	publication_stage = {Final},
	source = {Scopus},
	note = {Cited by: 0; All Open Access; Gold Open Access; Green Accepted Open Access; Green Open Access}
}

@ARTICLE{Rohleder2025e0331963,
	author = {null, null and null, null and Rohleder, Nicolas},
	title = {Study protocol for a systematic review with meta-analysis to compare digital stress tests regarding their psychological and physiological stress responses},
	year = {2025},
	journal = {PLOS ONE},
	volume = {20},
	number = {9},
	pages = {e0331963},
	doi = {10.1371/journal.pone.0331963},
	url = {https://www.scopus.com/inward/record.uri?eid=2-s2.0-105017416887&doi=10.1371%2Fjournal.pone.0331963&partnerID=40&md5=c6302312be4a3bc74df0de46703394e0},
	affiliations = {Friedrich-Alexander-Universität Erlangen-Nürnberg, Institute of Psychology, Erlangen, Germany},
	abstract = {BACKGROUND AND AIM: Stress is a phenomenon of everyday life that all humans are exposed to, and that can have negative effects on health. Exposure to chronic stress has been associated with development of several diseases, but also acute stress can have detrimental health effects. To understand acute stress, standardized laboratory protocols are frequently employed. However, these protocols require considerable personal and financial resources, and are therefore usually uneconomical. More and more digitized, automated protocols are currently being developed, which may enable a more cost-effective and less time-consuming implementation, but these have not been systematically examined and compared. The aim of the proposed systematic review is therefore to provide a comprehensive overview of different digital stress tests and to compare them in terms of the elicited stress responses. METHODS: This study protocol was registered with PROSPERO, and PRISMA-P guidelines were followed. We will screen several online databases for eligible studies in English or German without any restrictions on the publication date using an a priori defined search strategy. Additionally, we will search those papers for other eligible studies. The primary outcome will be stress and/or similar psychological states. The search, selection and data extraction processes will be conducted by two independent reviewers. In case of discrepancy a third reviewer will be consulted. If possible, we will perform meta-analyses. To determine confidence in results we will assess risk of bias and overall quality of evidence. Additionally, results will be critically examined to avoid meta-biases. DISCUSSION: To the best of our knowledge, no systematic reviews or meta-analyses are published comparing digital stress tests - designed to elicit stress and/or similar psychological states. In this study protocol, we propose a systematic review analyzing existing digital stress tests, and examining their effectiveness by measuring acute stress responses. This record is sourced from MEDLINE/PubMed, a database of the U.S. National Library of Medicine},
	keywords = {comparative study; diagnosis; human; mental stress; meta analysis (topic); physiological stress; physiology; psychology; systematic review (topic); Humans; Meta-Analysis as Topic; Stress, Physiological; Stress, Psychological; Systematic Reviews as Topic},
	issn = {19326203},
	pmid = {41004530},
	language = {English},
	abbrev_source_title = {PLoS One},
	type = {Article},
	publication_stage = {Final},
	source = {Scopus},
	note = {Cited by: 0; All Open Access; Gold Open Access; Green Accepted Open Access; Green Open Access}
}

@ARTICLE{Koban2025,
	author = {Koban, Kevin},
	title = {When Digital Connectivity Drivers Meet Digital Disconnection: A Cross-Country Study on Smartphone Checking, Digital Disconnection Strategies, and Digital Stress},
	year = {2025},
	journal = {Mobile Media and Communication},
	pages = {},
	doi = {10.1177/20501579251378561},
	url = {https://www.scopus.com/inward/record.uri?eid=2-s2.0-105017413563&doi=10.1177%2F20501579251378561&partnerID=40&md5=e6002602c0ccc2afe847de698f2995c3},
	affiliations = {Universität Wien, Department of Communication, Vienna, Austria},
	abstract = {In today's digitized societies, where constant connectivity is perceived as a social norm, many people voluntarily seek temporary digital disconnection to balance out benefits and harms. Given that any direct effectiveness of digital disconnection is limited, recent approaches emphasized its conditionality. Conducted in two culturally dissimilar countries (the United States and Indonesia), the present large-scale cross-sectional youth surveys (Ns = 1,922 and 2,107, respectively) explored whether different popular feature- and rules-based digital disconnection strategies (digital detox app use vs. reflective smartphone disengagement vs. digital solitude) may serve as an ambivalent moderator for relationships between habitual and compulsive smartphone checking, on one side, and digital stress experiences, on the other. For U.S. youth only, results indeed suggested that reflective smartphone disengagement might minimize detrimental side effects of firm checking habits, whereas it exacerbates links to digital stress for people who struggle with smartphone checking compulsiveness. © 2025 Elsevier B.V., All rights reserved.},
	author_keywords = {cross-country survey; Cross-sectional survey; digital disconnection; digital stress; smartphone habits},
	correspondence_address = {K. Koban; Department of Communication, University of Vienna, Vienna, Austria; email: kevin.koban@univie.ac.at},
	publisher = {SAGE Publications Ltd},
	issn = {20501587; 20501579},
	language = {English},
	abbrev_source_title = {Mob. Media Commun.},
	type = {Article},
	publication_stage = {aip},
	source = {Scopus},
	note = {Cited by: 0; All Open Access; Hybrid Gold Open Access}
}

@ARTICLE{Johny Natu Prihanto2025206,
	author = {Johny Natu Prihanto, Y. and Gunawan, Djohan},
	title = {Fostering Digital Transformation in MSMEs: The Role of Leadership, Culture, and the Mitigation of Technostress},
	year = {2025},
	journal = {Review of Integrative Business and Economics Research},
	volume = {14},
	number = {4},
	pages = {206 - 222},
	url = {https://www.scopus.com/inward/record.uri?eid=2-s2.0-105017279713&partnerID=40&md5=68eefd740d64e07d4f6d224742ff7455},
	affiliations = {Universitas Multimedia Nusantara, Tangerang, Indonesia},
	abstract = {Investigating the components of digital transformation (DT) in the micro, small and medium enterprise (MSME) sector is the aim of this study. Despite the topic's obvious importance, this empirical investigation is still somewhat limited. This study aims to investigate how technostress inhibitors (TI), digital leadership (DL), and innovative culture (IC) may together stimulate involvement for greater digital innovation (DI) to close that gap. This quantitative study tested a novel conceptual model using survey data from Indonesia’s MSME business. The data from the 320 valid responses was analyzed using partial least squares structural equation modelling. The result showed that DL and IC positively affected DI. Techno-work engagement (TE) is a mediator in the relationship of innovation, culture, and leadership. TI played a significant moderating role in relationships related to engagement, leadership, and culture. The study's findings highlight significant issues regarding how organizational support development and leadership style could help DT in the MSME sector. While seeking DI through job engagement, leaders need to demonstrate a commitment to long-term resource allocation to avoid any negative effects of digital stress. The study suggests that organizational support can enhance digital transformation (DT) in the MSME market, potentially leading to improved consumer experiences. With the assistance, MSME managers will be able to promote societal and economic growth. © 2025 Elsevier B.V., All rights reserved.},
	author_keywords = {Digital innovation; Digital leadership; Innovative culture; Technostress inhibitor},
	publisher = {GMP Press & Printing Co.,},
	issn = {24146722; 23041013},
	language = {English},
	abbrev_source_title = {Rev. Integr. Bus. Econ. Res.},
	type = {Article},
	publication_stage = {Final},
	source = {Scopus},
	note = {Cited by: 0}
}

@ARTICLE{Schlenger2025,
	author = {Schlenger, Wiebke and Joellenbeck, Marlies and Ochsmann, Elke B.},
	title = {Assessing Work-Related Stressors in Online Counseling: Cross-Sectional Questionnaire Development Study},
	year = {2025},
	journal = {JMIR Formative Research},
	volume = {9},
	pages = {},
	doi = {10.2196/65766},
	url = {https://www.scopus.com/inward/record.uri?eid=2-s2.0-105017129721&doi=10.2196%2F65766&partnerID=40&md5=d06760cab316cf7e8f38afd16595b9c0},
	affiliations = {Universität zu Lübeck, Institute of Occupational Health, Lubeck, Germany; Universitätsklinikum des Saarlandes Medizinische Fakultät der Universität des Saarlandes, Institute for Occupational Medicine and Public Health, Homburg, Germany},
	abstract = {Background: The rapid digitalization of health and social services, particularly accelerated by the COVID-19 pandemic, has led to a widespread adoption of online counseling. While offering flexibility and improved access for clients, online counseling presents new challenges for counselors, including technical issues, difficulties in building therapeutic relationships, and changes in work organization. Despite growing reliance on digital counseling platforms, there is a lack of validated tools to assess specific occupational stressors associated with online counseling. Objective: This study aimed to develop and evaluate the “QueStrOn” (Questionnaire to Assess Stressors in Online Counseling), an instrument designed to identify stressors and resources specific to online counseling and to explore its ability to predict perceived stress levels in counselors. Methods: Item development was guided by the Job Demands–Resources model, qualitative interviews with 22 counselors, expert input, and a literature review. A preliminary version of the questionnaire was pretested and then distributed via email and social media to counselors offering both online and face-to-face services. A total of 219 counselors completed the survey, and after applying inclusion criteria, 174 responses were analyzed. Exploratory factor analysis was conducted using principal axis factoring and varimax rotation. Internal consistency was assessed via Cronbach alpha (α). A linear regression model was used to initially test the predictive power of the identified factors with perceived digital stress as the dependent variable. Results: The exploratory factor analysis resulted in a four-factor solution with 16 items, capturing (1) Online Work Organization, (2) Online Framework, (3) Online Work Content, and (4) Online Communication. The overall instrument demonstrated high internal consistency (α=0.870), with acceptable values for factors (1), (3), and (4) (α=0.754, 0.745, and 0.826, respectively), although the factor “Online Framework” showed limited reliability (α=0.502). The regression model, adjusted for age and gender, significantly predicted perceived stress in online counseling (F<inf>5</inf>=13.335, P<.001), explaining 27.1% of the variance. Online Work Organization, Online Communication, and Online Framework were associated with lower perceived stress when rated positively, whereas Online Work Content showed an inverse relationship, potentially reflecting emotional distancing. Conclusions: The QueStrOn instrument provides a valid first step toward systematically assessing occupational stressors in online counseling. Its 4-factor structure aligns with theoretical and empirical findings and offers practical utility for workplace risk assessments. Incorporating these dimensions into routine evaluations may support counselor well-being and inform digital health policy. Further validation and longitudinal studies are recommended to expand its applicability and explore associations with broader health outcomes. © 2025 Elsevier B.V., All rights reserved.},
	author_keywords = {digital transformation; employee health; online counseling; questionnaire; therapeutic relationship; work organization; workplace risk assessments},
	correspondence_address = {E. Ochsmann; Institute of Occupational Medicine and Public Health, Faculty of Medicine, Saarland University, Homburg/Saar, Germany; email: elke.ochsmann@uks.eu},
	publisher = {JMIR Publications Inc.},
	issn = {2561326X},
	language = {English},
	abbrev_source_title = {JMIR Form. Res.},
	type = {Article},
	publication_stage = {Final},
	source = {Scopus},
	note = {Cited by: 0}
}

@ARTICLE{Andersen2025,
	author = {Andersen, Amanda Iselin Olesen and Reiten Finserås, Turi and Hjetland, Gunnhild J. and Bøe, Tormod and Sivertsen, Børge and Skogen, Jens Christoffer},
	title = {Behind the screens: what underlies the experience of social media as a stressor among adolescents},
	year = {2025},
	journal = {International Journal of Adolescence and Youth},
	volume = {30},
	number = {1},
	pages = {},
	doi = {10.1080/02673843.2025.2559813},
	url = {https://www.scopus.com/inward/record.uri?eid=2-s2.0-105017053445&doi=10.1080%2F02673843.2025.2559813&partnerID=40&md5=8b65a63325555689ad7c5d20c1ae8b98},
	affiliations = {Universitetet i Bergen, Department of Psychosocial Science, Bergen, Norway; Folkehelseinstituttet, Department of Health Promotion, Oslo, Norway; Folkehelseinstituttet, Centre for Evaluation of Public Health Measures, Oslo, Norway; NORCE Research AS, Bergen, Norway; Stavanger Universitetssjukehus, Stavanger, Norway},
	abstract = {This study explores which aspects of social media use are associated with experiencing it as a stressor among Norwegian adolescents. Data include 3568 participants (aged 16−18), with a longitudinal subsample (n = 432). The outcome was a single item assessing whether social media is perceived as a stressor; 35% reported this at least sometimes. Fourteen predictors were selected from a broader questionnaire based on prior research and qualitative interviews, and grouped into two composites: ‘Fear of missing out (FOMO) and affected by use’ and ‘Interference and problematic use’. Together they explained 38% of the variance in stress. In longitudinal models, a one-unit increase in the composites corresponded to 0.52 and 0.30 standard deviation increases in stress, respectively. Girls reported higher stress and greater endorsement of the underlying factors than boys, but associations were consistent across gender. Findings identify potential targets for intervention to reduce social media-related stress in adolescents. © 2025 Elsevier B.V., All rights reserved.},
	author_keywords = {adolescents; Digital stress; fear of missing out; mental health; problematic use; social media},
	keywords = {adolescent; article; fear of missing out; female; human; interview; longitudinal study; male; mental health; Norwegian (people); physiological stress; questionnaire; social media; United Kingdom},
	correspondence_address = {A.I.O. Andersen; Department of Psychosocial Science, Faculty of Psychology, University of Bergen, Bergen, Norway; email: amanda.andersen@uib.no},
	publisher = {Routledge},
	issn = {02673843},
	language = {English},
	abbrev_source_title = {Int. J. Adolesc. Youth},
	type = {Article},
	publication_stage = {Final},
	source = {Scopus},
	note = {Cited by: 0; All Open Access; Gold Open Access}
}

@ARTICLE{Vikoler2025,
	author = {Vikoler, Thomas and Ganesch, Heike and Dubravac, Jasmina and Traut-Mattausch, Eva},
	title = {Digital Stress Induction in Daily Life Using the Salzburg Mobile Stress Induction (SMSI): Development and Ambulatory Evaluation Study},
	year = {2025},
	journal = {Journal of Medical Internet Research},
	volume = {27},
	number = {1},
	pages = {},
	doi = {10.2196/75785},
	url = {https://www.scopus.com/inward/record.uri?eid=2-s2.0-105016167129&doi=10.2196%2F75785&partnerID=40&md5=788ac2f8a7ad4b41601a32a38484ca89},
	affiliations = {Universität Salzburg, Department of Psychology, Salzburg, Austria},
	abstract = {Background: The use of digital technology enabled examining stress in everyday life. However, ambulatory research depends on the natural occurrence of stressful situations while most standardized stress inductions rely on cost- and labor-expensive laboratory experiments, which are limited in their infrequent applicability. Objective: We developed the Salzburg Mobile Stress Induction (SMSI), a newly conceptualized toolbox including 6 different stress-inducing paradigms (Matrices test, Cube Net test, Arithmetic test, Number Series test, Word Scramble test, and Word Pair test) and 1 control paradigm (Caesar Cipher test), which are based on cognitive performance tests. These 7 tests aim to provide researchers with an open-access, standardized method to repeatedly induce stress in an ambulatory setting. Methods: We recruited university students from a local university and through a crowdsourcing platform for a preregistered ambulatory study. After completing a web-based survey, participants used the m-path app on their smartphones to conduct the 7 SMSI tests in a randomized order over 4 days. By comparing the stress-inducing tests with the control test, we investigated changes in momentary negative and positive affect from baseline (t0) to between (t1) and after (t2) each test using the International Positive and Negative Affect Schedule Short Form. Results: A total of 100 participants (60/100 women; mean age 24.43, SD 6.21 years; 69/100 local sample; 31/100 crowdsourcing sample) completed all 7 SMSI tests. Participants’ negative affect significantly increased during all 6 stress-inducing tests compared to the control test from t0 to t1 (Ps<.001) and from t0 to t2 (Ps<.001) with medium to large effect sizes (η<inf>p</inf><sup>2</sup>s=0.10 to 0.30). Post hoc pairwise comparisons showed significant increases of negative affect during all stress-inducing tests from t0 to t1 (Ps<.001) and from t0 to t2 (Ps<.001) and a slight increase in the control test from t0 to t2 (P=.006). Reported positive affect significantly differed between the stress-inducing tests and the control test from t0 to t1 (Ps<.001) and from t0 to t2 (Ps<.001) with medium to large effect sizes (η<inf>p</inf><sup>2</sup>s=0.14 to 0.33). Post hoc pairwise comparisons revealed a significant increase in positive affect in the control test from t0 to t1 (P<.001) and from t0 to t2 (P<.001) and varying significant decreases to nonsignificant changes in the stress-inducing tests over time (Ps>.99 to <.001). Conclusions: The SMSI presents novel and easy-to-implement standardized stress induction procedures to repeatedly induce stress in ambulatory research. We discussed new opportunities for positive eustress inductions and outlined subsequent validation studies combining physiological stress assessment and ambulatory methods. The development of additional language versions of the SMSI is illustrated. © 2025 Elsevier B.V., All rights reserved.},
	author_keywords = {acute stress; ambulatory assessment; cognitive stress test; digital health; mobile health; mobile phone; negative affect; open access material; positive affect; smartphone; within-person},
	keywords = {adult; Article; controlled study; crowdsourcing; daily life activity; digital technology; female; health survey; human; male; mental performance; negative valence; physiological stress; pilot study; Positive and Negative Affect Schedule; positive valence; salzburg mobile stress induction; stress assessment; university student; mental stress; mobile application; smartphone; young adult; Adult; Female; Humans; Male; Mobile Applications; Smartphone; Stress, Psychological; Young Adult},
	correspondence_address = {E. Traut-Mattausch; Department of Psychology, University of Salzburg, Salzburg, Austria; email: eva.traut-mattausch@plus.ac.at},
	publisher = {JMIR Publications Inc.},
	issn = {14388871},
	pmid = {40967620},
	language = {English},
	abbrev_source_title = {J. Med. Internet Res.},
	type = {Article},
	publication_stage = {Final},
	source = {Scopus},
	note = {Cited by: 0; All Open Access; Gold Open Access; Green Accepted Open Access; Green Open Access}
}

@ARTICLE{Mehmood2025,
	author = {Mehmood, Khalid and Hakeem, Muhammad Mohsin and Iftikhar, Yaser and Rashid, Mohammad and Dwivedi, Anand},
	title = {Harmony in the Digital Labyrinth: The Pursuit of Psychological Well-Being for Youth in the Digital Age},
	year = {2025},
	journal = {Scandinavian Journal of Psychology},
	pages = {},
	doi = {10.1111/sjop.70017},
	url = {https://www.scopus.com/inward/record.uri?eid=2-s2.0-105014735788&doi=10.1111%2Fsjop.70017&partnerID=40&md5=9bca6b4df7fa9694b0074dd0d673c1b3},
	affiliations = {Hubei Engineering University, School of Economics and Management, Xiaogan, China; NUCB Business School, Nagoya, Japan; National University of Medical Sciences, Rawalpindi, Pakistan; Indian Institute of Technology Kharagpur, Kharagpur, India; Abu Dhabi University, College of Arts and Sciences, Abu Dhabi, United Arab Emirates},
	abstract = {Social media offers numerous advantages, yet the dark side of it haunts youth. One of the several potential detrimental aspects appears as social media addiction (SmA), which poses risks to the psychological well-being (PW) of youth. Among university students, excessive social media use can lead to SmA and a subsequent decrease in PW. This study scrutinizes the mediating effects of techno-invasion (TI) and techno-overload (TO), instigated by SmA, on students' psychological well-being, a relationship that previous research has not conclusively explored. Our research constructs a model to examine the moderating effects of social capital, specifically through the lenses of social bonding and social bridging, on the nexus between social media-induced challenges and psychological well-being. This investigation examines the associations between SmA, TO and TI through self-esteem among students. Data collected through a three-wave time-lagged design from 991 university students in Abu Dhabi, UAE, were analyzed with the PROCESS macro. The findings reveal that SmA is significantly negatively related to students' self-esteem, which in turn is associated with increased levels of TI and TO, ultimately reducing psychological well-being. Moreover, the study verifies the moderating roles of social bonding and social bridging in the TI-PW and TO-PW relationships. The paper concludes by addressing the broader implications of these findings and suggesting avenues for future research in this domain. This study demonstrates how SmA reduces self-esteem, which in turn increases TO and TI, ultimately leading to a decline in PW. The findings suggest that improving self-esteem and enhancing social capital through stronger connections with family and friends can help alleviate the negative consequences of SmA on students' well-being, offering valuable contributions to the literature on digital stress and mental health. © 2025 Elsevier B.V., All rights reserved.},
	author_keywords = {psychological well-being; self-esteem; social capital; social media addiction; techno-invasion; techno-overload},
	correspondence_address = {M. Rashid; Indian Institute of Technology, Kharagpur, India; email: rashidgeog@gmail.com},
	publisher = {John Wiley and Sons Inc},
	issn = {14679450; 00365564},
	coden = {SJPYA},
	language = {English},
	abbrev_source_title = {Scand. J. Psychol.},
	type = {Article},
	publication_stage = {aip},
	source = {Scopus},
	note = {Cited by: 0}
}

@ARTICLE{Kowalski2025,
	author = {Kowalski, Leo and Finnes, Anna and Koch, Sabine and Bujacz, Aleksandra},
	title = {Optimizing Intervention Components of a Preventive Stress Management mHealth Intervention for Health Care Workers: Experimental Factorial Study},
	year = {2025},
	journal = {JMIR Formative Research},
	volume = {9},
	pages = {},
	doi = {10.2196/71032},
	url = {https://www.scopus.com/inward/record.uri?eid=2-s2.0-105014217330&doi=10.2196%2F71032&partnerID=40&md5=10e596577473889f9c550bac64fc09f6},
	affiliations = {Karolinska Institutet, Department of Learning, Stockholm, Sweden; Karolinska Institutet, Department of Clinical Neurosciences, Stockholm, Sweden; Region Stockholm, Academic Primary Health Care Centre, Stockholm, Sweden},
	abstract = {Background: Work stress is a prevalent risk factor for mental health problems, such as burnout and depression. Health care workers, especially during the COVID-19 pandemic, face high levels of work stress that make them a vulnerable population in need of support. Digital interventions are a promising way to combat this issue, offering the possibility of scalable programs that are easily accessible. While a wide range of stress management techniques can be incorporated into digital interventions, applying the multiphase optimization strategy enables systematic evaluation of what specific content most contributes to preventing the negative effects of work stress. Objective: The primary aim of this research was to identify which digital intervention components and combinations of components are most effective at preventing symptoms of stress-related health problems. These insights are valuable to inform future intervention development for optimizing intervention design. Methods: This study tested 5 digital intervention components aimed at improving stress management among workers. Engagement and Demands components allow participants to self-reflect on their work engagement and work challenges, while the Control component aids a more action-oriented process considering job crafting and detachment strategies. The Journaling component encourages a deeper reflection, and the Psychoeducation component provides evidence-based strategies for managing stress. In an experimental factorial study, Swedish health care workers (n=297) tested different versions of the intervention containing all possible combinations of these 5 components. Stress-related health outcomes, such as burnout, anxiety, and depression, were measured using questionnaires immediately before, immediately after, and 1 month after the end of the intervention. Results: The most promising intervention effects were observed when the Demands and Control components were present together in the intervention. Including these components led to an increase in social support (β=0.68; P<.001) and job crafting (β=0.41; P=.06) during the intervention, as well as a decrease in symptoms of emotional exhaustion (β=−0.50; P=.005), burnout (β=−0.54; P=.004), and anxiety (β=−0.44; P=.04) after the intervention. Notably, including one of the components without the other made outcomes worse than including neither of these 2 components. Furthermore, mindfulness after the intervention increased when both the Engagement and Demands components (β=0.72; P=.001) were included as well as when the Journaling and Psychoeducation components were included (β=0.46; P=.04). Conclusions: Results indicate that components aiding self-insight should be integrated with components providing actionable advice to achieve optimal intervention effects. Results from this optimization study may inform the development of preventive digital stress management interventions to be tested in future randomized controlled trials. © 2025 Elsevier B.V., All rights reserved.},
	author_keywords = {digital behavior change intervention; factorial experimental design; formative assessment; mental health; mHealth; multiphase optimization strategy; stress management; work stress},
	correspondence_address = {L. Kowalski; Health Informatics Centre, Department of Learning, Informatics, Management, and Ethics, Karolinska Institutet, Stockholm, Sweden; email: leo.kowalski@ki.se},
	publisher = {JMIR Publications Inc.},
	issn = {2561326X},
	language = {English},
	abbrev_source_title = {JMIR Form. Res.},
	type = {Article},
	publication_stage = {Final},
	source = {Scopus},
	note = {Cited by: 0; All Open Access; Gold Open Access; Green Final Open Access; Green Open Access}
}

@ARTICLE{Puxiu2025125,
	author = {Puxiu, Jia and Abd. Rahim, Normaliza and Nor, Nur Haniz Mohd},
	title = {Exploring social media fatigue through WeChat Use: A diary study among university students in Liaoning, China},
	year = {2025},
	journal = {SEARCH Journal of Media and Communication Research},
	volume = {17},
	number = {2},
	pages = {125 - 139},
	doi = {10.58946/search-17.2.P8},
	url = {https://www.scopus.com/inward/record.uri?eid=2-s2.0-105013747833&doi=10.58946%2Fsearch-17.2.P8&partnerID=40&md5=85a3e2bfbab4e5c201e218481eff4304},
	affiliations = {Taylor's University Malaysia, Faculty of Social Sciences and Leisure Management, Subang Jaya, Malaysia; Universiti Kuala Lumpur, Kuala Lumpur, Malaysia; Taylor's University Malaysia, Faculty of Social Sciences and Leisure Management, Subang Jaya, Malaysia},
	abstract = {As social media becomes increasingly integrated into everyday communication, the issue of social media fatigue faced by university students is a growing concern. This study empirically examines the primary types of fatigue associated with WeChat use among university students in Liaoning Province, China. It explains how these fatigues intersect and evolve in daily use situations. Through convenience sampling, the study invited 15 university students to participate in a two-week diary study. Thematic analysis reveal that social media fatigue is primarily manifested as information overload, task-oriented use fatigue, and privacy fatigue, and these types of fatigue interact with each other, leading to emotional and behavioural exhaustion, ultimately. Based on the Uses and Gratifications Theory, the study suggests that the overlay of digital stress exacerbates anxiety, avoidance behaviours, and communication stress, while privacy concerns related to self-presentation and control of information enhance users’ concerns about sharing. This study contributes to the understanding of university students’ challenges in balancing the use of WeChat across their academic, social, and personal lives, as well as provides empirical evidence and intervention ideas to alleviate social media fatigue in educational settings to enhance university students’ mental health. © 2025 Elsevier B.V., All rights reserved.},
	author_keywords = {information overload; privacy concerns; social media fatigue; WeChat use},
	correspondence_address = {J. Puxiu; School of Media & Communication (SOMAC), Faculty of Social Science & Leisure Management, Taylor’s University, Lakeside Campus, Malaysia; email: 0362521@sd.taylors.edu.my},
	publisher = {Taylor's University Lakeside Campus},
	issn = {26727080},
	language = {English},
	abbrev_source_title = {SEARCH J. Media Commun. Res.},
	type = {Article},
	publication_stage = {Final},
	source = {Scopus},
	note = {Cited by: 0}
}

@ARTICLE{Lysenko2025159,
	author = {Lysenko, Serhii O. and Verba, Olha and Kyrychenko, Viktor and Gandziuk, Vitaliy and Odobetska, Iryna},
	title = {Building Digital Safety amid Technological Modernization and New Challenges for Management Strategy},
	year = {2025},
	journal = {OIDA International Journal of Sustainable Development},
	volume = {18},
	number = {11},
	pages = {159 - 166},
	url = {https://www.scopus.com/inward/record.uri?eid=2-s2.0-105013088760&partnerID=40&md5=32eb44d6ccd4821096aecf9542d05b24},
	affiliations = {Interregional Academy of Personnel Management, Institute of Security, Kyiv, Ukraine; Lviv State University of Internal Affairs, Department of Civil Law Disciplines, Lviv, Ukraine; National University of Life and Environmental Sciences of Ukraine, Department of Computer Science, Kyiv, Ukraine; Vinnytsia Mykhailo Kotsiubynskyi State Pedagogical University, Department of Journalism, Vinnytsia, Ukraine},
	abstract = {The information security system combines diverse strategies for interaction in today's digital society, which necessitates further research into the current risks associated with information protection. Increased risks of confidential information leaks and manipulation in the media space require a transformation of approaches to security guarantees. The purpose of this article is to analyze modern approaches to cybersecurity risk management. The study identifies current challenges in the field of cybersecurity and the most effective strategies for overcoming them, including through the use of artificial neural networks, blockchain, and monitoring systems. The features of the formation of comprehensive information protection systems are analyzed. The potential of cyber defense systems in a number of countries is compared using the National Cyber Security Index (NCSI). It is established that the potential consequences of cyberattacks exceed the predicted losses, especially in the case of threats to government websites, the financial sector, IT companies, media resources, and energy companies. The need for active interaction between the authorities, business, and the public in the field of information security risk management against the backdrop of the rapid digitalization of the information and communication field was substantiated. The significant role of the social context in shaping information security strategies has been noted, which involves combating information overload and digital stress, preventing cyberbullying and cyberaddiction, information manipulation, and confidential data leaks. It is argued that information security risk management requires the integration of effective educational strategies for developing resilience and psychological concepts of digital security. © 2025 Elsevier B.V., All rights reserved.},
	author_keywords = {confidentiality; cyber threats; information; protection strategies; resilience; risk management; security},
	correspondence_address = {S. Lysenko; Institute of Security, Interregional Academy of Personal Management, Kyiv, Ukraine; email: crimeconsult@ukr.net},
	publisher = {Ontario International Development Agency},
	issn = {19236662; 19236654},
	language = {English},
	abbrev_source_title = {OIDA Int. J. Sustainable Dev.},
	type = {Article},
	publication_stage = {Final},
	source = {Scopus},
	note = {Cited by: 0}
}

@ARTICLE{Cobzeanu2025,
	author = {Cobzeanu, Alexandra and Opariuc, Cristian Dan and Cobzeanu, Bogdan Mihail},
	title = {Blurred Identity, Rising Distress: A Serial Mediation Approach to Social Media and Depression},
	year = {2025},
	journal = {Journal of Psychology},
	pages = {},
	doi = {10.1080/00223980.2025.2534801},
	url = {https://www.scopus.com/inward/record.uri?eid=2-s2.0-105012442287&doi=10.1080%2F00223980.2025.2534801&partnerID=40&md5=f10c8b542da9c34c5b79c58aa59e8a2c},
	affiliations = {Universitatea Alexandru Ioan Cuza, Iasi, Romania; Ovidius University of Constanta, Constanta, Romania; Universitatea de Medicină și Farmacie “Grigore T. Popa” Iasi, Iasi, Romania},
	abstract = {This study examines a serial mediation framework to gain a deeper understanding of how social media use affects mental health. Many young people experience a sense of emotional overload from constant connectivity (i.e., digital stress), which may be one of the earliest signs of psychological strain, and the impact on self-concept clarity may further compound these effects. Thus, we examined how digital stress and self-concept clarity may serially mediate the relation between social media use and depressive symptoms. The study sample consisted of 995 Romanian participants aged 17 to 79 (M = 25.05, SD = 9.52; 63.22% female). Results suggested a positive association between digital stress and social media use and a negative association between self-concept clarity, digital stress, and depressive symptoms. Results also indicated a significant link between prolonged social media usage and digital stress, as well as a correlation between elevated digital stress levels and low self-concept clarity scores, which in turn, seemed to contribute to the development of depressive symptoms. However, the relation between digital stress and self-concept clarity did not fully account for the positive correlation between social media usage time and depressive symptoms. Thus, the mediation effect was incomplete, as the direct relationship between social media use and depressive symptoms persisted, remaining positive and statistically significant. We discuss these findings in terms of their practical implications for mitigating the effects of social media use on individuals’ mental health, with a focus on the relationship between digital stress and self-concept clarity. © 2025 Elsevier B.V., All rights reserved.},
	author_keywords = {depressive symptoms; Digital stress; self-concept clarity; social media},
	correspondence_address = {A. Cobzeanu; Alexandru Ioan Cuza University, Romania; email: alexandracobzeanu@gmail.com},
	publisher = {Routledge},
	issn = {19401019; 00223980},
	language = {English},
	abbrev_source_title = {J. Psychol.},
	type = {Article},
	publication_stage = {aip},
	source = {Scopus},
	note = {Cited by: 0}
}

@CONFERENCE{Gupta2025,
	author = {Gupta, Priyanka and Lakhera, Girish and Sharma, Manu and Rawat, Navneet and Joshi, Sudhanshu and Shah, Janmejai Kumar},
	title = {Exploring Sustainable Digital Transformation in HRM: Advancing Employee Well-Being Through Sustainable Practices},
	year = {2025},
	pages = {},
	doi = {10.1109/OTCON65728.2025.11070571},
	url = {https://www.scopus.com/inward/record.uri?eid=2-s2.0-105012101727&doi=10.1109%2FOTCON65728.2025.11070571&partnerID=40&md5=02656ff930416cc167361b3528995ce9},
	affiliations = {Graphic Era Deemed to be University, Department of Management Studies, Dehradun, India; Doon University, School of Management, Dehradun, India},
	abstract = {This study employs bibliometric analysis to outline and examine the relationship between digital transformation and sustainable human resource management (HRM) incorporating the relatively newer concepts of digital stress and techno-invasion at workplace. With the use of organisational technologies getting more advanced, innovative solutions that are employees friendly to counter inherent threats like utility and stress are crucial. Due to the growing trend toward integrating digital technologies into the operations of organizations, solutions that could support the well-being of employees (corresponding to SDG 3 - health) are called for, given that such utilization could lead to detrimental effects such as constant connection and enhanced stress levels. First, this paper endeavour to review the possible trends with relevant publications in the Scopus database for the five-year time period of 2020 to 2024, gains major insights into influential studies and identifies the emerging gaps in the literature. Using keywords like 'Digital Transformation,' 'Sustainable HRM,' 'Digital Stress,' and 'Sustainable Solutions,' this analysis utilizes citation and co-word analysis for developing important research areas and themes. Analysis suggests that there has been a rising trend in the application of developing technology integrated with sustainable development on HRM while acknowledging that digital stress management has been an emerging of utmost importance to organizational sustainability. The conclusion arising from this work would be useful for continuing empirical research that contributes to the development of sustainable models for digital business transformation while maintaining the health of employees. Consequently, this bibliometric analysis enriches the discussion of how and through which strategy of digital evolution, HRM can responsibly adapt to contribute to organisational culture that will improve mental well-being and organisational sustainability of the workforce. © 2025 Elsevier B.V., All rights reserved.},
	author_keywords = {Digital Stress; Digital Transformation; Sustainable Human Resource Management; Sustainable Solutions; Techno Invasion},
	keywords = {Engineering research; Research and development management; Sustainable development; Bibliometrics analysis; Digital stress; Digital transformation; Human resources management; Organisational; Sustainable human resource management; Sustainable practices; Sustainable solution; Techno invasion; Well being; Human resource management},
	correspondence_address = {P. Gupta; Graphic Era Deemed to be University, Department of Management Studies, Dehradun, India; email: priyankagupta.mgt@geu.ac.in},
	publisher = {Institute of Electrical and Electronics Engineers Inc.},
	isbn = {9798331535360},
	language = {English},
	abbrev_source_title = {OPJU Int. Technol. Conf. Smart Comput. Innov. Adv. Ind. 5.0, OTCON},
	type = {Conference paper},
	publication_stage = {Final},
	source = {Scopus},
	note = {Cited by: 0; Conference name: 4th OPJU International Technology Conference on Smart Computing for Innovation and Advancement in Industry 5.0, OTCON 2025; Conference sponsors: ; Conference location: Raigarh; Conference code: 210441}
}

@CONFERENCE{Palamarchuk2025257,
	author = {Palamarchuk, Olga and Haba, Iryna and Shulha, Halyna and Khilya, Anna and Sarancha, Iryna},
	title = {Neuroplasticity and Digital Tools in Lifelong Learning: Cognitive Challenges and Opportunities},
	year = {2025},
	volume = {2},
	pages = {257 - 263},
	doi = {10.17770/etr2025vol2.8599},
	url = {https://www.scopus.com/inward/record.uri?eid=2-s2.0-105011700550&doi=10.17770%2Fetr2025vol2.8599&partnerID=40&md5=0d938485669f8c0e81b54787919b9a89},
	affiliations = {Vinnytsia Mykhailo Kotsiubynskyi State Pedagogical University, Department of Psychology and Social Work, Vinnytsia, Ukraine; Vinnytsia Mykhailo Kotsiubynskyi State Pedagogical University, Department of Primary Education, Calp, Spain},
	abstract = {Neuroplasticity plays a crucial role in lifelong learning (LLL), particularly in supporting cognitive adaptability and resilience in older adults. The integration of digital learning tools has introduced new opportunities for enhancing memory, attention, and cognitive flexibility. This study explores the impact of gamification, adaptive learning platforms, and AI-driven education on neuroplasticity, emphasizing their role in maintaining cognitive functions and fostering engagement. The research examines how digital learning environments, including language apps (e.g., Duolingo), MOOCs (e.g., Coursera, Khan Academy), and virtual simulations, contribute to cognitive stimulation. While these tools provide increased accessibility and engagement, challenges such as digital stress, motivation fluctuations, and information overload remain key concerns. The study further investigates how self-regulation strategies and structured learning environments can optimize digital education for older learners. By analyzing expert insights, case studies, and existing research, this study proposes recommendations for improving digital learning experiences tailored to cognitive aging. The findings contribute to ongoing discussions on lifelong learning, offering strategies to support cognitive health and maximize the potential of digital education for an aging population. © 2025 Elsevier B.V., All rights reserved.},
	author_keywords = {adaptive learning; AI in education; digital learning tools; digital stress; gamification; lifelong learning; motivation; Neuroplasticity},
	keywords = {Artificial intelligence; Cognitive systems; Computer aided instruction; Digital devices; E-learning; Learning systems; Virtual reality; Adaptive learning; AI in education; Digital learning tool; Digital stress; Digital tools; Digital-learning; Gamification; Learning tool; Life long learning; Neuroplasticity; Motivation},
	publisher = {RTU PRESS},
	isbn = {9780000000002},
	language = {English},
	abbrev_source_title = {Environ. Technol. Resour. - Proc. Int. Sci. Pract. Conf.},
	type = {Conference paper},
	publication_stage = {Final},
	source = {Scopus},
	note = {Cited by: 0; Conference name: 16th International Scientific and Practical Conference on Environment Technology Resources, ETR 2025; Conference sponsors: ; Conference location: Rezekne; Conference code: 210354; All Open Access; Gold Open Access}
}

@ARTICLE{Kollins2025,
	author = {Kollins, Scott Haden and Flannery, Jessica E. and Goetz, Karen and Akre-Bhide, Samir},
	title = {Technology Effects and Child Health: Wellness Impact and Social Effects (TECHWISE): Protocol for a Prospective, Observational, Real-World Study},
	year = {2025},
	journal = {JMIR Research Protocols},
	volume = {14},
	pages = {},
	doi = {10.2196/69358},
	url = {https://www.scopus.com/inward/record.uri?eid=2-s2.0-105009586587&doi=10.2196%2F69358&partnerID=40&md5=5d13b66ea9f878109a09e0c757c115b8},
	affiliations = {LLC, Boston, United States},
	abstract = {Background: There has been controversy over the extent to which technology use in general—and social media exposure specifically—may be associated with adverse youth mental health outcomes. To date, studies have generally been small and exploratory, relying on youth self-reports to characterize technology and social media use patterns. The goal of this study is to explore the associations between objectively collected data, gathered through a commercially available app, and youth mental health outcomes. Objective: The broad goal of this study is to characterize the association between objectively measured technology/social media use and a range of mental health–related outcomes. Three specific aims will be initially addressed. First, we aim to quantify the association between objectively measured smartphone use and measures of well-being. Second, we aim to differentiate types of engagement—specifically, the types of content consumed versus the overall time spent on the device—and examine their association with outcomes. Third, we aim to identify moderating factors, such as age, gender, and socioeconomic status, that might influence these relationships. A secondary broad objective of this research is to establish a freely available data resource that can be accessed by qualified investigators to address a much wider range of questions in the future. Methods: Up to 1000 male, female, and nonbinary youth aged 8-17 years (inclusive), along with their primary caregivers, will be enrolled in the study. Youth participants must have their own dedicated iOS- or Android-based smartphone or tablet, and both they and their parents must be willing and able to download and install the data collection app on their devices. The study is open to all US-based participants who meet these 2 criteria. Following electronic consent (eConsent), participants and their caregivers will complete a range of baseline measures electronically, including assessments of psychiatric and social functioning, as well as measures of loneliness, digital stress, and disordered eating. Caregivers will be asked to provide information on the participant’s health and mental health history. Youth and caregivers will then complete a similar battery of assessments 1, 2, and 3 months after baseline. Youth participants will also respond to daily questions about their mood, stress, physical activity, and sleep. Both youth and their caregivers will be compensated for completing measures at each time point. The data collection app gathers a wide range of daily data from the participant’s device, including temporal patterns of use, the number and frequency of various app usage, social interactions within apps, and keystroke data. A variety of analytic methods will be used to address key questions related to how technology and social media use are associated with mental health and wellness outcomes. Results: Enrollment for this study began on November 13, 2024. As of May 20, 2025, a total of 106 participants and their caregivers had consented to participate and provided baseline data. An additional 203 children and parents have consented and are currently undergoing eligibility verification and enrollment. Initial data analysis is anticipated to begin in late autumn 2025 or winter 2026, with the expected publication of initial findings in spring 2026. Conclusions: This study will be among the largest to date to collect both objective device usage data and validated, clinically relevant outcome measures. In accordance with our data-sharing policies, any qualified investigator will be able to access the study data, provided appropriate steps are followed. © 2025 Elsevier B.V., All rights reserved.},
	author_keywords = {adolescence; mental health; social media; technology use; youth},
	correspondence_address = {S.H. Kollins; Aura Sub, LLC, Boston, United States; email: scott@aura.com},
	publisher = {JMIR Publications Inc.},
	issn = {19290748},
	language = {English},
	abbrev_source_title = {JMIR Res. Prot.},
	type = {Article},
	publication_stage = {Final},
	source = {Scopus},
	note = {Cited by: 0; All Open Access; Gold Open Access; Green Accepted Open Access; Green Open Access}
}

@ARTICLE{Hedling2025,
	author = {Hedling, Elsa},
	title = {Coping with digitalization in diplomacy: autonomy and discretion at the digital frontlines},
	year = {2025},
	journal = {European Journal of International Relations},
	pages = {},
	doi = {10.1177/13540661251343006},
	url = {https://www.scopus.com/inward/record.uri?eid=2-s2.0-105008079762&doi=10.1177%2F13540661251343006&partnerID=40&md5=f2df49a83399ae4e86e51249a2d19325},
	affiliations = {Lunds Universitet, Lund, Sweden},
	abstract = {The advancement of digital technologies in the last decade has introduced new tools, workflows and stakeholders in diplomacy, creating significant information demands and a state of “digital stress.” To navigate these challenges, diplomats employ coping strategies that leverage their reflexivity and autonomy to manage demands, prioritize tasks, and mitigate overload. Beyond merely adapting traditional skills and engagement platforms to online settings, digital diplomacy has fostered new routines, norms, and practices, each accompanied by its own tensions and dilemmas. These challenges are addressed through discretionary decision-making and a relative independence from political authority, collectively shaping bureaucratic agency. This article examines digital stress in diplomacy by integrating insights from International Relations (IR) and international public administration scholarship. Drawing on fieldwork and interviews with European diplomats conducted between 2016 and 2024, it explores the coping strategies required for the evolving landscape of “digital diplomacy.” Engaging with Lipsky’s work on the coping mechanisms of frontline practitioners in the context of e-government, this study reveals how these coping strategies as sources of bureaucratic agency, push back against top-down digitalization efforts while also exposing risks and tensions in diplomatic norms and practices arising from digital transformation. © 2025 Elsevier B.V., All rights reserved.},
	author_keywords = {bureaucracy; coping; digitalization; Diplomacy; reflexivity},
	correspondence_address = {E. Hedling; Lund University, Sweden; email: elsa.hedling@eu.lu.se},
	publisher = {SAGE Publications Ltd},
	issn = {13540661},
	language = {English},
	abbrev_source_title = {Eur. J. Int. Relat.},
	type = {Article},
	publication_stage = {aip},
	source = {Scopus},
	note = {Cited by: 0; All Open Access; Hybrid Gold Open Access}
}

@ARTICLE{Agalliu202579,
	author = {Agalliu, Pjereta and Ibrahimi, Silva},
	title = {The right to disconnect and techno-stress in home-working: A comparative legal and psychological analysis in the European union and the Western Balkans},
	year = {2025},
	journal = {Edelweiss Applied Science and Technology},
	volume = {9},
	number = {6},
	pages = {79 - 94},
	doi = {10.55214/25768484.v9i6.7756},
	url = {https://www.scopus.com/inward/record.uri?eid=2-s2.0-105007874646&doi=10.55214%2F25768484.v9i6.7756&partnerID=40&md5=cb8f982319abc347b50be729bc70d2aa},
	affiliations = {University of Tirana, Faculty of Law, Tirana, Albania; EYRA Psychosocial Assistance, Boston, United States},
	abstract = {This study aims to examine the implications of home working, digital stress, and the right to disconnect (R2D) across six Western Balkan economies in relation to EU standards, focusing on the legal and psychosocial challenges of work digitalization. The research employs a multidisciplinary analysis of legal frameworks and workplace practices, examining employee rights, employer obligations, occupational safety and health (OSH), work hours, GDPR compliance, and social security systems in the post-COVID-19 context. Findings reveal that while all studied economies demonstrate basic remote work regulations and data protection progress, significant variations in legislative quality exist. Serbia shows notable advancement in OSH regulations, and Albania has successfully modified telework laws. However, substantial gaps persist in working hours enforcement, R2D implementation, home office OSH guidelines, and remote worker training provisions. As practical implications for organizations and policymakers, the study suggests they must prioritize developing comprehensive remote work policies, establishing clear digital boundaries, and implementing effective OSH guidelines for home offices. In conclusion, the successful integration of remote work in Western Balkan economies requires harmonization with EU standards, strengthened enforcement mechanisms, and enhanced social dialogue to ensure fair, secure, and efficient remote working conditions. © 2025 Elsevier B.V., All rights reserved.},
	author_keywords = {Digital stress; EU law; Home-working; Right to disconnect; Technostress; WB; Work-life balance; Workers’ rights},
	correspondence_address = {P. Agalliu; Faculty of Law, University of Tirana, Albania; email: pjereta.agalliu@fdut.edu.al},
	publisher = {Learning Gate},
	issn = {25768484},
	language = {English},
	abbrev_source_title = {Edelweiss Appl. Sci. Technol.},
	type = {Article},
	publication_stage = {Final},
	source = {Scopus},
	note = {Cited by: 0; All Open Access; Gold Open Access}
}

@ARTICLE{Chang2025132,
	author = {Chang, Kueiyuan and Lee, Changfranw},
	title = {Enhancing Virtual Restorative Environment with Generative AI: Personalized Immersive Stress-Relief Experiences},
	year = {2025},
	journal = {Lecture Notes in Computer Science},
	volume = {15791 LNCS},
	pages = {132 - 144},
	doi = {10.1007/978-3-031-93502-2_9},
	url = {https://www.scopus.com/inward/record.uri?eid=2-s2.0-105007759157&doi=10.1007%2F978-3-031-93502-2_9&partnerID=40&md5=458fe74577a635d6a5c18bfe924a6767},
	affiliations = {National Yunlin University of Science and Technology, Graduate School of Design, Douliou, Taiwan},
	abstract = {In today’s fast-paced world, stress and mental health challenges are becoming more common. Restorative environments help people relax and recover emotionally, and Virtual Reality Exposure Therapy (VRET) offers a way to experience these benefits beyond physical limitations. However, most VRET applications rely on pre-designed content, limiting their adaptability to individual needs. This study explores how Generative AI can enhance VRET by creating personalized, immersive environments that better match users’ preferences and improve relaxation. To evaluate the impact of AI-generated restorative environments, we combined EEG measurements with user interviews. Thirty university students participated in the study, experiencing two different modes: static mode and walking mode. The EEG results showed an increase in Theta (θ) and High Beta (β) brain waves, suggesting a state of deep immersion accompanied by heightened cognitive engagement and mental effort. While participants found the experience enjoyable and engaging, the AI-generated environments tended to create excitement and focus rather than conventional relaxation. These findings suggest that for AI-generated environments in VRET to be more effective for stress relief, future designs should reduce cognitive load while maintaining immersion. This study provides insights into how AI can enhance relaxation experiences and introduces a new perspective on personalized digital stress-relief solutions. © 2025 Elsevier B.V., All rights reserved.},
	author_keywords = {Artificial Intelligence Generated Content (AIGC); Electroencephalography (EEG); Generative AI; Virtual Reality Exposure Therapy (VRET)},
	keywords = {Stress relief; Artificial intelligence generated content; Electroencephalography; Generative AI; Immersive; Immersive environment; Mental health; Physical limitations; Restorative environment; Virtual reality exposure therapies; Virtual reality exposure therapy; Virtualization},
	correspondence_address = {K.-Y. Chang; Graduate School of Design, National Yunlin University of Science and Technology, Yunlin, Taiwan; email: ken.chang.1011@gmail.com},
	editor = {Duffy, V.G.},
	publisher = {Springer Science and Business Media Deutschland GmbH},
	issn = {16113349; 03029743},
	isbn = {9789819698936; 9789819698042; 9789819698110; 9789819698905; 9789819512324; 9783032026019; 9783032008909; 9783031915802; 9789819698141; 9783031984136},
	language = {English},
	abbrev_source_title = {Lect. Notes Comput. Sci.},
	type = {Conference paper},
	publication_stage = {Final},
	source = {Scopus},
	note = {Cited by: 0; Conference name: 16th International Conference on Digital Human Modeling and Applications in Health, Safety, Ergonomics and Risk Management, DHM 2025, held as part of the 27th HCI International Conference, HCII 2025; Conference sponsors: ; Conference location: Gothenburg; Conference code: 333019}
}

@ARTICLE{Funke2025,
	author = {Funke, Christopher and Rothert-Schnell, Caroline and Walsh, Gianfranco and Mangiò, Federico and Pedeliento, Giuseppe and Takahashi, Ikuo},
	title = {The digital stress scale: cross-cultural application, validation, and development of a short scale},
	year = {2025},
	journal = {Review of Managerial Science},
	pages = {},
	doi = {10.1007/s11846-025-00906-w},
	url = {https://www.scopus.com/inward/record.uri?eid=2-s2.0-105006580650&doi=10.1007%2Fs11846-025-00906-w&partnerID=40&md5=fb5998370106eaa16d2a6d7068e0429a},
	affiliations = {Gottfried Wilhelm Leibniz Universität Hannover, Institute of Marketing and Management, Hannover, Germany; Università degli Studi di Bergamo, Department of Management, Bergamo, Italy; Aoyama Gakuin University, Department of Marketing, Tokyo, Japan},
	abstract = {Growing global mobile and social media use in private and work life increases users’ proneness to digital stress, potentially undermining important behavioral outcomes. Past research efforts led to the development of a 24-item digital stress scale (DSS), developed among U.S. adolescents and young adults. Responding to calls for more replication studies and parsimonious measures in the field, our research objectives are threefold: (1) to develop an almost 60% shortened version of the original 24-item DSS; (2) to provide a cross-cultural validation of the long and short DSS using samples from three distinct countries, Germany, Italy, and Japan; (3) to assess the generalizability of the scale to a different population by applying the long and short DSS to samples of non-adolescents (i.e., employees). The validation procedures confirm the reliability, validity, and cross-national applicability of the 10-item DSS. Our application of the scale to employees also demonstrates the impact of perceived digital stress on work-related (i.e., burnout; intention to quit), family-related (i.e., family satisfaction), and domain unspecific (i.e., psychological strain) employee outcomes, thus emphasizing the relevance of digital stress to employee well-being. We offer theoretical and practical implications. © 2025 Elsevier B.V., All rights reserved.},
	author_keywords = {Cross-cultural validation; Digital stress; Employee outcomes; Short scale},
	correspondence_address = {C. Funke; Institute of Marketing and Management, Leibniz University of Hannover, Hannover, Koenigsworther Platz 1, 30167, Germany; email: funke@m2.uni-hannover.de},
	publisher = {Springer Science and Business Media Deutschland GmbH},
	issn = {18636691; 18636683},
	language = {English},
	abbrev_source_title = {Rev. Manage. Sci.},
	type = {Article},
	publication_stage = {aip},
	source = {Scopus},
	note = {Cited by: 2; All Open Access; Green Accepted Open Access; Green Open Access; Hybrid Gold Open Access}
}

@ARTICLE{Boss2025,
	author = {Boss, Leif and Hannibal, Sandy and Lehr, Dirk},
	title = {Feasibility of online group stress management training compared to web-based individual training for employees—a randomized pilot study},
	year = {2025},
	journal = {Frontiers in Psychology},
	volume = {16},
	pages = {},
	doi = {10.3389/fpsyg.2025.1524285},
	url = {https://www.scopus.com/inward/record.uri?eid=2-s2.0-105004698024&doi=10.3389%2Ffpsyg.2025.1524285&partnerID=40&md5=976cb5faa468e41eed4a65020eaa2076},
	affiliations = {Leuphana Universität Lüneburg, Department of Health Psychology and Applied Biological Psychology, Luneburg, Germany},
	abstract = {Background: In recent decades, digital stress management training, typically targeted at individuals, has gained increasing attention in health promotion. While these interventions show on average moderate to high effects on stress and other mental health outcomes, their use and acceptance in practice are often low. In contrast, group training may have advantages over these shortcomings. However, despite its widespread use in traditional non-digital health promotion, there is little evidence for digital training delivered in groups. Objective: This study’s aim was to explore the feasibility of live, online stress management training delivered in a group format and compare it to Internet-based training targeting individuals. Methods: Employees (N = 62), recruited from an open access website, were randomized into either group or individual training. Group training consisted of seven weekly online appointments led by a trainer and conducted via videoconference. Individual training consisted of seven web-based sessions which included written feedback provided by an e-coach after each session. The primary outcome was perceived stress eight weeks after training initiation. Feasibility was analyzed in terms of participants’ satisfaction, adherence, and perceived benefits of both training formats, assessed via both written questionnaires and interviews. Results: Participants in group training [Cohen’s d = 0.9 (95% confidence interval: 0.4 to 1.5)] and individual training [1.3 (0.6 to 2.0)] both experienced statistically-significant reductions in stress, with no significant difference between the two training formats [0.25 (−0.32 to 0.83); p = 0.579]. Full adherence rates were 70% in the group training and 50% in the individual training. Participants were satisfied with both formats, appreciating the social support and personal contact of the group setting, while appreciating the time flexibility and personal contact with an e-coach offered through individual training. Conclusion: This pilot study showed promising effects for the acceptance and health-related effectiveness of stress management training delivered in a group setting via videoconference. The findings highlight the value of personal contact with a coach and peers for positive user experiences during digital stress management interventions. Clinical trial registration: https://drks.de/search/en/trial/DRKS00024965, DRKS00024965. © 2025 Elsevier B.V., All rights reserved.},
	author_keywords = {acceptance; health promotion; internet-based interventions; occupational stress; patient preference; prevention; videoconferencing},
	correspondence_address = {L. Boß; Department of Health Psychology and Applied Biological Psychology, Institute of Sustainability Psychology (ISP), Leuphana University of Lüneburg, Lüneburg, Germany; email: leif.boss@leuphana.de},
	publisher = {Frontiers Media SA},
	issn = {16641078},
	language = {English},
	abbrev_source_title = {Front. Psychol.},
	type = {Article},
	publication_stage = {Final},
	source = {Scopus},
	note = {Cited by: 0; All Open Access; Gold Open Access; Green Accepted Open Access; Green Open Access}
}

@ARTICLE{Rose2025,
	author = {Rose, Louise and Saha, Sian and Flowers, Emily and Ang, Chee Siang and Casson, Alexander J. and Condell, Joan V. and Matcham, Faith and Robinson, Tony and Rooksby, John},
	title = {Family Caregiver Perspectives on Digital Methods to Measure Stress: Qualitative Descriptive Study},
	year = {2025},
	journal = {Journal of Medical Internet Research},
	volume = {27},
	pages = {},
	doi = {10.2196/66034},
	url = {https://www.scopus.com/inward/record.uri?eid=2-s2.0-105003679878&doi=10.2196%2F66034&partnerID=40&md5=e8fa852ec241c037e34b8de42033dfc3},
	affiliations = {King's College London, Midwifery & Palliative Care, London, United Kingdom; Kent and Medway Medical School, School of Computing, Canterbury, United Kingdom; The University of Manchester, Department of Electrical and Electronic Engineering, Manchester, United Kingdom; Ulster University, Engineering and the Built Environment, Coleraine, United Kingdom; University of Sussex, School of Psychology, Brighton, United Kingdom; University of Northumbria, Department of Computer and Information Science, Newcastle, United Kingdom},
	abstract = {Background: Family caregivers provide essential care in the home to millions of individuals around the globe annually. However, family caregiving results in considerable burden, financial hardship, stress, and psychological morbidity. Identifying and managing stress in caregivers is important as they have a dual role in managing their own health as well as that of the person they care for. If stress becomes overwhelming, a caregiver may no longer be able to perform this essential role. Digital methods of stress monitoring may be 1 strategy for identifying effective interventions to relieve caregiver burden and stress. Objective: This study aims to explore the perceived acceptability, challenges, and opportunities of using digital and biosensing technologies to measure caregiver stress. Methods: We conducted a descriptive qualitative study using semistructured interviews with an interview guide structured to obtain qualitative data addressing our study aims. We used reflexive thematic analysis methods. We recruited adult family caregivers (aged 18 years and older) currently or previously caring for an adult in the home with significant health issues. Interview questions focused on stress monitoring more generally and on ecological momentary assessment, remote monitoring technologies such as smartwatches, and fluid biosensors. Results: We recruited 27 family caregivers of whom 19 (70%) were currently in a caregiving role, and the remainder were previously in a caregiving role. We identified 3 themes with 10 subthemes addressing elements of acceptability, challenges, and opportunities of using digital and biosensing technologies to measure caregiver stress The themes comprised “providing meaningful data” with subthemes of “monitoring without action is pointless,” “monitoring that enables self-management,” and “seeing the bigger picture”; “low-burden monitoring” with subthemes of “low effort,” “practical alongside daily routines,” and “retaining control over monitoring”; and “inadvertent harms of stress monitoring” with subthemes of “stigma of stress,” “need for discretion,” “contributing to stress,” and “trust.” Conclusions: In this descriptive qualitative study examining the perspectives of a diverse sample of family caregivers on methods of stress monitoring, we identified 3 themes addressing elements of acceptability, challenges, and opportunities. These provide useful considerations for the use of stress monitoring and implementation of interventions to ameliorate family caregivers’ stress of relevance to social care and community teams, researchers, and policy makers. These include providing meaningful situationally specific data resulting in action, that does not contribute to caregiver burden, or inadvertent harm to either the caregiver or the care recipient. © 2025 Elsevier B.V., All rights reserved.},
	author_keywords = {biosensing technologies; caregiver burden; descriptive study; digital health; digital stress monitoring; digital technologies; ecological momentary assessment; family caregivers; fluid biosensors; framework approach; psychological stress; qualitative research; qualitative study; remote monitoring; semistructured interview; smartwatches; wearables},
	keywords = {adult; aged; Article; caregiver; caregiver burden; clinical article; digital health; ecological momentary assessment; female; human; male; middle aged; qualitative research; remote sensing; self care; thematic analysis; young adult; diagnosis; family; interview; mental stress; psychology; Adult; Aged; Caregivers; Family; Female; Humans; Interviews as Topic; Male; Middle Aged; Qualitative Research; Stress, Psychological},
	correspondence_address = {L. Rose; Faculty of Nursing Midwifery & Palliative Care, King's College London, London, United Kingdom; email: louise.rose@kcl.ac.uk},
	publisher = {JMIR Publications Inc.},
	issn = {14388871},
	pmid = {40273447},
	language = {English},
	abbrev_source_title = {J. Med. Internet Res.},
	type = {Article},
	publication_stage = {Final},
	source = {Scopus},
	note = {Cited by: 0; All Open Access; Gold Open Access; Green Accepted Open Access; Green Open Access}
}

@ARTICLE{Voloshyna202595,
	author = {Voloshyna, Valentyna V. and Shyriaieva, Liudmyla and Zinchenko, Anna and Andriiashyna, Nataliia and Hohol, Oksana},
	title = {Strengthening Resilience in Economically Disadvantaged University Students amid Digital Challenges},
	year = {2025},
	journal = {International Journal of Interdisciplinary Educational Studies},
	volume = {20},
	number = {3},
	pages = {95 - 120},
	doi = {10.18848/2327-011X/CGP/v20i03/95-120},
	url = {https://www.scopus.com/inward/record.uri?eid=2-s2.0-105002179883&doi=10.18848%2F2327-011X%2FCGP%2Fv20i03%2F95-120&partnerID=40&md5=290e79cf5503d960e942845373060e75},
	affiliations = {Dragomanov Ukrainian State University, Theoretical and Advisory Psychology Department, Kyiv, Ukraine; Dragomanov Ukrainian State University, Department of Social Psychology, Kyiv, Ukraine},
	abstract = {The transformative impact of digital technologies and social media platforms has created a gap in understanding how these elements influence the well-being of university students from lower socioeconomic backgrounds. The purpose of this research was to unravel the intricate interplay between digital technologies, social media, well-being, and psychological resilience among university students characterized by lower socio-economic backgrounds. Employing a mixed-methods approach, the investigation systematically scrutinizes correlations among digital technology use, social media engagement, online communication, well-being, mental health, psychological challenges, and the cultivation of robust digital habits and resilience. The findings underscored the pivotal role of targeted interventions dedicated to nurturing healthy digital habits, mitigating digital stress, and fostering positive online interactions. Correlations revealed nuanced connections within the domains of well-being and resilience, emphasizing the imperative for comprehensive intervention strategies. Qualitative insights highlighted the success and adaptability of the intervention across diverse contexts, especially among individuals from economically disadvantaged households. Notably, participants exhibited heightened receptivity, potentially attributed to their familiarity with digital challenges and a strong motivation to enhance digital well-being. The intervention, featuring online workshops, themed activities, and avatars, yielded positive impacts on participants’ perspectives, concurrently shedding light on the pronounced influence of socio-economic disparities on their digital experiences. Discrepancies in prior exposure to digital well-being initiatives and sociocultural factors contributed to variations in interpretations and feedback. The study suggests that future research should delve into the enduring effects of interventions targeting the promotion of healthy digital habits, coping strategies, and positive online interactions among university students. © 2025 Elsevier B.V., All rights reserved.},
	author_keywords = {Digital Well-Being; Mixed-Methods Approach; Psychological Resilience; Socio-Economic Background; University Students},
	correspondence_address = {V. Voloshyna; Theoretical and Advisory Psychology Department, Faculty of Psychology, Dragomanov Ukrainian State University, Kyiv, Ukraine; email: v.v.voloshyna@npu.edu.ua},
	publisher = {Common Ground Research Networks},
	issn = {23272570; 2327011X},
	language = {English},
	abbrev_source_title = {Intl. J.},
	type = {Article},
	publication_stage = {Final},
	source = {Scopus},
	note = {Cited by: 0}
}

@ARTICLE{Khan2025285,
	author = {Khan, Amna and Ilyas, Uzma},
	title = {Urdu adaptation and validation of Multidimensional Digital Stressor Scale},
	year = {2025},
	journal = {Media Asia},
	volume = {52},
	number = {2},
	pages = {285 - 300},
	doi = {10.1080/01296612.2024.2368344},
	url = {https://www.scopus.com/inward/record.uri?eid=2-s2.0-105001800858&doi=10.1080%2F01296612.2024.2368344&partnerID=40&md5=9c51cd82d7d6d51af5812a0a75fa68ec},
	affiliations = {University of Central Punjab, Department of Psychology, Lahore, Pakistan},
	abstract = {Maintaining a large network of Facebook friends, feeling envious of their well-documented and luxurious lives, the demands of responding to text messages, the addictive allure of photos of amazing crafts on Pinterest, and urgency to stay up to date with status updates on social media, can all cause digital stress. This study aimed to adapt and validate Multidimensional Digital Stress Scale (MDSS) in Urdu language following International Test Commission (ITC) guidelines. The sample comprised n = 450 adolescents with age range of 18–29 years. The scale comprised of 24 items with five sub-scales. The scale factor structure, content validity, face validity, internal consistency were examined through SPSS whereas scale Confirmatory factor analysis was done using AMOS(Hayes). MDSS has a Cronbach’s alpha value 0.89. CFA indicated that model fitted well (RMSEA =.056, CFI-.92). Results indicate a positive correlation between loneliness, social anxiety with the sub-scale of MDSS, whereas significant negative correlation with psychological well-being. A screening tool in indigenous expression that can help to screen digital stress among people who use digital media for recreational as well as work related purposes, like social media influencers and Youtubers. © 2025 Elsevier B.V., All rights reserved.},
	author_keywords = {Digital stress; Pakistan; psychological well-being; psychometric properties; social anxiety; Urdu translation},
	correspondence_address = {U. Ilyas; Department of Psychology, University of Central Punjab, Lahore, Pakistan; email: ozma.ilyas@gmail.com},
	publisher = {Routledge},
	issn = {01296612},
	language = {English},
	abbrev_source_title = {Media Asia},
	type = {Article},
	publication_stage = {Final},
	source = {Scopus},
	note = {Cited by: 0}
}

@ARTICLE{Angelini2025,
	author = {Angelini, Federica and Gini, Gianluca},
	title = {Digital stress and friendship conflict in adolescence: the role of perceived norms and features of social media},
	year = {2025},
	journal = {Frontiers in Digital Health},
	volume = {7},
	pages = {},
	doi = {10.3389/fdgth.2025.1497222},
	url = {https://www.scopus.com/inward/record.uri?eid=2-s2.0-105001480996&doi=10.3389%2Ffdgth.2025.1497222&partnerID=40&md5=c3cea4c39203d2bb2777996dccb2f473},
	affiliations = {Università degli Studi di Padova, Department of Developmental Psychology and Socialization, Padua, Italy},
	abstract = {Introduction: Digital stress, resulting from expectations of online availability, can increase the risk of conflicts with friends. However, friendship conflict remains an underexplored indicator, particularly in association with stressful online experiences. This study aims to examine the association between digital stress and conflict levels overtime, considering the role of social media expectations. Method: 1185 adolescents (59.3% f, Mage = 15.97 years, SD = 1.43) completed self-report measures at two timepoints, six months apart. A Structural Equation Model was employed to examine the longitudinal associations of social media expectations (i.e., friends' social media norms, friends' social media use, and perceived social media features) on friendship conflict, focusing on the mediating role of digital stress (i.e., entrapment and disappointment). Gender differences were explored. Results: Perceived norms about social media use and unique features of social media (i.e., visualness) contributed to explain digital stress and, in turn, friendship conflict. Specifically, emotional responses to unmet expectations of availability on social media (i.e., disappointment) emerged as particularly relevant in explaining conflictual interactions, compared to the perceived pressure to be responsive to friends (i.e., entrapment). Males perceiving high availability of social media experience lower levels of entrapment, compared to females. Discussion: Results from this study support the importance of considering social media as a context where to study friendship dynamics, as this knowledge can have several implications for promoting positive online experiences and preventing conflicts with friends. © 2025 Elsevier B.V., All rights reserved.},
	author_keywords = {availability; digital stress; friendship conflict; perceived norms; social media features},
	keywords = {adolescence; adolescent; adult; article; conflict; controlled study; disappointment; emotion; etiology; expectation; female; friend; friendship; human; knowledge; male; physiological stress; self report; sex difference; social media},
	correspondence_address = {F. Angelini; Department of Developmental Psychology and Socialization, University of Padua, Padua, Italy; email: federica.angelini@unipd.it},
	publisher = {Frontiers Media SA},
	issn = {2673253X},
	language = {English},
	abbrev_source_title = {Front. Digit. Health},
	type = {Article},
	publication_stage = {Final},
	source = {Scopus},
	note = {Cited by: 1; All Open Access; Gold Open Access; Green Accepted Open Access; Green Open Access}
}

@ARTICLE{Chen2025,
	author = {Chen, Si and Ebrahimi, Omid V. and Cheng, Cecilia},
	title = {New Perspective on Digital Well-Being by Distinguishing Digital Competency From Dependency: Network Approach},
	year = {2025},
	journal = {Journal of Medical Internet Research},
	volume = {27},
	pages = {},
	doi = {10.2196/70483},
	url = {https://www.scopus.com/inward/record.uri?eid=2-s2.0-105001184989&doi=10.2196%2F70483&partnerID=40&md5=744ac4c33cba4b284bfae0850b3c0e95},
	affiliations = {The University of Hong Kong, Department of Psychology, Hong Kong, Hong Kong; University of Oxford Medical Sciences Division, Oxford, United Kingdom; Universitetet i Oslo, Department of Psychology, Oslo, Norway},
	abstract = {Background: In the digital age, there is an emerging area of research focusing on digital well-being (DWB), yet conceptual frameworks of this novel construct are lacking. The current conceptualization either approaches the concept as the absence of digital ill-being, running the risk of pathologizing individual digital use, or follows the general subjective well-being framework, failing to highlight the complex digital nature at play. Objective: This preregistered study aimed to address this gap by using a network analysis, which examined the strength of the relationships among affective (digital stress and web-based hedonic well-being), cognitive (online intrinsic needs satisfaction), and social (online social connectedness and state empathy) dimensions of DWB and their associations with some major DWB protective and risk factors (ie, emotional regulation, nomophobia, digital literacy, self-control, problematic internet use, coping styles, and online risk exposure). Methods: The participants were 578 adults (mean age 38.7, SD 13.14 y; 277/578, 47.9% women) recruited from the United Kingdom and the United States who completed an online survey. Two network models were estimated. The first one assessed the relationships among multiple dimensions of DWB, and the second examined the relationships between DWB dimensions and related protective and risk factors. Results: The 2 resulting network structures demonstrated high stability, with the correlation stability coefficients being 0.67 for the first and 0.75 for the second regularized Gaussian graphical network models. The first network indicated that all DWB variables were positively related, except for digital stress, which was negatively correlated with the most central node—online intrinsic needs satisfaction. The second network revealed 2 distinct communities: digital competency and digital dependency. Emotional regulation emerged as the most central node with the highest bridge expected influence, positively associated with emotion-focused coping in the digital competency cluster and negatively associated with avoidant coping in the digital dependency cluster. In addition, some demographic differences were observed. Women scored higher on nomophobia (χ<sup>2</sup><inf>4</inf>=10.7; P=.03) and emotion-focused coping (χ<sup>2</sup><inf>4</inf>=14.9; P=.01), while men scored higher on digital literacy (χ<sup>2</sup><inf>4</inf>=15.2; P=.01). Compared with their older counterparts, younger individuals scored lower on both emotional regulation (Spearman ρ=0.27; P<.001) and digital self-control (Spearman ρ=0.35; P<.001) and higher on both digital stress (Spearman ρ=−0.14; P<.001) and problematic internet use (Spearman ρ=−0.25; P<.001). Conclusions: The network analysis revealed how different aspects of DWB were interconnected, with the cognitive component being the most influential. Emotional regulation and adaptive coping strategies were pivotal in distinguishing digital competency from dependency. © 2025 Elsevier B.V., All rights reserved.},
	author_keywords = {affective well-being; artificial intelligence; coping; digital autonomy; digital competence; digital wellness; emotional regulation},
	keywords = {adult; Article; artificial intelligence; avoidant coping; cognition; competence; conceptual framework; coping; Coping Strategy Questionnaire; cross-sectional study; emotion regulation; emotion-focused coping; emotional well-being; empathy; female; human; Internet; internet addiction; internet literacy; major clinical study; male; network analysis; nomophobia; risk factor; running; satisfaction; self control; social connectedness; social well-being; United Kingdom; United States; wellbeing; internet use; middle aged; psychological adjustment; questionnaire; Adaptation, Psychological; Adult; Female; Humans; Internet Use; Male; Middle Aged; Personal Satisfaction; Surveys and Questionnaires},
	correspondence_address = {C. Cheng; Department of Psychology, University of Hong Kong, Hong Kong, Hong Kong; email: ceci-cheng@hku.hk},
	publisher = {JMIR Publications Inc.},
	issn = {14388871},
	pmid = {40132188},
	language = {English},
	abbrev_source_title = {J. Med. Internet Res.},
	type = {Article},
	publication_stage = {Final},
	source = {Scopus},
	note = {Cited by: 5; All Open Access; Gold Open Access; Green Accepted Open Access; Green Open Access}
}

@ARTICLE{Gupta2024241,
	author = {Gupta, Priyanka and Lakhera, Girish and Sharma, Manu and Joshi, Sudhanshu},
	title = {Health economics and sustainability in the era of digital transformation: Addressing digital stress and sustainable development goals},
	year = {2024},
	pages = {241 - 265},
	doi = {10.4018/979-8-3373-0240-9.ch011},
	url = {https://www.scopus.com/inward/record.uri?eid=2-s2.0-86000219412&doi=10.4018%2F979-8-3373-0240-9.ch011&partnerID=40&md5=4f652578bee75b5ab93210ad1a3ecac8},
	affiliations = {Graphic Era Deemed to be University, Dehradun, India; Doon University, Dehradun, India},
	abstract = {This chapter explores the aspect of Economic evaluation of implementing Digital Health, Digital Stress, and Digital Transformation technologies in the context of Systems Sustainability challenge in healthcare systems. Leveraging smart technologies such as AI, IoT, Blockchain, healthcare systems are witnessing unprecedented Digital Transformations in cost efficiency and service delivery. The key aspect addressed is the impact of Digital Transformation healthcare systems, including the challenges pose by Techno Invasion, the over penetration of technology into personal and professional spaces, leading to increased Digital Stress for Healthcare professionals. It also highlights the importance of achieving a balance between innovation and workforce sustainability, with strategies to mitigate the negative effects of digital overload while maximizing the benefits of smart healthcare solutions. Also emphasized the importance of balancing technological integration with human wellbeing. © 2025 Elsevier B.V., All rights reserved.},
	publisher = {IGI Global},
	isbn = {9798337302423; 9798337302409},
	language = {English},
	abbrev_source_title = {Driv. Glob. Health and Sustain. Dev. Goals With Smart Technol.},
	type = {Book chapter},
	publication_stage = {Final},
	source = {Scopus},
	note = {Cited by: 0}
}

@ARTICLE{Siakas2024,
	author = {Siakas, Dimitrios and Siakas, Niilo and Siakas, Kerstin Viola and Lampropoulos, Georgios},
	title = {Exploring Digital Stress of Finnish Adolescents and Their Parents},
	year = {2024},
	journal = {Children},
	volume = {11},
	number = {12},
	pages = {},
	doi = {10.3390/children11121472},
	url = {https://www.scopus.com/inward/record.uri?eid=2-s2.0-85213436940&doi=10.3390%2Fchildren11121472&partnerID=40&md5=d28a191f49eccf41866ce5b9ffb9703c},
	affiliations = {Hämeen ammattikorkeakoulu, Hämeenlinna, Finland; Vaasan Lyseon Lukio, Vaasa, Finland; International Hellenic University, Department of Electronic and Information Engineering, Thessaloniki, Greece; Vaasan Yliopisto, Department of Industrial Management, Vaasa, Finland; University of Macedonia, Department of Applied Informatics, Thessaloniki, Greece; University of Nicosia, Department of Education, Nicosia, Cyprus},
	abstract = {Background/Objectives: The way people communicate has significantly changed due to technological advances and penetration of cell phones and broadband connection into everyday activities. Nowadays, individuals are constantly connected through the Internet. This influences social experiences, self and social identity, and can cause digital stress, which often leads to negative emotions, psychosomatic outcomes, and diseases. It is a matter of concern for the adolescents and their families. This paper investigates how Information and Communication Technologies (ICTs) and social media influence adolescents’ and parents’ digital stress and anxiety. Methods: Based on two digital stressors scales, a 30-item questionnaire was created. A quantitative analysis of data deriving from 164 Finnish adolescents and 53 of their parents regarding digital stress was conducted. Results: “Privacy Intrusion”, “Availability stress/Online vigilance”, and “Usefulness” were the most essential stressor factors for both students and parents. Additionally, the most significant stressor factors for students were the “Fear of Missing Out/FoMO” and “Approval Anxiety” factors while for parents were the “Safety/Security” and “Technical Support” factors. No significant differences were observed between the overall digital stress of adolescents and parents. In contrast to the existing literature, no connection between “Connection (Information) Overload” and digital stress was found. Conclusions: This paper contributes to debates regarding the effects of the use of digital resources, ICTs, and social media on processes at school, at work, and at home. The findings of our study confirm and further validate those of previous studies with the exception of “Connection (Information) Overload”, which needs to be further investigated to understand the reasons behind it. © 2025 Elsevier B.V., All rights reserved.},
	author_keywords = {burnout; case study; digital social multitasking; digital stress; DSMT; education; health; psychology; social media},
	keywords = {adolescent; alertness; anxiety; Article; burnout; depression; digital stress; education; emotion; emotionality; fatigue; fear of missing out; female; Finn (citizen); human; human experiment; hypertension; Internet; male; parent; patient satisfaction; physiological stress; psychological resilience; psychotherapy; quantitative analysis; questionnaire; social identity; social media; social media influencer; social network; work environment},
	correspondence_address = {K. Siakas; Department of Information and Electronic Engineering, International Hellenic University, Sindos, 57400, Greece; email: ksiakas@gmail.com},
	publisher = {Multidisciplinary Digital Publishing Institute (MDPI)},
	issn = {22279067},
	language = {English},
	abbrev_source_title = {Child.},
	type = {Article},
	publication_stage = {Final},
	source = {Scopus},
	note = {Cited by: 0; All Open Access; Gold Open Access; Green Accepted Open Access; Green Open Access}
}

@ARTICLE{Corrente2024,
	author = {Corrente, Melissa and Park, Jungwee and Akuamoah-Boateng, Henrietta and Atanackovic, Jelena and Bourgeault, Ivy Lynn},
	title = {Work & life stress experienced by professional workers during the pandemic: a gender-based analysis},
	year = {2024},
	journal = {BMC Public Health},
	volume = {24},
	number = {1},
	pages = {},
	doi = {10.1186/s12889-024-18677-6},
	url = {https://www.scopus.com/inward/record.uri?eid=2-s2.0-85194819326&doi=10.1186%2Fs12889-024-18677-6&partnerID=40&md5=7176650a7990c3bddbaa78b17042b647},
	affiliations = {University of Ottawa, School of Sociological and Anthropological Studies, Ottawa, Canada; Statistics Canada, Ottawa, Canada},
	abstract = {The COVID-19 pandemic impacted work and home life exacerbating pre-existing stressors and introducing new ones. These impacts were notably gendered. In this paper, we explore the different work and home life related stressors of professional workers specifically as a result of the COVID-19 pandemic through the gender-based analysis of two pan Canadian surveys: The Canadian Community Health Survey (2019, 2020, 2021) and the Healthy Professional Worker Survey (2021). Analyses revealed high rates of work stress among professional workers compared to other workers and this was particularly notable for women. Work overload emerged as the most frequently selected source of work stress, followed by digital stress, poor work relations, and uncertainty. Similar trends were noted in life stress among professional workers, particularly women. Time pressure consistently stood out as the primary source of non-work stress, caring for children and physical and mental health conditions. These findings can help to develop more targeted and appropriate workplace mental health promotion initiatives that are applicable to professional workers taking gender more fully into consideration. © 2024 Elsevier B.V., All rights reserved.},
	author_keywords = {Gender-based analysis; Life stress; Professional workers; Work stress},
	keywords = {adult; Canada; coronavirus disease 2019; epidemiology; female; health survey; human; job stress; male; mental stress; middle aged; pandemic; psychology; sex factor; workload; young adult; Adult; COVID-19; Female; Health Surveys; Humans; Male; Middle Aged; Occupational Stress; Pandemics; Sex Factors; Stress, Psychological; Workload; Young Adult},
	correspondence_address = {I.L. Bourgeault; School of Sociological and Anthropological Studies, University of Ottawa, Ottawa, 120 University Private, 75 Laurier Ave E, K1N6N5, Canada; email: ivy.bourgeault@uottawa.ca},
	publisher = {BioMed Central Ltd},
	issn = {14712458},
	pmid = {38811928},
	language = {English},
	abbrev_source_title = {BMC Public Health},
	type = {Article},
	publication_stage = {Final},
	source = {Scopus},
	note = {Cited by: 8; All Open Access; Gold Open Access; Green Accepted Open Access; Green Open Access}
}

@ARTICLE{Kräft2024,
	author = {Kräft, Jessica and Wirth, Tanja and Harth, Volker and MacHe, Stefanie},
	title = {Digital stress perception among German hospital nurses and associations with health-oriented leadership, emotional exhaustion and work-privacy conflict: a cross-sectional study},
	year = {2024},
	journal = {BMC Nursing},
	volume = {23},
	number = {1},
	pages = {},
	doi = {10.1186/s12912-024-01825-z},
	url = {https://www.scopus.com/inward/record.uri?eid=2-s2.0-85188939596&doi=10.1186%2Fs12912-024-01825-z&partnerID=40&md5=7c51bdf3593f22e8890bb4a2358eb988},
	affiliations = {Universitätsklinikum Hamburg-Eppendorf, Institute for Occupational and Maritime Medicine (ZfAM), Hamburg, Germany},
	abstract = {Background: The use of digital information and communication technologies (ICT) can be accompanied by increased technostress for nursing staff, which in turn can be associated with health consequences. In addition, the use-related constant accessibility through ICT can have a negative impact on health-related recovery and regeneration phases. Health-promoting behaviors of supervisors can influence health complaints and conflicts between employees’ work and private lives. The present study investigates whether there is a corresponding relationship between digital stressors (technostressors) as well as health-oriented leadership and health outcomes among nurses. Methods: In a quantitative online survey, hospital nursing staff (n = 243) was asked about techno-invasion, social environment, emotional exhaustion, work-privacy conflict and on the supervisors’ health-oriented staff-care dimensions awareness, value of health and health-oriented leadership behavior (HoL: awareness, value of health and health behavior). The associations of technostress, HoL and health outcomes were tested using regression analyses and performing a correlation. Results: Significant positive associations between techno-invasion and health outcomes had been found. Social environment was not (positively) significantly related to either emotional exhaustion or work-privacy conflict. Health-oriented leadership moderated the association between social environment and work-privacy conflict. Conclusions: The results confirm the relevance of measures to reduce technostress and the importance of health-oriented leadership as a health-promoting resource. For practice, offers should be implemented for a balanced work and personal life of the nursing staff as well as establishing competence trainings for supervisors to learn and implement health-promoting behaviors. When technology use can’t be reduced, options could be created to ensure that nurses’ work and private lives become more balanced. These could represent mindfulness practices. © 2024 Elsevier B.V., All rights reserved.},
	author_keywords = {Health; Health-oriented leadership; Nursing staff; Technostress},
	correspondence_address = {S. Mache; Institute for Occupational and Maritime Medicine (ZfAM), University Medical Center Hamburg-Eppendorf (UKE), Hamburg, 20459, Germany; email: s.mache@uke.de},
	publisher = {BioMed Central Ltd},
	issn = {14726955},
	language = {English},
	abbrev_source_title = {BMC Nurs.},
	type = {Article},
	publication_stage = {Final},
	source = {Scopus},
	note = {Cited by: 6; All Open Access; Gold Open Access; Green Accepted Open Access; Green Open Access}
}

@ARTICLE{Bernburg2024,
	author = {Bernburg, Monika and Tell, Anika and Groneberg, David Alexander and MacHe, Stefanie},
	title = {Digital stressors and resources perceived by emergency physicians and associations to their digital stress perception, mental health, job satisfaction and work engagement},
	year = {2024},
	journal = {BMC Emergency Medicine},
	volume = {24},
	number = {1},
	pages = {},
	doi = {10.1186/s12873-024-00950-x},
	url = {https://www.scopus.com/inward/record.uri?eid=2-s2.0-85186194734&doi=10.1186%2Fs12873-024-00950-x&partnerID=40&md5=50a3486bae12e4f4154797b2634acd8f},
	affiliations = {Goethe-Universität Frankfurt am Main, Social and Environmental Medicine, Frankfurt am Main, Germany; Universitätsklinikum Hamburg-Eppendorf, Institute for Occupational and Maritime Medicine (ZfAM), Hamburg, Germany},
	abstract = {Background: Digital technologies are increasingly being integrated into healthcare settings, including emergency departments, with the potential to improve efficiency and patient care. Although digitalisation promises many benefits, the use of digital technologies can also introduce new stressors and challenges among medical staff, which may result in the development of various negative work and health outcomes. Therefore, this study aims to identify existing digital stressors and resources among emergency physicians, examine associations with various work- and health-related parameters, and finally identify the potential need for preventive measures. Methods: In this quantitative cross-sectional study, an online questionnaire was used to examine the relationship between digital stressors (technostress creators), digital resources (technostress inhibitors), technostress perception as well as mental health, job satisfaction and work engagement among 204 physicians working in German emergency medicine departments. Data collection lasted from December 2022 to April 2023. Validated scales were used for the questionnaire (e.g. “Technostress”-scale and the Copenhagen Psychosocial Questionnaire (COPSOQ). Descriptive and multiple regression analyses were run to test explorative assumptions. Results: The study found medium levels of technostress perception among the participating emergency physicians as well as low levels of persisting technostress inhibitors. The queried physicians on average reported medium levels of exhaustion symptoms, high levels of work engagement and job satisfaction. Significant associations between digital stressors and work- as well as health-related outcomes were analyzed. Conclusion: This study provides a preliminary assessment of the persistence of digital stressors, digital resources and technostress levels, and their potential impact on relevant health and work-related outcomes, among physicians working in German emergency departments. Understanding and mitigating these stressors is essential to promote the well-being of physicians and ensure optimal patient care. As digitisation processes will continue to increase, the need for preventive support measures in dealing with technology stressors is obvious and should be expanded accordingly in the clinics. By integrating such support into everyday hospital life, medical staff in emergency departments can better focus on patient care and mitigate potential stress factors associated with digital technologies. © 2024 Elsevier B.V., All rights reserved.},
	author_keywords = {Digitization; Documentation technologies; Electronic health records; Emergency medicine; Hospital staff; Medical staff; Physicians; Preventive measures; Technostress},
	keywords = {adult; Article; controlled study; Copenhagen Psychosocial Questionnaire; cross-sectional study; descriptive research; digital stress; digital technology; emergency physician; emergency ward; female; German (citizen); Germany; human; information processing; job satisfaction; male; mental health; middle aged; multiple regression; online system; outcomes research; perception; quantitative study; questionnaire; technostress; work engagement; young adult; article; digitalization; digitization; electronic health record; emergency medicine; exhaustion; hospital personnel; medical staff; patient care; physician; physiological stress; prevention; Cross-Sectional Studies; Humans; Job Satisfaction; Mental Health; Perception; Physicians; Surveys and Questionnaires; Work Engagement},
	correspondence_address = {S. Mache; Institute of Occupational, Social and Environmental Medicine, Goethe University, Frankfurt, Germany; email: s.mache@uke.de},
	publisher = {BioMed Central Ltd},
	issn = {1471227X},
	coden = {BEMMC},
	pmid = {38413900},
	language = {English},
	abbrev_source_title = {BMC Emerg. Med.},
	type = {Article},
	publication_stage = {Final},
	source = {Scopus},
	note = {Cited by: 13; All Open Access; Gold Open Access; Green Final Open Access; Green Open Access}
}

@ARTICLE{Qiu2024,
	author = {Qiu, Yufei and Zhao, Xueyang and Liu, Jiali and Li, Zhaoyang and Wu, Man and Qiu, Lixin and Xiong, Zhenfang and Wang, Xiaopan and Yang, Fen},
	title = {Understanding the relationship between smartphone distraction, social withdrawal, digital stress, and depression among college students: A cross-sectional study in Wuhan, China},
	year = {2024},
	journal = {Heliyon},
	volume = {10},
	number = {15},
	pages = {},
	doi = {10.1016/j.heliyon.2024.e35465},
	url = {https://www.scopus.com/inward/record.uri?eid=2-s2.0-85200109058&doi=10.1016%2Fj.heliyon.2024.e35465&partnerID=40&md5=14871c88509d2b943ff6721b5ae1b1a1},
	affiliations = {Hubei University of Chinese Medicine, School of Nursing, Wuhan, China; Zhejiang Chinese Medical University, Hangzhou, China; South China Normal University, Center for Studies of Psychological Application, Guangzhou, China; Wuhan Donghu University, School of Nursing and Health Management, Wuhan, China; Hubei Provincial Hospital of Integrated Chinese and Western Medicine, Department of Nursing, Wuhan, China; Hubei Shizhen Laboratory, Wuhan, China},
	abstract = {Background: Smartphone distraction considerably affects the depression level of college students. These two variables are highly associated with social withdrawal and digital distress. However, the underlying mechanisms of how social withdrawal and digital stress were involved in the relationship between smartphone distraction and depression remain unclear. Methods: A cross-sectional survey was conducted in seven colleges of Wuhan, Hubei Province, from September to November 2021. Participants were selected using convenience sampling. Smartphone distraction, social withdrawal, digital stress, and depression level were assessed using the Smartphone Distraction Scale (SDS), 25-item Hikikomori Questionnaire (HQ-25), Multidimensional Digital Stress Scale (DSS), and the Patient Health Questionnaire-9 (PHQ-9), respectively. All scales demonstrated good reliability in this study, the reliability of each scale was 0.920, 0.884, 0.959, and 0.942. Results: The final analysis included 1184 students (692 males and 492 females), aged between 17 and 37 years. Participants were from various academic disciplines, including medical and non-medical. The findings revealed that smartphone distraction had a significant direct effect on depression (c = 0.073, 95 % CI: 0.037 to 0.108, p < 0.001) and three significant indirect mediation effects: (1) social withdrawal (B = 0.083, 95 % CI: 0.066 to 0.101, p < 0.001), accounting for 27.76 % of the total effect; (2) digital stress (B = 0.109, 95 % CI: 0.088 to 0.132, p < 0.001), accounting for 36.45 % of the total effect; and (3) the chain mediating roles of social withdrawal and digital stress (B = 0.034, 95 % CI: 0.026 to 0.043, p < 0.001), accounting for 11.37 % of the total effect. The total mediating effect was 75.59 %. Limitations: This study is based on cross-sectional data, which limits the causality inference. Conclusions: These findings suggest that educational institutions should identify college students with excessive smartphone use early and provide timely interventions to minimize negative outcomes. It is also significant to reduce the risk of social withdrawal and digital stress to maintain the physical and mental health development of college students. © 2024 Elsevier B.V., All rights reserved.},
	author_keywords = {Chain mediating model; Depression; Digital stress; Smartphone distraction; Social withdrawal},
	correspondence_address = {F. Yang; School of Nursing, Hubei University of Chinese Medicine, Wuhan, 430065, China; email: fenyang@hbucm.edu.cn; X. Wang; School of Nursing and Health Management, Wuhan Donghu University, Wuhan, 430212, China; email: unkoun@126.com},
	publisher = {Elsevier Ltd},
	issn = {24058440},
	language = {English},
	abbrev_source_title = {Heliyon},
	type = {Article},
	publication_stage = {Final},
	source = {Scopus},
	note = {Cited by: 4; All Open Access; Gold Open Access; Green Accepted Open Access; Green Open Access}
}

@ARTICLE{Fernández-Arias2024,
	author = {Fernández-Arias, Pablo and Anton-Sancho, Alvaro and Sánchez-Calvo, María and Vergara, Diego},
	title = {Teaching Experience as a Key Factor in Dealing with Digital Teaching Stress},
	year = {2024},
	journal = {Education Sciences},
	volume = {14},
	number = {8},
	pages = {},
	doi = {10.3390/educsci14080809},
	url = {https://www.scopus.com/inward/record.uri?eid=2-s2.0-85202478700&doi=10.3390%2Feducsci14080809&partnerID=40&md5=a42382aec2d305dedf742475a5fb4bb5},
	affiliations = {Universidad Católica de Ávila, Technology, Avila, Spain},
	abstract = {Digital pandemic stress among university faculty has become a key issue in the contemporary era, marked by the rapid transition to online teaching. This study conducts a quantitative investigation into the teaching experience as a key explanatory variable in explaining the levels of such stress. For this purpose, a validated instrument has been used, which has been answered by a sample of 1240 university professors. The results show that, although the participating professors do not express high self-concepts of their digital competence or professional aspects, they do not express high levels of digital stress due to the pandemic. However, strong divergences have been identified between the levels of digital pandemic stress of more experienced professors and those of younger professors. Specifically, more experienced professors report lower levels of stress than younger professors, although there are no significant differences in their respective digital competencies. Consequently, the results suggest that teaching experience mitigates teaching digital stress, even when this greater experience does not concur with greater digital competence. It has also been found that the evolution of ratings with teaching experience depends on whether the professor is a specialist in scientific–technical or humanistic–social areas. Specifically, professors in scientific–technical areas with 15 to 25 years of experience are those who suffer more digital stress. Moreover, the digital stress of professors in scientific–technical areas increases between 10 and 25 years of experience, while it decreases among professors with less than 10 years of experience. In contrast, among professors in humanistic–social areas, the trend in the evolution of digital stress is the opposite: it increases among those with less than 10 years of experience and decreases among those with more than 10 years of experience. © 2024 Elsevier B.V., All rights reserved.},
	author_keywords = {burnout; COVID-19; developing countries; digital competence; experience; stress; university professors},
	correspondence_address = {Á. Antón-Sancho; Technology, Instruction and Design in Engineering and Education Research Group (TiDEE.rg), Catholic University of Ávila, Ávila, C/Canteros s/n, 05005, Spain; email: alvaro.anton@ucavila.es; D. Vergara; Technology, Instruction and Design in Engineering and Education Research Group (TiDEE.rg), Catholic University of Ávila, Ávila, C/Canteros s/n, 05005, Spain; email: diego.vergara@ucavila.es},
	publisher = {Multidisciplinary Digital Publishing Institute (MDPI)},
	issn = {22277102},
	language = {English},
	abbrev_source_title = {Educ. Sci.},
	type = {Article},
	publication_stage = {Final},
	source = {Scopus},
	note = {Cited by: 3; All Open Access; Gold Open Access}
}

@ARTICLE{Köhne2024,
	author = {Köhne, Thomas and Köhne, Marija},
	title = {Uncovering the Impact of Digitalization on the Performance of Insurance Distribution},
	year = {2024},
	journal = {Risks},
	volume = {12},
	number = {8},
	pages = {},
	doi = {10.3390/risks12080129},
	url = {https://www.scopus.com/inward/record.uri?eid=2-s2.0-85202453773&doi=10.3390%2Frisks12080129&partnerID=40&md5=1dbce709cf359b4ef6ef8dc0a34e0478},
	affiliations = {Berlin School for Economics and Law, Department of Cooperative Studies, Berlin, Germany; Assekurum GmbH, Hoppegarten, Germany},
	abstract = {This study explores the impact of digitalization on the performance of insurance intermediaries, who still play a key role in the revenue generation of insurance companies. By using an interdisciplinary approach, this study is the first to examine the extent and type of digital technologies used by intermediaries, their impact on performance with respect to revenue, productivity, and interaction with clients, and the role of digital stress in this context. The research is exploratory, which is why a research model with many variables and relationships between them was built. The quantitative multivariate method of Partial Least Squares Structural Equation Modeling (PLS-SEM) was applied as it allows the simultaneous estimation of models with multiple dependent variables and their interconnections. In this context, data collected in 2022 from 671 insurance intermediaries from Germany, whose demographic distribution in the sample is representative of the German insurance market, were analyzed. The findings show that insurance intermediaries use many digital technologies compared to other industries, particularly those that create added value in their daily work. Empirical evidence also showed that using digital technologies positively affects performance but induces perceived digital stress. As this study reveals, the latter diminishes the positive effects on performance. Technology optimism, technological skills, and organizational support reduce the severity of stress. This means that insurers can start here to support intermediaries to mitigate the performance-limiting effects. This study adds to the insurance literature by providing a broader understanding of how insurance intermediaries deal with digitalization and what it means for their performance. © 2024 Elsevier B.V., All rights reserved.},
	author_keywords = {digital stress; digital tools; digitalization; insurance distribution; performance; personnel selling},
	correspondence_address = {T. Köhne; Department of Cooperative Studies, School of Economics and Law, Berlin, Berlin, 10315, Germany; email: thomas.koehne@hwr-berlin.de},
	publisher = {Multidisciplinary Digital Publishing Institute (MDPI)},
	issn = {22279091},
	language = {English},
	abbrev_source_title = {Risks},
	type = {Article},
	publication_stage = {Final},
	source = {Scopus},
	note = {Cited by: 0; All Open Access; Gold Open Access}
}

@ARTICLE{Carreiro2024,
	author = {Carreiro, Stephanie Pepper and Ramanand, Pravitha and Taylor, Melissa M. and Leach, Rebecca and Stapp, Joshua and Sherestha, Sloke and Smelson, David A. and Indic, Premananda},
	title = {Evaluation of a digital tool for detecting stress and craving in SUD recovery: An observational trial of accuracy and engagement},
	year = {2024},
	journal = {Drug and Alcohol Dependence},
	volume = {261},
	pages = {},
	doi = {10.1016/j.drugalcdep.2024.111353},
	url = {https://www.scopus.com/inward/record.uri?eid=2-s2.0-85196754991&doi=10.1016%2Fj.drugalcdep.2024.111353&partnerID=40&md5=7535b1cc69ff1986586438aaba84e8e7},
	affiliations = {University of Massachusetts Chan Medical School, Department of Emergency Medicine, Worcester, United States; University of Texas at Tyler, Department of Electrical & Computer Engineering, Tyler, United States; RAE Health, Newcastle, United States; University of Massachusetts Chan Medical School, Worcester, United States},
	abstract = {Background: Digital health interventions offer opportunities to expand access to substance use disorder (SUD) treatment, collect objective real-time data, and deliver just-in-time interventions: however implementation has been limited. RAE (Realize, Analyze, Engage) Health is a digital tool which uses continuous physiologic data to detect high risk behavioral states (stress and craving) during SUD recovery. Methods: This was an observational study to evaluate the digital stress and craving detection during outpatient SUD treatment. Participants were asked to use the RAE Health app, wear a commercial-grade wrist sensor over a 30-day period. They were asked to self-report stress and craving, at which time were offered brief in-app de-escalation tools. Supervised machine learning algorithms were applied retrospectively to wearable sensor data obtained to develop group-based digital biomarkers for stress and craving. Engagement was assessed by number of days of utilization, and number of hours in a given day of connection. Results: Sixty percent of participants (N=30) completed the 30-day protocol. The model detected stress and craving correctly 76 % and 69 % of the time, respectively, but with false positive rates of 33 % and 28 % respectively. All models performed close to previously validated models from a research grade sensor. Participants used the app for a mean of 14.2 days (SD 10.1) and 11.7 h per day (SD 8.2). Anxiety disorders were associated with higher mean hours per day connected, and return to drug use events were associated with lower mean hours per day connected. Conclusions: Future work should explore the effect of similar digital health systems on treatment outcomes and the optimal dose of digital interventions needed to make a clinically significant impact. © 2024 Elsevier B.V., All rights reserved.},
	author_keywords = {Craving; Digital biomarker; Digital health; Stress; Substance use disorder},
	keywords = {adult; alcoholism; anxiety disorder; Article; attention deficit hyperactivity disorder; clinical article; cocaine dependence; colorism; controlled study; depression; diagnostic accuracy; diagnostic test accuracy study; digital health technology; drug craving; drug dependence; female; health program; heart rate variability; human; learning algorithm; locally estimated scatterplot smoothing; male; methamphetamine dependence; observational study; opiate addiction; Perceived Stress Scale; photoelectric plethysmography; physiological stress; posttraumatic stress disorder; pulse oximetry; retrospective study; schizophrenia; sensitivity and specificity; socioeconomics; substance use; supervised machine learning; time to treatment; treatment outcome; videoconferencing; craving; diagnosis; mental stress; middle aged; mobile application; physiology; therapy; wearable computer; young adult; Adult; Craving; Female; Humans; Male; Middle Aged; Mobile Applications; Stress, Psychological; Substance-Related Disorders; Wearable Electronic Devices; Young Adult},
	correspondence_address = {S. Carreiro; Department of Emergency Medicine, Division of Medical Toxicology, University of Massachusetts Chan Medical School, Worcester, 55 Lake Avenue North, 01655, United States; email: stephanie.carreiro@umassmed.edu},
	publisher = {Elsevier Ireland Ltd},
	issn = {03768716; 18790046},
	coden = {DADED},
	pmid = {38917718},
	language = {English},
	abbrev_source_title = {Drug Alcohol Depend.},
	type = {Article},
	publication_stage = {Final},
	source = {Scopus},
	note = {Cited by: 5; All Open Access; Green Accepted Open Access; Green Open Access}
}

@ARTICLE{Zayed202460,
	author = {Zayed, Amal},
	title = {Digital Resilience, Digital Stress, and Social Support as Predictors of Academic Well-Being among University Students},
	year = {2024},
	volume = {12},
	number = {3},
	pages = {60 - 74},
	doi = {10.11114/jets.v12i3.6894},
	url = {https://www.scopus.com/inward/record.uri?eid=2-s2.0-105019206265&doi=10.11114%2Fjets.v12i3.6894&partnerID=40&md5=0bf90b3a45a22872317400c2bd9b1400},
	affiliations = {Faculty of Education, Kafr el-sheikh, Egypt},
	abstract = {This study aimed to explore the relationship between academic well-being, digital resilience, digital stress, and social support among university students. Also, identify the students’ levels of these variables. As well as detecting differences due to gender, study level, academic specialization, and achievement level. A sample of 600 undergraduate students studying at Kafrelsheikh University, Egypt, participated in the study. Scales of digital resilience, digital stress, social support, and academic well-being were used to collect the required the data. The comparative-descriptive approach was used in this study. The study revealed a positive correlation between academic well-being, digital resilience, and social support, while a negative correlation was found with digital stress. The results also showed an average level in all the study variables, with no significant differences based on gender. Fourth-year students showed higher digital resilience and less digital stress compared to first-year students. High academic achievers had higher scores in digital resilience, social support, and academic well-being and lower scores in digital stress. Furthermore, the results indicated that digital resilience, digital stress, and social support significantly predict academic well-being. Some suggestions and educational recommendations were addressed, considering the results. © 2025 Elsevier B.V., All rights reserved.},
	author_keywords = {academic well-being; digital resilience; digital stress; social support},
	publisher = {Redfame Publishing Inc.},
	language = {English},
	abbrev_source_title = {J. educ. train. stud.},
	type = {Article},
	publication_stage = {Final},
	source = {Scopus},
	note = {Cited by: 2; All Open Access; Gold Open Access}
}

@ARTICLE{Wen2024619,
	author = {Wen, Zhang and Yifan, Chen and Cao, Gaohui},
	title = {Digital stress among Chinese adolescents: a focus group study},
	year = {2024},
	journal = {Information Research},
	volume = {29},
	number = {2 Special Issue},
	pages = {619 - 634},
	doi = {10.47989/ir292852},
	url = {https://www.scopus.com/inward/record.uri?eid=2-s2.0-85197412064&doi=10.47989%2Fir292852&partnerID=40&md5=f48710ab2a0a70e90e07ca6558a1ce45},
	affiliations = {Central China Normal University, Wuhan, China},
	abstract = {Introduction. Current digital stress studies among teenagers overlooked a population with distinct societal and cultural characteristics: Chinese teenagers. This paper reports differences in Chinese adolescents’ attitudes towards components of digital stress and presents two novel stressors. Method. This study investigated 74 participants in three senior high schools (grade 10-grade 12) in China via focus group interviews. Transcripts of the interviews were used for analysis. Analysis. Qualitative analysis was used for this study. The software MAXQDA for Qualitative Data Analysis (Version 22.7.0, 2022) was used for the analysis steps. Results. The analysis reveals differences in Chinese adolescents’ attitudes towards components of digital stress in terms of online vigilance and communication overload. In addition, two novel stressors-the obligated use of learning features in social media and perceived social issues from media or news applications – were identified. Conclusion. Digital stress among Chinese adolescents was significantly different compared to the extant digital stress framework. Such differences were both manifested in better tolerance of certain stressors (e.g. online vigilance or information overload) and in the emergence of novel stressors, such as obligation resentment and social concerns. © 2024 Elsevier B.V., All rights reserved.},
	author_keywords = {chinese adolescents; digital stress; focus group},
	publisher = {University of Boras},
	issn = {13681613},
	language = {English},
	abbrev_source_title = {Inf. Res.},
	type = {Article},
	publication_stage = {Final},
	source = {Scopus},
	note = {Cited by: 0; All Open Access; Gold Open Access}
}

@ARTICLE{Salewski2024145,
	author = {Salewski, Christel and Schnädter, Stefanie},
	title = {Digital health promotion in universities; Digitale Gesundheitsförderung an Hochschulen},
	year = {2024},
	journal = {Public Health Forum},
	volume = {32},
	number = {2},
	pages = {145 - 148},
	doi = {10.1515/pubhef-2024-0020},
	url = {https://www.scopus.com/inward/record.uri?eid=2-s2.0-85194408530&doi=10.1515%2Fpubhef-2024-0020&partnerID=40&md5=5c6e51f086900d9b45d96274d88f9e0b},
	affiliations = {FernUniversität in Hagen, Lehrgebiet Gesundheitspsychologie, Hagen, Germany; FernUniversität in Hagen, Hagen, Germany},
	abstract = {Students' health is affected increasingly by demands both inside and outside university. The Stressdown app was developed as a tailored digital stress management intervention for distance learning students and evaluated for its effectiveness. First positive results confirm that, amongst others, the app can reduce barriers to use health promotion programs. These findings support similar results on digital health promotion interventions for on-site students. © 2024 Elsevier B.V., All rights reserved.},
	author_keywords = {digital stress intervention; distance learning; health promotion; stress management; students' health},
	keywords = {article; digital health; distance learning; female; Germany; health promotion; human; human experiment; male; physiological stress; stress management},
	correspondence_address = {C. Salewski; FernUniversität in Hagen, Fakultät für Psychologie, Lehrgebiet Gesundheitspsychologie, Hagen, Universitätsstraße 33, 58097, Germany; email: christel.salewski@fernuni-hagen.de},
	publisher = {Walter de Gruyter GmbH},
	issn = {09445587; 18764851},
	language = {German},
	abbrev_source_title = {Public Health Forum},
	type = {Article},
	publication_stage = {Final},
	source = {Scopus},
	note = {Cited by: 0}
}

@ARTICLE{Yang2024,
	author = {Yang, Chiachen and Smith, Christina},
	title = {Digital social multitasking (DSMT) and digital stress among adolescents: A peer norm perspective},
	year = {2024},
	journal = {Heliyon},
	volume = {10},
	number = {10},
	pages = {},
	doi = {10.1016/j.heliyon.2024.e31051},
	url = {https://www.scopus.com/inward/record.uri?eid=2-s2.0-85192865968&doi=10.1016%2Fj.heliyon.2024.e31051&partnerID=40&md5=e0924217ed7c2e181155a14df8c299bd},
	affiliations = {Oklahoma State University, Leadership and Aviation, Cherokee, United States},
	abstract = {Background: Digital stress refers to the stress resulting from persistent use of digital media. Given its major implications for well-being, it is crucial to explore how the use of digital media would contribute to the stress. Drawing on the frameworks of DSMT (i.e., using a digital device during social interactions) and perceived peer norms, we explored whether and how perceived peer norms of DSMT and adolescents’ own DSMT were associated with digital stress. Method: Adolescents between the ages of 12 and 18 were recruited through the Qualtrics survey panels. A total of 2105 adolescents completed a one-time online survey (M<inf>age</inf> = 15.39, S.D. = 1.82). Results: Path analysis revealed that all three self-DSMT variables (level, positive self-perception, negative self-perception) were associated with higher digital stress, with level and negative self-perception having stronger associations than did positive self-perception. Furthermore, peer DSMT level was related to higher digital stress both directly and indirectly through all three self-DSMT variables. Positive peer perception of DSMT was indirectly related to higher digital stress through higher self-DSMT level and more positive self-perception of DSMT, but was related to lower digital stress through reduced negative self-perception of DSMT. Negative peer perception of DSMT contributed to higher digital stress both directly and indirectly by intensifying teens’ own negative perception of DSMT. Judging from the total-paths coefficients, all three peer norm variables were related to higher digital stress, with level having the largest coefficient, followed by negative peer perception and finally positive peer perception of DSMT. Discussion and conclusion: All three perceived peer norms of DSMT (level, positive perception, negative perception) had the potential to increase digital stress directly and/or via impacting teens’ own engagement in and perceptions of DSMT, with perceived peer engagement and negative peer perception being the greater risk factors. At the individual level, a similar pattern emerged—self-DSMT level and negative self-perception had noticeably stronger associations with digital stress than did positive self-perception. © 2024 Elsevier B.V., All rights reserved.},
	author_keywords = {Digital stress; Media multitasking; Peer norms; Phubbing; Technoference; Uses and gratifications},
	correspondence_address = {C.-C. Yang; School of Educational Foundations, Leadership and Aviation, Oklahoma State University, United States; email: chia-chen.yang@okstate.edu},
	publisher = {Elsevier Ltd},
	issn = {24058440},
	language = {English},
	abbrev_source_title = {Heliyon},
	type = {Article},
	publication_stage = {Final},
	source = {Scopus},
	note = {Cited by: 2; All Open Access; Gold Open Access; Green Final Open Access; Green Open Access}
}

@ARTICLE{Kemppainen2024464,
	author = {Kemppainen, Tiina and Paananen, Tiina Elina},
	title = {Dualities of digital services: everyday digital services as positive and negative contributors to customer well-being},
	year = {2024},
	journal = {Journal of Service Theory and Practice},
	volume = {34},
	number = {3},
	pages = {464 - 490},
	doi = {10.1108/JSTP-03-2023-0075},
	url = {https://www.scopus.com/inward/record.uri?eid=2-s2.0-85185661466&doi=10.1108%2FJSTP-03-2023-0075&partnerID=40&md5=d7e9a971b7be2c23e714e934b680c7b3},
	affiliations = {Jyväskylä University School of Business and Economics, Department of Marketing, Jyvaskyla, Finland; University of Jyväskylä, Faculty of Information Technology, Jyvaskyla, Finland},
	abstract = {Purpose: This study examines the dualities of digital services – that is, how customers’ favorite everyday digital services can positively and negatively contribute to their well-being. Thus, the study describes the meanings of favorite digital services as part of customers’ everyday lives and the types of well-being to which such services can contribute. Design/methodology/approach: We used a qualitative research approach through semi-structured interviews conducted in 2021 to collect data from 14 young adults (22–31 years old) who actively used digital services in their daily lives. Findings: Our findings revealed that customers’ favorite everyday digital services can contribute to their mental well-being, social well-being, and intellectual well-being. Within these three dimensions of well-being, we identified nine dualities of digital services that describe their positive and negative contributions: (1) digital escapism versus digital disruption, (2) digital relaxation versus digital stress, (3) digital empowerment versus digital subjugation, (4) digital augmentation versus digital emptiness, (5) digital socialization versus digital isolation, (6) digital togetherness versus digital exclusion, (7) digital self-expression versus digital pressure, (8) digital learning versus digital dependence, and (9) digital inspiration versus digital stagnation. Practical implications: These findings suggest that everyday digital services have the potential to contribute to customer well-being in various aspects – both positively and negatively – accentuating the need for service providers to decipher the impacts of their offerings on well-being. Indeed, understanding the relationship between digital services and customer well-being can help companies tailor their services to customers’ needs. Companies that prioritize customer well-being not only benefit their customers but also create sustainable growth opportunities in the long run. Further, companies can use the derived information in service design to develop marketing strategies that emphasize the positive impacts of their digital services on customer well-being. Originality/value: Although prior transformative service studies have investigated the well-being of multiple stakeholders, such studies have focused on services related to the physical and healthcare domains. Consequently, the role of everyday digital services as contributors to customer well-being is an under-researched topic. In addition, the concept of well-being and its various dimensions has received limited attention in previous service research. By investigating everyday digital services and their multidimensional contribution to customer well-being, this study broadens the perspective on well-being within TSR and aids in refining a more precise conceptualization. © 2024 Elsevier B.V., All rights reserved.},
	author_keywords = {Customer well-being; Customer-dominant logic; Digital services; Everyday services; Transformative service research},
	correspondence_address = {T. Kemppainen; Department of Marketing, School of Business and Economics, University of Jyväskylä, Jyvaskyla, Finland; email: tiina.j.kemppainen@jyu.fi},
	publisher = {Emerald Publishing},
	issn = {20556225},
	language = {English},
	abbrev_source_title = {Journal of Service Theory and Practice},
	type = {Article},
	publication_stage = {Final},
	source = {Scopus},
	note = {Cited by: 8; All Open Access; Green Final Open Access; Green Open Access; Hybrid Gold Open Access}
}

@ARTICLE{Thakur2024521,
	author = {Thakur, Kedarnath and Mishra, Talina and Jena, Lalatendu Kesari and Pal, Suchitra},
	title = {Psychosocial influence of blended working: the reciprocity of blended working and organizational optimism},
	year = {2024},
	journal = {International Journal of Manpower},
	volume = {45},
	number = {3},
	pages = {521 - 538},
	doi = {10.1108/IJM-02-2023-0075},
	url = {https://www.scopus.com/inward/record.uri?eid=2-s2.0-85169779872&doi=10.1108%2FIJM-02-2023-0075&partnerID=40&md5=a965ab16ea4afa98c920486a3b9004da},
	affiliations = {XLRI, Jamshedpur, Jamshedpur, India; XIM University, School of Human Resource Management, Harirajpur, India},
	abstract = {Purpose: The purpose of this paper is to investigate the impact of blended working (BW) on individual payoffs like psychological ownership (PO), affective organizational commitment (AOC) and digital stress (DS). Additionally, the study also examines the moderating role of organizational optimism (OO) on the relationships stated to determine the boundary condition of the relationship between BW and the individual payoffs. Design/methodology/approach: A longitudinal field survey based on executives employed in the Indian service industries (comprised of state-owned banks, three healthcare and four MNCs) was conducted. Levels of BW, AOC, PO, DS and OO were measured through a validated scale, and the relationships' significance was explored. Findings: The result indicated that BW positively influences AOC and DS, while OO influences PO positively and DS negatively. OO also moderates the influence of BW on PO and DS. Originality/value: This research extends its contribution to the extant literature by (1) exploring the unique context of research in work conditions (BW) across India, (2) examining macro level factor (OO) in the linkage between BW and psychosocial factors, (3) investigating the moderating effect of OO and (4) considering a relatively large sample for empirical analysis in several waves to study BW and its individual pay-offs. © 2024 Elsevier B.V., All rights reserved.},
	author_keywords = {Blended working; Organizational optimism; Positive psychology; Psychosocial factors; Social exchange theory},
	correspondence_address = {L.K. Jena; School of Human Resource Management, XIM University Bhubaneswar, Bhubaneswar, India; email: lkjena@xim.edu.in},
	publisher = {Emerald Publishing},
	issn = {01437720},
	language = {English},
	abbrev_source_title = {Int. J. Manpow.},
	type = {Article},
	publication_stage = {Final},
	source = {Scopus},
	note = {Cited by: 0}
}

@ARTICLE{Gao2024,
	author = {Gao, Chunlei and Jian, Mingqing and Yuan, Ailin},
	title = {Factor Structure and Psychometric Properties of the Digital Stress Scale in a Chinese College Sample},
	year = {2024},
	journal = {SAGE Open},
	volume = {14},
	number = {2},
	pages = {},
	doi = {10.1177/21582440241247406},
	url = {https://www.scopus.com/inward/record.uri?eid=2-s2.0-85192361136&doi=10.1177%2F21582440241247406&partnerID=40&md5=4a48e219d75337976976dd38f8cd5c8d},
	affiliations = {Jiangxi Normal University, Nanchang, China},
	abstract = {The Digital Stress Scale (DSS) is used to measure digital stress, which is the perceived stress and anxiety associated with social media use. In this study, the Chinese version of the DSS was validated using a sample of 721 Chinese college students, 321 males and 400 females (KMO = 0.923; Bartlett = 5,058.492, p <.001). Confirmatory factor analysis (CFA) and item response theory (IRT) revealed that the five-factor model fits our data best. And the good criterion validity was shown through the association of the Chinese version of the DSS with anxiety and depression. The results of measurement invariance supported that the scale has measurement equivalence across the region (rural or urban). However, they did not support strict measurement invariance across gender. Overall, our results suggest that the DSS is an ideal tool for measuring digital stress in a Chinese sample. People can benefit from assessing digital stress, which has the potential to moderate the relationship between social media use and mental health. These psychometric investigations of the DSS will allow future research to investigate construct validity better. © 2024 Elsevier B.V., All rights reserved.},
	author_keywords = {college students; confirmatory factor analysis; digital stress; item response theory; social media use},
	correspondence_address = {M. Jian; Jiangxi Normal University, Nanchang, China; email: Jian2350962519@outlook.com},
	publisher = {SAGE Publications Inc.},
	issn = {21582440},
	language = {English},
	abbrev_source_title = {SAGE Open},
	type = {Article},
	publication_stage = {Final},
	source = {Scopus},
	note = {Cited by: 0; All Open Access; Gold Open Access}
}

@ARTICLE{Kaltenegger2024320,
	author = {Kaltenegger, Helena C. and Marques, Mathew D. and Becker, Linda and Rohleder, Nicolas and Nowak, Dennis Alexander and Wright, Bradley James and Weigl, Matthias},
	title = {Prospective associations of technostress at work, burnout symptoms, hair cortisol, and chronic low-grade inflammation},
	year = {2024},
	journal = {Brain, Behavior, and Immunity},
	volume = {117},
	pages = {320 - 329},
	doi = {10.1016/j.bbi.2024.01.222},
	url = {https://www.scopus.com/inward/record.uri?eid=2-s2.0-85183992212&doi=10.1016%2Fj.bbi.2024.01.222&partnerID=40&md5=b0872cbf91ee147e12747ab479988c9d},
	affiliations = {Klinikum der Universität München, Social and Environmental Medicine, Munich, Germany; La Trobe University, Melbourne, Australia; Friedrich-Alexander-Universität Erlangen-Nürnberg, Institute of Psychology, Erlangen, Germany; Vinzenz Pallotti University, Humanwissenschaftliche Fakultät, Vallendar, Germany; Universitätsklinikum Bonn, Institute for Patient Safety, Bonn, Germany},
	abstract = {Background: Working conditions in the age of digitalization harbor risks for chronic stress and burnout. However, real-world investigations into biological effects of technostress, that is stress in the context of digital technology use, are sparse. This study prospectively assessed associations between technostress, general work stress, burnout symptoms, hair cortisol, and chronic low-grade inflammation. Methods: Hospital employees (N = 238, 182 females, M<inf>age</inf> = 28.5 years) participated in a prospective cohort study with two follow-ups six months apart (T2, T3). Participants answered standardized questionnaires on general job strain (job demand-control ratio), technostressors (work interruptions, multitasking, information overload), burnout symptoms (exhaustion, mental distance), and relevant confounders. Moreover, they provided capillary blood samples for C-reactive protein (CRP) and hair strands for hair cortisol concentration (HCC) analysis. Structural equation modelling was performed. Results: The factorial structure of survey measures was confirmed. Burnout symptoms (M<inf>T2</inf> = 2.17, M<inf>T3</inf> = 2.33) and HCC (M<inf>T2</inf> = 4.79, M<inf>T3</inf> = 9.56; pg/mg) increased over time, CRP did not (M<inf>T2</inf> = 1.15, M<inf>T3</inf> = 1.21; mg/L). Adjusted path models showed that technostress was negatively associated with HCC (β = −0.16, p =.003), but not with burnout and CRP. General work stress in contrast, was not significantly associated with burnout, HCC or CRP. Furthermore, there were reciprocal effects of CRP on HCC (β = 0.28, p =.001) and of HCC on CRP (β = −0.10, p ≤.001). Associations were robust in additional analyses including further confounders. Conclusion: This is the first study on prospective effects of technostress on employees’ endocrine and inflammatory systems. Results suggest differential effects of technostress on the hypothalamic-pituitary-adrenocortical axis activity. Given its key role for long-term health, the findings have important implications for occupational health and safety in digitalized work environments. © 2024 Elsevier B.V., All rights reserved.},
	author_keywords = {Burnout; C-reactive protein; Chronic low-grade inflammation; Digital stress; Hair cortisol; Technostress; Work stress},
	keywords = {C reactive protein; hydrocortisone; adult; Article; behavior; blood sampling; burnout; capillary blood; chronic low grade inflammation; cohort analysis; controlled study; disease association; exhaustion; female; follow up; hair level; hospital personnel; human; job stress; major clinical study; male; prospective study; protein blood level; questionnaire; structural equation modeling; technostress; chemistry; hair; inflammation; mental stress; metabolism; professional burnout; Adult; Burnout, Professional; Burnout, Psychological; C-Reactive Protein; Female; Hair; Humans; Hydrocortisone; Inflammation; Occupational Stress; Prospective Studies; Stress, Psychological},
	correspondence_address = {H.C. Kaltenegger; Institute and Clinic for Occupational, Social and Environmental Medicine, University Hospital, LMU Munich, Munich, Germany; email: helena.kaltenegger@med.uni-muenchen.de},
	publisher = {Academic Press Inc.},
	issn = {10902139; 08891591},
	coden = {BBIME},
	pmid = {38307447},
	language = {English},
	abbrev_source_title = {Brain Behav. Immun.},
	type = {Article},
	publication_stage = {Final},
	source = {Scopus},
	note = {Cited by: 12; All Open Access; Green Accepted Open Access; Green Open Access; Hybrid Gold Open Access}
}

@ARTICLE{Cramer202448,
	author = {Cramer, Malte and Hosenfeld, Ingmar},
	title = {Job demands and resources of digital media use among teachers: A group concept mapping study with trainee teachers; Arbeitsanforderungen und Ressourcen der digitalen Mediennutzung bei Lehrkräften: Eine Group-concept-mapping-Studie mit angehenden Lehrkräften},
	year = {2024},
	journal = {Pravention und Gesundheitsforderung},
	volume = {19},
	number = {1},
	pages = {48 - 58},
	doi = {10.1007/s11553-023-01015-w},
	url = {https://www.scopus.com/inward/record.uri?eid=2-s2.0-85147770463&doi=10.1007%2Fs11553-023-01015-w&partnerID=40&md5=4e06481aa07345307cade88136cbac70},
	affiliations = {Rheinland-Pfälzische Technische Universität Kaiserslautern-Landau, Zentrum für Empirische Pädagogische Forschung, Kaiserslautern, Germany},
	abstract = {Background: The use of digital media is associated with an increased stress experience for some teachers. Stress caused by negative aspects of digital media use is investigated under the term digital stress or technostress, especially in international studies. Empirical evidence for German teachers, however, is scarce. In contrast, another group of teachers seem to have fewer difficulties with the progressive implementation of digital media in everyday school life and instead benefit from the advantages of digital media. Empirically, the question in how far these advantages can have a positive effect on teachers’ stress and well-being as a resource has been neglected. Aim: The aim of the study is to obtain a compilation of potential influencing factors of digital media use on stress and well-being of teachers, to structure them in a data-driven manner and to evaluate them with regard to their importance. Methods: The group concept mapping (GCM) method was conducted with 44 teacher trainees at the University of Koblenz-Landau, Germany. Conclusion: The achieved structuring in connection with the evaluated importance shows the relevance of positive effects of digital media use for teachers’ well-being as well as the relevance of school conditions. © 2024 Elsevier B.V., All rights reserved.},
	author_keywords = {Digital stress; Digitalization; School; Teacher health; Well-being},
	keywords = {article; concept mapping; controlled study; Germany; human; physiological stress; teacher; wellbeing},
	correspondence_address = {M. Cramer; Zentrum für Empirische Pädagogische Forschung, Rheinland-Pfälzische Technische Universität Kaiserslautern-Landau, Landau, Germany; email: m.cramer@rptu.de},
	publisher = {Springer Science and Business Media Deutschland GmbH},
	issn = {18616755; 18616763},
	language = {German},
	abbrev_source_title = {Pravent. Gesundheitsforderung},
	type = {Article},
	publication_stage = {Final},
	source = {Scopus},
	note = {Cited by: 1; All Open Access; Gold Open Access; Green Accepted Open Access; Green Open Access}
}

@ARTICLE{Setta2024,
	author = {Setta, Alexandra Vasconcelos Antunes and De-Lucca, Sérgio Roberto},
	title = {Information and communication technologies: a scoping review of instruments to evaluate psychosocial risk factors at contemporary work; Tecnologias de informação e comunicação: revisão de escopo dos instrumentos de avaliação dos fatores de risco psicossociais no trabalho contemporâneo},
	year = {2024},
	journal = {Revista Brasileira de Saude Ocupacional},
	volume = {49},
	pages = {},
	doi = {10.1590/2317-6369/02722pt2024v49e6},
	url = {https://www.scopus.com/inward/record.uri?eid=2-s2.0-85211429177&doi=10.1590%2F2317-6369%2F02722pt2024v49e6&partnerID=40&md5=9d94a48b693f3c496884838b4ea953ab},
	affiliations = {Universidade Estadual de Campinas, Department of Public Health, Campinas, Brazil},
	abstract = {Introduction: the COVID-19 pandemic triggered a global recession and increased work precarity. In this scenario, the intensive use of Information and Communication Technologies (ICT) contributed to the appearance of new occupational psychosocial hazards, and the increase of mental disorders among workers. Objectives: to identify instruments that assess occupational psychosocial risks and stress available in literature and verify whether they include the new psychosocial work dimensions caused by ICTs. Methods: a scope review was conducted by searching the PubMed, BvS, Embase, Scopus and Web of Science databases for articles published between 1990 and 2023, following the Joanna Briggs Institute and PRISMA-ScR recommendations. It sought to group the relevant studies and instruments and identify gaps that should be observed. Results: bibliographic search identified 18 instruments, from 3424 articles. Ten included scales/ dimensions foreseen by PRIMA-EF, two included dimensions on ICT use and six were considered specific for assessing ICT-related occupational psychosocial risks. Conclusion: the study highlights the importance of using context-appropriate instruments, the digital stress factors yet to be included in these questionnaires and the relevance of organizational support to reduce technostress in workers. © 2024 Elsevier B.V., All rights reserved.},
	author_keywords = {information technology; occupational health; occupational stress; psychosocial impact; surveys and questionnaires; workplace},
	correspondence_address = {A.V.A. Setta; Universidade Estadual de Campinas, Faculdade de Ciências Médicas, Departamento de Saúde Coletiva, Campinas, SP, Brazil; email: a262224@dac.unicamp.br},
	publisher = {Jorge Duprat Figueiredo Foundation for Occupational Safety and Medicine},
	issn = {23176369; 03037657},
	language = {Portuguese},
	abbrev_source_title = {Rev. Bras. Saude Ocup.},
	type = {Review},
	publication_stage = {Final},
	source = {Scopus},
	note = {Cited by: 0; All Open Access; Gold Open Access}
}

@ARTICLE{Manning2024,
	author = {Manning, Julia B. and Blandford, Ann E. and Edbrooke-Childs, Julian H.},
	title = {Facilitators of and Barriers to Teachers' Engagement With Consumer Technologies for Stress Management: Qualitative Study},
	year = {2024},
	journal = {Journal of Medical Internet Research},
	volume = {26},
	pages = {},
	doi = {10.2196/50457},
	url = {https://www.scopus.com/inward/record.uri?eid=2-s2.0-85207185250&doi=10.2196%2F50457&partnerID=40&md5=1dd5783520ead4797f6739366a837a5e},
	affiliations = {UCL Engineering, London, United Kingdom; University College London, London, United Kingdom; University College London, Evidence Based Practice Unit, London, United Kingdom},
	abstract = {Background: Consumer technology is increasingly being adopted to support personal stress management, including by teachers. Multidisciplinary research has contributed some knowledge of design and features that can help detect and manage workplace stress. However, there is less understanding of what facilitates engagement with ubiquitous "off the shelf" technologies, particularly in a specific occupational setting. An understanding of features that facilitate or inhibit technology use, and the influences of contexts on the manner of interaction, could improve teachers' stress-management opportunities. Objective: The aim of the study was to investigate the interaction features that facilitated or inhibited engagement with 4 consumer technologies chosen by teachers for stress management, as well as the influence of the educational contexts on their engagement. We also examined how use of well-being technology could be better supported in the school. Methods: The choice of consumer technologies was categorized in a taxonomy for English secondary school teachers according to stress-management strategies and digital features. Due to the COVID-19 pandemic, we adapted the study so that working from home in the summer could be contrasted with being back in school. Thus, a longitudinal study intended for 6 weeks in the summer term (in 2020) was extended into the autumn term, lasting up to 27 weeks. Teachers chose to use either a Withings smartwatch or Wysa, Daylio, or Teacher Tapp apps. Two semistructured interviews and web-based surveys were conducted with 8 teachers in England in the summer term, and 6 (75%) of them took part in a third interview in the autumn term. Interviews were analyzed using reflexive thematic analysis informed by interpretive phenomenological analysis. Results: Technology elements and characteristics such as passive data collation, brevity of interaction, discreet appearance, reminders, and data visualization were described by teachers as facilitators. Lack of instructions and information on features, connectivity, extended interaction requirements, and nondifferentiation of activity and exercise data were described as barriers. Mesocontextual barriers to engagement were also reported, particularly when teachers were back on school premises, including temporal constraints, social stigma, and lack of private space to de-stress. Teachers had ideas for feature improvements and how educational leadership normalizing teachers' stress management with consumer technologies could benefit the school culture. Conclusions: Having preselected their stress-management strategies, teachers were able to harness design features to support themselves over an extended period. There could be an important role for digital interventions as part of teachers' stress management, which the school leadership would need to leverage to maximize their potential. The findings add to the holistic understanding of situated self-care and should inform developers' considerations for occupational digital stress support. © 2024 Elsevier B.V., All rights reserved.},
	author_keywords = {apps; context; digital health; HCI; high schools; human-computer interaction; personal informatics; qualitative; self-management; stress; teachers; technology; wearables; workplace},
	keywords = {Article; consumer; controlled study; digital technology; engagement; human; job stress; longitudinal study; psychological well-being; qualitative research; semi structured interview; stress management; teacher; thematic analysis; workshop; adult; coronavirus disease 2019; female; male; mental stress; middle aged; psychology; school teacher; therapy; Adult; COVID-19; Female; Humans; Longitudinal Studies; Male; Middle Aged; Occupational Stress; Qualitative Research; School Teachers; Stress, Psychological},
	correspondence_address = {J.B. Manning; UCL Interaction Centre, Department of Computer Science, University College London, London, United Kingdom; email: julia.manning@ucl.ac.uk},
	publisher = {JMIR Publications Inc.},
	issn = {14388871},
	pmid = {39437381},
	language = {English},
	abbrev_source_title = {J. Med. Internet Res.},
	type = {Article},
	publication_stage = {Final},
	source = {Scopus},
	note = {Cited by: 0; All Open Access; Gold Open Access; Green Accepted Open Access; Green Open Access}
}

@ARTICLE{Freund2024,
	author = {Freund, Johanna and Smit, Filip and Lehr, Dirk and Zarski, Anna Carlotta and Berking, Matthias and Riper, Heleen M. and Funk, Burkhardt and Daniel Ebert, David Daniel and Buntrock, Claudia},
	title = {A Universal Digital Stress Management Intervention for Employees: Randomized Controlled Trial with Health-Economic Evaluation},
	year = {2024},
	journal = {Journal of Medical Internet Research},
	volume = {26},
	pages = {},
	doi = {10.2196/48481},
	url = {https://www.scopus.com/inward/record.uri?eid=2-s2.0-85207161021&doi=10.2196%2F48481&partnerID=40&md5=92cc89c7924940e89e667d7379d70169},
	affiliations = {Friedrich-Alexander-Universität Erlangen-Nürnberg, Department of Clinical Psychology and Psychotherapy, Erlangen, Germany; Technische Universität München, School of Medicine and Health, Munich, Germany; Trimbos Institute, Netherlands Institute of Mental Health and Addiction, Department of Mental Health and Prevention, Utrecht, Netherlands; Amsterdam UMC - University of Amsterdam, Department of Biostatistics and Epidemiology, Amsterdam, Netherlands; Vrije Universiteit Amsterdam, Neuro and Developmental Psychology, Amsterdam, Netherlands; Leuphana Universität Lüneburg, Department of Health Psychology and Applied Biological Psychology, Luneburg, Germany; Philipps-Universität Marburg, Department of Clinical Psychology, Marburg, Germany; Vrije Universiteit Amsterdam, Department of Psychiatry, Amsterdam, Netherlands; Vrije Universiteit Amsterdam, Amsterdam, Netherlands; Leuphana Universität Lüneburg, Institute of Information Systems, Luneburg, Germany; Otto-von-Guericke-Universität Magdeburg, Institute of Social Medicine and Health Systems Research, Magdeburg, Germany},
	abstract = {Background: Stress is highly prevalent and known to be a risk factor for a wide range of physical and mental disorders. The effectiveness of digital stress management interventions has been confirmed; however, research on its economic merits is still limited. Objective: This study aims to assess the cost-effectiveness, cost-utility, and cost-benefit of a universal digital stress management intervention for employees compared with a waitlist control condition within a time horizon of 6 months. Methods: Recruitment was directed at the German working population. A sample of 396 employees was randomly assigned to the intervention group (n=198) or the waitlist control condition (WLC) group (n=198). The digital stress management intervention included 7 sessions plus 1 booster session, which was offered without therapeutic guidance. Health service use, patient and family expenditures, and productivity losses were self-assessed and used for costing from a societal and an employer's perspective. Costs were related to symptom-free status (PSS-10 [Perceived Stress Scale] score 2 SDs below the study population baseline mean) and quality-adjusted life years (QALYs) gained. The sampling error was handled using nonparametric bootstrapping. Results: From a societal perspective, the digital intervention was likely to be dominant compared with WLC, with a 56% probability of being cost-effective at a willingness-to-pay (WTP) of €0 per symptom-free person gained. At the same WTP threshold, the digital intervention had a probability of 55% being cost-effective per QALY gained relative to the WLC. This probability increased to 80% at a societal WTP of €20,000 per QALY gained. Taking the employer's perspective, the digital intervention showed a probability of a positive return on investment of 78%. Conclusions: Digital preventive stress management for employees appears to be cost-effective societally and provides a favorable return on investment for employers. © 2024 Elsevier B.V., All rights reserved.},
	author_keywords = {cost-benefit; cost-effectiveness; cost-utility; economic evaluation; employees; internet-based; return-on-investment; stress management; universal prevention},
	keywords = {adult; Article; controlled study; cost benefit analysis; cost effectiveness analysis; cost utility analysis; employee; female; health care utilization; health economics; human; investment; major clinical study; male; Perceived Stress Scale; productivity; quality adjusted life year; randomized controlled trial; stress management; Willingness To Pay; economics; Germany; mental stress; middle aged; therapy; Adult; Cost-Benefit Analysis; Female; Humans; Male; Middle Aged; Quality-Adjusted Life Years; Stress, Psychological},
	correspondence_address = {D. Lehr; Department of Health Psychology and Applied Biological Psychology, Leuphana University of Lueneburg, Lueneburg, Germany; email: lehr@leuphana.de},
	publisher = {JMIR Publications Inc.},
	issn = {14388871},
	pmid = {39437382},
	language = {English},
	abbrev_source_title = {J. Med. Internet Res.},
	type = {Article},
	publication_stage = {Final},
	source = {Scopus},
	note = {Cited by: 1; All Open Access; Gold Open Access; Green Accepted Open Access; Green Open Access}
}

@ARTICLE{Dinç2024314,
	author = {Dinç, Ahmet and Altunhan, Abdullah and Tazegül, Ünsal},
	title = {Relationship between Digital Stress and Career Stress Levels of Sports Science Students},
	year = {2024},
	journal = {Revista de Psicologia del Deporte},
	volume = {33},
	number = {3},
	pages = {314 - 322},
	url = {https://www.scopus.com/inward/record.uri?eid=2-s2.0-85205780829&partnerID=40&md5=8e67da0447190c79e7f480f7a29c4685},
	affiliations = {Iğdır Üniversitesi, Faculty of Sports Sciences, Igdir, Turkey; Mardin Artuklu University, School of Physical Education and Sports, Mardin, Turkey; Iğdır Üniversitesi, Igdir, Turkey},
	abstract = {In recent years, there has been a marked increase in the use of the internet and internet-based systems. This study aims to explore the relationship between digital stress and career stress among students in the Faculty of Sports Sciences at Igdir University. A survey model was employed, with the research population comprising students from the Faculty of Sports Sciences at Igdir University. The sample included 446 voluntary participants (270 female and 176 male). Statistical analyses were conducted using the SPSS 25.0 software, employing both descriptive statistics and Pearson correlation analysis. The findings indicate that both digital stress and career stress scores among sports science students were above average. Furthermore, a highly significant positive correlation was found between digital stress and career stress levels. © 2024 Elsevier B.V., All rights reserved.},
	author_keywords = {Career Stress; Digital Stress; Physical Education; Sports},
	correspondence_address = {A. Dinç; Iğdir University, Faculty of Sport Sciences, Iğdır, Turkey; email: ahmet.dinc@igdir.edu.tr},
	publisher = {Sociedad Revista de Psicologia del Deporte},
	issn = {1132239X; 19885636},
	language = {English},
	abbrev_source_title = {Rev. Psicol. Deporte},
	type = {Article},
	publication_stage = {Final},
	source = {Scopus},
	note = {Cited by: 0}
}

@ARTICLE{Suh2024,
	author = {Suh, Jina and Howe, Esther S. and Lewis, Robert and Hernández, Javier and Saha, Koustuv and Althoff, Tim and Czerwinski, Mary P.},
	title = {Toward Tailoring Just-in-Time Adaptive Intervention Systems for Workplace Stress Reduction: Exploratory Analysis of Intervention Implementation},
	year = {2024},
	journal = {JMIR Mental Health},
	volume = {11},
	pages = {},
	doi = {10.2196/48974},
	url = {https://www.scopus.com/inward/record.uri?eid=2-s2.0-85205004830&doi=10.2196%2F48974&partnerID=40&md5=6ac6f5c2b3d18098a4a6582eb1c9c973},
	affiliations = {Microsoft Research, Redmond, United States; University of California, Berkeley, Department of Psychology, Berkeley, United States; MIT Media Lab, Cambridge, United States; Siebel School of Computing and Data Science, Urbana, United States; UW College of Engineering, Seattle, United States; University of Washington, Seattle, United States},
	abstract = {Background: Integrating stress-reduction interventions into the workplace may improve the health and well-being of employees, and there is an opportunity to leverage ubiquitous everyday work technologies to understand dynamic work contexts and facilitate stress reduction wherever work happens. Sensing-powered just-in-time adaptive intervention (JITAI) systems have the potential to adapt and deliver tailored interventions, but such adaptation requires a comprehensive analysis of contextual and individual-level variables that may influence intervention outcomes and be leveraged to drive the system’s decision-making. Objective: This study aims to identify key tailoring variables that influence momentary engagement in digital stress reduction microinterventions to inform the design of similar JITAI systems. Methods: To inform the design of such dynamic adaptation, we analyzed data from the implementation and deployment of a system that incorporates passively sensed data across everyday work devices to send just-in-time stress reduction microinterventions in the workplace to 43 participants during a 4-week deployment. We evaluated 27 trait-based factors (ie, individual characteristics), state-based factors (ie, workplace contextual and behavioral signals and momentary stress), and intervention-related factors (ie, location and function) across 1585 system-initiated interventions. We built logistical regression models to identify the factors contributing to momentary engagement, the choice of interventions, the engagement given an intervention choice, the user rating of interventions engaged, and the stress reduction from the engagement. Results: We found that women (odds ratio [OR] 0.41, 95% CI 0.21-0.77; P=.03), those with higher neuroticism (OR 0.57, 95% CI 0.39-0.81; P=.01), those with higher cognitive reappraisal skills (OR 0.69, 95% CI 0.52-0.91; P=.04), and those that chose calm interventions (OR 0.43, 95% CI 0.23-0.78; P=.03) were significantly less likely to experience stress reduction, while those with higher agreeableness (OR 1.73, 95% CI 1.10-2.76; P=.06) and those that chose prompt-based (OR 6.65, 95% CI 1.53-36.45; P=.06) or video-based (OR 5.62, 95% CI 1.12-34.10; P=.12) interventions were substantially more likely to experience stress reduction. We also found that work-related contextual signals such as higher meeting counts (OR 0.62, 95% CI 0.49-0.78; P<.001) and higher engagement skewness (OR 0.64, 95% CI 0.51-0.79; P<.001) were associated with a lower likelihood of engagement, indicating that state-based contextual factors such as being in a meeting or the time of the day may matter more for engagement than efficacy. In addition, a just-in-time intervention that was explicitly rescheduled to a later time was more likely to be engaged with (OR 1.77, 95% CI 1.32-2.38; P<.001). Conclusions: JITAI systems have the potential to integrate timely support into the workplace. On the basis of our findings, we recommend that individual, contextual, and content-based factors be incorporated into the system for tailoring as well as for monitoring ineffective engagements across subgroups and contexts. © 2024 Elsevier B.V., All rights reserved.},
	author_keywords = {engagement; JITAI; just-in-time; just-in-time adaptive intervention; microintervention; psychotherapy; stress reduction; workplace stress},
	keywords = {adaptation; adult; Article; Big Five Inventory; Brief Resilience Scale; clinical article; cognitive reappraisal; Depression, Anxiety and Stress Scale-21; emotion regulation questionnaire; engagement; exploratory research; female; health care planning; heuristics; human; male; neurosis; physiological stress; skill; worker; workplace},
	correspondence_address = {J. Suh; Microsoft Research, Redmond, United States; email: jinsuh@microsoft.com},
	publisher = {JMIR Publications Inc.},
	issn = {23687959},
	language = {English},
	abbrev_source_title = {JMIR Ment. Heal.},
	type = {Article},
	publication_stage = {Final},
	source = {Scopus},
	note = {Cited by: 9; All Open Access; Gold Open Access; Green Final Open Access; Green Open Access}
}

@ARTICLE{Chaiyakit2024764,
	author = {Chaiyakit, Pruk and Wattanapreechanon, Pichayut},
	title = {Coronal plane stability of cruciate-retaining total knee arthroplasty in valgus gonarthrosis patients: A mid-term evaluation using stress radiographs},
	year = {2024},
	journal = {World Journal of Orthopedics},
	volume = {15},
	number = {8},
	pages = {764 - 772},
	doi = {10.5312/wjo.v15.i8.764},
	url = {https://www.scopus.com/inward/record.uri?eid=2-s2.0-85201926985&doi=10.5312%2Fwjo.v15.i8.764&partnerID=40&md5=9680dc7bb1577cc0129e4eac44e0b46f},
	affiliations = {Vajira Hospital, Department of Orthopaedics, Bangkok, Thailand},
	abstract = {BACKGROUND Total knee arthroplasty (TKA) using implants with a high level of constraint has generally been recommended for patients with osteoarthritis (OA) who have valgus alignment. However, studies have reported favorable outcomes even with cruciate-retaining (CR) implants. AIM To evaluate the coronal plane stability of CR-TKA in patients with valgus OA at the mid-term follow-up. METHODS Patients with primary valgus OA of the knee who underwent TKA from January 2014 to January 2021 were evaluated through stress radiography using a digital stress device with 100 N of force on both the medial and lateral side. Gap openings and degrees of angulation change were determined. Descriptive statistical analysis was performed for both continuous and categorical variables. Inter-rater reliability of the radiographic measurements was evaluated using Cronbach’s alpha. RESULTS This study included 25 patients (28 knees) with a mean preoperative mechanical valgus axis of 11.3 (3.6–27.3) degrees. The mean follow-up duration was 3.4 (1.04–7.4) years. Stress radiographs showed a median varus and valgus gap opening of 1.6 (IQR 0.6–3.0) mm and 1.7 (IQR 1.3–2.3) mm and varus and valgus angulation changes of 2.5 (IQR 1.3–4.8) degrees and 2.3 (IQR 2.0–3.6) degrees, respectively. No clinical signs of instability, implant loosening, or revision due to instability were observed throughout this case series. CONCLUSION The present study demonstrated that using CR-TKA for patients with valgus OA of the knee promoted excellent coronal plane stability. © 2024 Elsevier B.V., All rights reserved.},
	author_keywords = {Coronal stability; Cruciate-retaining; Knee arthroplasty; Stress radiograph; Valgus osteoarthritis knee},
	correspondence_address = {P. Wattanapreechanon; Department of Orthopaedics, Faculty of Medicine Vajira Hospital, Navamindradhiraj University, Bangkok, 10300, Thailand; email: pichayut@nmu.ac.th},
	publisher = {Baishideng Publishing Group Inc},
	issn = {22185836},
	language = {English},
	abbrev_source_title = {World J. Orthop.},
	type = {Article},
	publication_stage = {Final},
	source = {Scopus},
	note = {Cited by: 0; All Open Access; Gold Open Access; Green Final Open Access; Green Open Access}
}

@CONFERENCE{Stangl2024105,
	author = {Stangl, Fabian J. and Riedl, Reńe},
	title = {Neurophysiological Measurements in the Research Field of Digital Detoxing: Review and Implications for Future Research},
	year = {2024},
	journal = {Lecture Notes in Information Systems and Organisation},
	volume = {68},
	pages = {105 - 121},
	doi = {10.1007/978-3-031-58396-4_10},
	url = {https://www.scopus.com/inward/record.uri?eid=2-s2.0-85200764331&doi=10.1007%2F978-3-031-58396-4_10&partnerID=40&md5=3fdfb59b3890daa86e85b88bc004a806},
	affiliations = {University of Applied Sciences Upper Austria, School of Management, Digital Business Institute, Steyr, Austria; Johannes Kepler University Linz, Institute of Business Informatics – Information Engineering, Linz, Austria},
	abstract = {Over the past decade, stress caused by the ubiquity of digital technologies has increasingly come into focus in both scientific research and practice. One strategy that has received increasing attention in recent years to counteract the negative consequences of digital stress is digital detoxing, which refers to temporary or complete disengagement from digital technologies. To lay the foundation for future research, we reviewed existing empirical studies on digital detoxing from a neurophysiological measurement perspective. The identified empirical digital detoxing studies that included neurophysiological measurements are described along with the following factors: research objective, research method, sample size, study population, and research findings. We conclude that this increasingly relevant research topic is still at a relatively nascent stage, both in general and specifically regarding neurophysiological measurements. We anticipate that the use of measures related to the brain and human body, including nervous system activity and hormone measures, will gain relevance in future empirical research on digital detoxing. © 2024 Elsevier B.V., All rights reserved.},
	author_keywords = {Brain; Digital Detox Research; Digital Detoxing; Digital Stress; Literature Review; NeuroIS; Neurophysiological Measures},
	correspondence_address = {F.J. Stangl; Digital Business Institute, School of Business and Management, University of Applied Sciences Upper Austria, Steyr, Austria; email: fabian.stangl@fh-steyr.at},
	editor = {Davis, F.D. and Riedl, R. and Riedl, R. and Brocke, J.V. and Léger, P.-M. and Randolph, A.B. and Müller-Putz, G.R.},
	publisher = {Springer Science and Business Media Deutschland GmbH},
	issn = {21954968; 21954976},
	isbn = {9783030342685; 9783319620503; 9783031303500; 9783030496432; 9783030475383; 9783030732608; 9783031157691; 9783030439927; 9783031801211; 9783031324352},
	language = {English},
	abbrev_source_title = {Lect. Notes Inf. Sys. Organ.},
	type = {Conference paper},
	publication_stage = {Final},
	source = {Scopus},
	note = {Cited by: 2; Conference name: 15th Annual NeuroIS Retreat, NeuroIS 2023; Conference sponsors: ; Conference location: Vienna; Conference code: 316279}
}

@CONFERENCE{Öçlü2024309,
	author = {Öçlü, Burak and Riedl, Reńe and Whelan, Eoin and Acton, Thomas},
	title = {Combating Videoconference Fatigue: A Pilot Study on the Effects of Video Layouts},
	year = {2024},
	journal = {Lecture Notes in Information Systems and Organisation},
	volume = {68},
	pages = {309 - 317},
	doi = {10.1007/978-3-031-58396-4_27},
	url = {https://www.scopus.com/inward/record.uri?eid=2-s2.0-85200736105&doi=10.1007%2F978-3-031-58396-4_27&partnerID=40&md5=3c283607a9b530fa66aca9e7eaac67da},
	affiliations = {University of Galway, Galway, Ireland; University of Applied Sciences Upper Austria, School of Management, Steyr, Austria; Johannes Kepler University Linz, Linz, Austria},
	abstract = {The COVID-19 pandemic has forced people to work, study, and communicate remotely, leading to a surge in the popularity of videoconferencing. However, prolonged and/or inappropriate use of videoconferencing tools may result in videoconferencing fatigue (VCF). This work-in-progress paper proposes an experimental research design which aims to determine how different video layouts are associated with VCF. A pilot study explored the impact of different video layouts on VCF, stress, engagement, and multitasking during a videoconferencing session. The pilot study, despite its limitations, offers first insights into the effects of video layouts on the well-being of participants and can provide a foundation for future research. © 2024 Elsevier B.V., All rights reserved.},
	author_keywords = {Digital stress; Distant education; Experimental design; Technostress; Video layout; Videoconference fatigue (VCF); Zoom fatigue},
	correspondence_address = {B. Öçlü; University of Galway, Galway, Ireland; email: burak.oclu@universityofgalway.ie},
	editor = {Davis, F.D. and Riedl, R. and Riedl, R. and Brocke, J.V. and Léger, P.-M. and Randolph, A.B. and Müller-Putz, G.R.},
	publisher = {Springer Science and Business Media Deutschland GmbH},
	issn = {21954968; 21954976},
	isbn = {9783030342685; 9783319620503; 9783031303500; 9783030496432; 9783030475383; 9783030732608; 9783031157691; 9783030439927; 9783031801211; 9783031324352},
	language = {English},
	abbrev_source_title = {Lect. Notes Inf. Sys. Organ.},
	type = {Conference paper},
	publication_stage = {Final},
	source = {Scopus},
	note = {Cited by: 0; Conference name: 15th Annual NeuroIS Retreat, NeuroIS 2023; Conference sponsors: ; Conference location: Vienna; Conference code: 316279}
}

@CONFERENCE{Stangl202489,
	author = {Stangl, Fabian J. and Riedl, Reńe and Weitzl, Wolfgang J. and Martin, Sebastian},
	title = {Fatigue and Stress Levels in Digital Collaboration: A Pilot Study with Video Conferencing and the Metaverse},
	year = {2024},
	journal = {Lecture Notes in Information Systems and Organisation},
	volume = {68},
	pages = {89 - 103},
	doi = {10.1007/978-3-031-58396-4_9},
	url = {https://www.scopus.com/inward/record.uri?eid=2-s2.0-85200720275&doi=10.1007%2F978-3-031-58396-4_9&partnerID=40&md5=671a725ce8e018f0486372f45fed9b6e},
	affiliations = {University of Applied Sciences Upper Austria, School of Management, Digital Business Institute, Steyr, Austria; Johannes Kepler University Linz, Institute of Business Informatics – Information Engineering, Linz, Austria; University of Applied Sciences Upper Austria, School of Medical Engineering and Applied Social Sciences, Department of Health, Linz, Austria},
	abstract = {This pilot study investigated the effects of digital collaboration technologies on heart rate variability (HRV), fatigue, and perceived stress. Experimental data were collected from university students who performed a digital collaboration task in either the metaverse or MS Teams. Heart rate (HR) was measured at baseline and throughout the task using an electrocardiogram-based measurement device (Polar H7 chest strap). HRV data (time domain metrics) and self-reported data were compared during and after the task and between groups. The results show that digital collaboration technologies cause a decrease in parasympathetic activity (RMSSD) with higher self-reported stress levels of individuals collaborating in metaverse compared to those working with the videoconferencing tool MS Teams. These results suggest that digital collaboration technologies are related to variations in parasympathetic nervous system activity and perceived stress, suggesting that monitoring autonomic nervous system activity during digital collaboration needs to be considered to counteract symptoms of fatigue or digital stress. © 2024 Elsevier B.V., All rights reserved.},
	author_keywords = {Autonomic Nervous System (ANS) Activity; Digital Collaboration; Digital Stress; Experimental Design; Fatigue; Heart Rate (HR); Heart Rate Variability (HRV); NeuroIS},
	correspondence_address = {F.J. Stangl; Digital Business Institute, School of Business and Management, University of Applied Sciences Upper Austria, Steyr, Austria; email: fabian.stangl@fh-ooe.at},
	editor = {Davis, F.D. and Riedl, R. and Riedl, R. and Brocke, J.V. and Léger, P.-M. and Randolph, A.B. and Müller-Putz, G.R.},
	publisher = {Springer Science and Business Media Deutschland GmbH},
	issn = {21954968; 21954976},
	isbn = {9783030342685; 9783319620503; 9783031303500; 9783030496432; 9783030475383; 9783030732608; 9783031157691; 9783030439927; 9783031801211; 9783031324352},
	language = {English},
	abbrev_source_title = {Lect. Notes Inf. Sys. Organ.},
	type = {Conference paper},
	publication_stage = {Final},
	source = {Scopus},
	note = {Cited by: 1; Conference name: 15th Annual NeuroIS Retreat, NeuroIS 2023; Conference sponsors: ; Conference location: Vienna; Conference code: 316279}
}

@ARTICLE{Giray2024,
	author = {Giray, Louie and Nemeño, Jonard and Braganaza, Jasmin and Lucero, Sheila May and Bacarra, Rex D.},
	title = {A survey on digital device engagement, digital stress, and coping strategies among college students in the Philippines},
	year = {2024},
	journal = {International Journal of Adolescence and Youth},
	volume = {29},
	number = {1},
	pages = {},
	doi = {10.1080/02673843.2024.2371413},
	url = {https://www.scopus.com/inward/record.uri?eid=2-s2.0-85197464029&doi=10.1080%2F02673843.2024.2371413&partnerID=40&md5=c5eca23bb65584a1a76f3108356ef89f},
	affiliations = {Colegio de Muntinlupa, General Education Department, Muntinlupa, Philippines; Polytechnic University of the Philippines, Department of Elementary and Secondary Education, Manila, Philippines; Rabdan Academy, Abu Dhabi, United Arab Emirates},
	abstract = {This study surveyed 384 Filipino college students on their digital device engagement, digital stress, and coping strategies. Findings revealed that students were heavily reliant on digital devices. They used digital devices for at least 15 minutes daily upon waking and before sleeping. They encountered significant digital stress, particularly from social media, online learning platforms, games, and video streaming. Facebook emerged as the most stress-inducing platform. While students felt a strong need for constant phone access, they seldom feared missing out on experiences. Students reported self-distraction and positive reframing as their coping strategies. Importantly, the study identified a positive correlation between digital device engagement and digital stress manifestation, emphasizing the adverse impact of extensive device use on stress levels among college students. The insights in this study may guide policymakers in developing policies that foster responsible and healthy technology use among youth, shaping the environment and resources available to them. © 2024 Elsevier B.V., All rights reserved.},
	author_keywords = {Coping strategies; digital device engagement; digital stress; social media; technology; youth},
	keywords = {adult; article; college student; coping; Coping Strategy Questionnaire; cross-sectional study; e-learning; engagement; female; human; juvenile; male; Philippines; physiological stress; social media; videorecording; wakefulness},
	correspondence_address = {L. Giray; General Education Department, Colegio de Muntinlupa, Muntinlupa, Philippines; email: louiegiray@gmail.com},
	publisher = {Routledge},
	issn = {02673843},
	language = {English},
	abbrev_source_title = {Int. J. Adolesc. Youth},
	type = {Article},
	publication_stage = {Final},
	source = {Scopus},
	note = {Cited by: 5; All Open Access; Gold Open Access}
}

@ARTICLE{Dorčić2024133,
	author = {Dorčić, Tamara Martinac and Smojver-Ažić, Sanja and Bradić, Sanja},
	title = {Social Media Use: Association with Digital Stress and Anxiety and Depression Symptoms in Youth},
	year = {2024},
	journal = {Psihologijske Teme},
	volume = {33},
	number = {1},
	pages = {133 - 154},
	doi = {10.31820/pt.33.1.7},
	url = {https://www.scopus.com/inward/record.uri?eid=2-s2.0-85192352163&doi=10.31820%2Fpt.33.1.7&partnerID=40&md5=4b7a7e46896013b99f9830e90faa538c},
	affiliations = {Faculty of Humanities and Social Sciences, University of Rijeka, Rijeka, Croatia},
	abstract = {The aim of the present study was to examine the relationship between social media use and digital stress (availability stress, approval anxiety, fear of missing out, connection overload and online vigilance), and whether social media use and digital stress predict anxiety and depression symptoms. In addition, we aimed to examine the moderating role of digital stress in the relationship between social media use and anxiety and depression symptoms. The study was conducted with 267 university students (M = 21.06, SD = 2.01; 81.3% female). To achieve the objectives of the study, a new measure of social media use was developed, and the Multidimensional Digital Stress Scale was applied. The results showed that the association between social media use and anxiety and depression symptoms is weak. Higher digital stress is associated with more anxiety and depression symptoms. Availability stress, approval anxiety, and connection overload were significant positive predictors of anxiety, and connection overload was significant positive predictor of depression. Availability stress and connection overload were significant moderators of association between Instagram use and anxiety symptoms while availability stress was significant moderator of association between Instagram use and depression symptoms. Results showed that among individuals with higher availability stress, less time on Instagram was associated with more severe psychological symptoms of depression and anxiety. Similarly, among individuals with lower connection overload, more time on Instagram was associated with lower levels of anxiety symptoms. © 2024 Elsevier B.V., All rights reserved.},
	author_keywords = {anxiety; depression; digital stress; social media},
	correspondence_address = {T.M. Dorčić; University of Rijeka, Faculty of Humanities and Social Sciences, Rijeka, Croatia; email: tamaramd@ffri.uniri.hr},
	publisher = {University of Rijeka},
	issn = {13320742},
	language = {English},
	abbrev_source_title = {Psihologijske Teme},
	type = {Article},
	publication_stage = {Final},
	source = {Scopus},
	note = {Cited by: 0; All Open Access; Gold Open Access; Green Accepted Open Access; Green Open Access}
}

@ARTICLE{Huang2024745,
	author = {Huang, Shunsen and Xiaoxiong, Lai and Zhang, Cai and Zhao, Xinmei and Dai, Xinran and Qi, Mengdi and Wang, Huanlei and Wang, Wenrong and Wang, Yun},
	title = {Relationship between adolescents’ smartphone stress and mental health: Based on the multiverse-style analysis and intensive longitudinal method},
	year = {2024},
	journal = {Acta Psychologica Sinica},
	volume = {56},
	number = {6},
	pages = {745 - 758},
	doi = {10.3724/SP.J.1041.2024.00745},
	url = {https://www.scopus.com/inward/record.uri?eid=2-s2.0-85191337976&doi=10.3724%2FSP.J.1041.2024.00745&partnerID=40&md5=040359de57978d7e2962e45cc84f85dc},
	affiliations = {Beijing Normal University, Beijing, China; National Institute of Education Sciences, Institute of Digital Education, Beijing, China; Beijing Normal University, Collaborative Innovation Center of Assessment for Basic Education Quality, Beijing, China; Zhongmu Education Teaching and Research Office, Zhengzhou, China},
	abstract = {Adolescents frequently encounter elevated levels of digital stress by exposure to digital media (e.g., smartphone stress). Their ongoing brain development increases adolescents’ susceptibility to digital stress, making them more vulnerable to its adverse effects. Among digital devices, smartphones are the most widely used ones by adolescents and a primary source of digital stress. The current study aims to investigate the robust association between digital stress, specifically smartphone stress, and adolescent mental health. The study also aims to investigate the underlying mechanisms of this association. In Study 1, a multiverse-style analysis was employed to investigate the robust relationship between smartphone stress and mental health (depression and well-being) in a large sample of adolescents (N = 74, 182, male = 39, 192). This method was chosen for its robustness of various data manipulations to test the effect of interest, and median β and NSRPD (number of significant results in predominant direction) were used as statistical inference indicators of the effect. In Study 2, we conducted an intensive longitudinal design to examine the mechanism of how smartphone stress affects mental health among adolescents (N = 477, female = 214, M<inf>age</inf> = 12.67 ± 0.31). Before intensive longitudinal design, we assessed smartphone stress, well-being, and depression (T1). Subsequently, daily rumination (consecutive 17 days, T2) and daily negative mood (consecutive 18 days, T3) were assessed over a 35-day period. Upon intensive longitudinal design, we once again measured well-being and depression (T4). We found that rumination, negative emotion (NE), and rumination-NE (serial mediation) mediate the link between smartphone stress and mental health (smartphone stress-depression model, smartphone stress-well-being model). Study 1 indicated that over half of adolescents (52.6% of grade 4 students and 78.2% of grade 8 students) experienced smartphone stress. Furthermore, smartphone stress strongly and robustly predicted depression (Median β = 0.37, p < 0.001, NSRPD = 160/160, p < 0.001, partial r<sup>2</sup> = 0.172) and well-being (Median β = −0.14, p < 0.001, NSRPD = 160/160, p < 0.001, partial r<sup>2</sup> = 0.011). Effect sizes from both outcomes (partial r<sup>2</sup> > 0.010) are capable to inform policy and the public sphere. Study 2 revealed that rumination intensity, negative emotion intensity, and rumination-negative emotion intensity mediate the relationship between smartphone stress and depression. However, no mediation was found for rumination or negative emotion fluctuation. In smartphone stress-well-being model, negative emotion intensity and rumination-negative emotion intensity, but not rumination intensity, mediated the association between smartphone stress and well-being. Moreover, negative emotion and rumination-negative emotion fluctuation, but not rumination fluctuation, mediated the association between smartphone stress and well-being. Therefore, the intensity and fluctuation of rumination and negative emotion are common mediators in the relationship between smartphone stress and depression/well-being, while the effects of mechanisms are outcome-dependent. The findings pinpoint the significant and robust effect of smartphone stress on depression and well-being among adolescents. The mediation of rumination and negative emotion in the relationship between smartphone stress and mental health probes into the mechanism of this relationship. These results support classic theories (e.g., the Emotional Cascade Model) and confirm and enrich the recent Media use-Digital stress-Mental health model. These findings could also inform future interventions for mental health problems related to smartphone stress. © 2024 Elsevier B.V., All rights reserved.},
	author_keywords = {digital stress; mental health; negative emotion; rumination; smartphone stress},
	correspondence_address = {Y. Wang; State Key Laboratory of Cognitive Neuroscience and Learning, Beijing Normal University, Beijing, 100875, China; email: wangyun@bnu.edu.cn},
	publisher = {Science Press},
	issn = {0439755X},
	language = {Chinese},
	abbrev_source_title = {Acta Psych. Sin.},
	type = {Article},
	publication_stage = {Final},
	source = {Scopus},
	note = {Cited by: 0; All Open Access; Bronze Open Access}
}

@ARTICLE{Sevic2024,
	author = {Sevic, Aleksandra and Foldnes, Njål and Brønnick, Kolbjørn Kallesten},
	title = {Measuring digital stress in Norway: translation and validation of the Digital Stressors Scale},
	year = {2024},
	journal = {Frontiers in Psychology},
	volume = {15},
	pages = {},
	doi = {10.3389/fpsyg.2024.1297194},
	url = {https://www.scopus.com/inward/record.uri?eid=2-s2.0-85185469450&doi=10.3389%2Ffpsyg.2024.1297194&partnerID=40&md5=8bec62ca5836f992ecebd2464c7c6363},
	affiliations = {Universitetet i Stavanger, Department of Public Health, Stavanger, Norway; Universitetet i Stavanger, Cognitive and Behavioral Neuroscience Laboratory, Stavanger, Norway; Universitetet i Stavanger, SHARE - Centre for Resilience in Healthcare, Stavanger, Norway; Universitetet i Stavanger, Stavanger, Norway; Universitetet i Stavanger, Department of Social Studies, Stavanger, Norway},
	abstract = {Introduction: A better understanding of the effects of the widespread use of information and communication technology (ICT) among employees is important for maintaining their wellbeing, work-life balance, health, and productivity. Thus, having robust and reliable measurement instruments is crucial for quantifying the effects of ICT use, and facilitating the development of effective strategies to promote employee wellbeing. Methods: Therefore, we translated the Digital Stressors Scale (DSS) to Norwegian and administered it to a convenience sample of 1,228 employees, using the forward-backward translation method. The DSS is a new multidimensional scale consisting of 50 items that measure 10 digital stressors (first-order factors), and a second-order factor of DSS. We assessed the scale's construct validity with confirmatory factor analysis, first by assessing the model fit of each of the sub-scales separately, to facilitate the disaggregated measurement approach, and then the model fit of the whole scale with the second-order factor. Results: Among the participants, 45.6% completed the whole questionnaire (n = 560). The original solution's fit was unsatisfactory in our sample, which led us to perform an exploratory factor analysis. We propose a shorter 8-factor scale with 37 of the original items, which also shows good internal consistency for all the first-order factors. Discussion: We argue that the disaggregated approach is beneficial for the investigation of the specific creators of digital stress and that conceptually sound measurement models are needed in order to facilitate a more rigorous empirical investigation of digital stressors. © 2024 Elsevier B.V., All rights reserved.},
	author_keywords = {confirmatory factor analysis; digital stress; employees; psychometric testing; reliability; technostress; translation; validity},
	correspondence_address = {A. Sevic; Department of Public Health, Faculty of Health Sciences, University of Stavanger, Stavanger, Norway; email: aleksandra.sevic@uis.no},
	publisher = {Frontiers Media SA},
	issn = {16641078},
	language = {English},
	abbrev_source_title = {Front. Psychol.},
	type = {Article},
	publication_stage = {Final},
	source = {Scopus},
	note = {Cited by: 4; All Open Access; Gold Open Access; Green Accepted Open Access; Green Open Access}
}

@ARTICLE{Al Issa202419,
	author = {Al Issa, Hussein Elhakim and Omar, Mohammed Mispah Said},
	title = {Digital innovation drivers in retail banking: the role of leadership, culture, and technostress inhibitors},
	year = {2024},
	journal = {International Journal of Organizational Analysis},
	volume = {32},
	number = {11},
	pages = {19 - 43},
	doi = {10.1108/IJOA-08-2023-3905},
	url = {https://www.scopus.com/inward/record.uri?eid=2-s2.0-85184728771&doi=10.1108%2FIJOA-08-2023-3905&partnerID=40&md5=7bdbb970929ca82e9371133dbd21881e},
	affiliations = {HEC Montréal, Montreal, Canada; University of Bahrain, Zallaq, Bahrain; RMIT University Vietnam, Ho Chi Minh City, Viet Nam},
	abstract = {Purpose: The empirical study of factors related to digital transformation (DT) in the banking sector is still limited, even though the importance of the topic is universally evident. To bridge that gap, this paper aims to explore the role of digital leadership (DL), innovative culture (IC) and technostress inhibitors (TI) to support engagement for improved digital innovation (DI). Based on the literature, these variables are crucial aspects of digitalisation, even though there is no agreement on their conclusiveness. Design/methodology/approach: This quantitative study tested a new conceptual model using survey data from five major banks in Libya. Partial least squares structural equation modelling was used to analyse the data from the 292 usable responses. Findings: The results showed that DL and IC positively affect DI. Techno-work engagement (TE) mediated the relationship between leadership, culture and innovation. TI played a significant moderating role in leadership, culture and engagement relationships. Practical implications: The research findings highlight critical issues about how leadership style and fostering organisational support in the banking sector can enhance DT. Leaders must demonstrate a commitment to long-term resource allocation to avoid possible negative effects from digital stress while pursuing DI through work engagement. Social implications: The study suggests that fostering organisational support can enhance DT in retail banks, potentially leading to improved customer experiences and increased access to financial services. These programs will help banks contribute to societal and economic development. Originality/value: This timely study examines predictor mechanisms of innovation in retail banking that resonate within the restrictions of organisational and DI frameworks and the social exchange theory. Exploring the intervening effect of TE in the leadership, culture and innovation associations is unprecedented. © 2024 Elsevier B.V., All rights reserved.},
	author_keywords = {Digital innovation; Digital leadership; Innovative culture; Techno-work engagement; Technostress inhibitors},
	correspondence_address = {H.-E. Al Issa; HEC Montreal, Canada; email: alissaht@gmail.com},
	publisher = {Emerald Publishing},
	issn = {19348835},
	language = {English},
	abbrev_source_title = {Int. J. Organ. Anal.},
	type = {Article},
	publication_stage = {Final},
	source = {Scopus},
	note = {Cited by: 16; All Open Access; Hybrid Gold Open Access}
}

@ARTICLE{Amaral2024,
	author = {Amaral, Sofia and Dinarte-Diaz, Lelys and Dominguez, Patricio and Perez-Vincent, Santiago M.},
	title = {Helping families help themselves: The (Un)intended impacts of a digital parenting program},
	year = {2024},
	journal = {Journal of Development Economics},
	volume = {166},
	pages = {},
	doi = {10.1016/j.jdeveco.2023.103181},
	url = {https://www.scopus.com/inward/record.uri?eid=2-s2.0-85173514576&doi=10.1016%2Fj.jdeveco.2023.103181&partnerID=40&md5=95151e6a5f98f1feff3292804958ae17},
	affiliations = {The World Bank, USA, Washington, D.C., United States; The World Bank, USA, Washington, D.C., United States; Pontificia Universidad Católica de Chile, Department of Industrial and Systems Engineering, Santiago, Chile; Millenium Nucleus MIGRA, Chile; Inter-American Development Bank, Washington, D.C., United States},
	abstract = {Parenting practices play a crucial role in child development. We evaluate the impact of a free digital stress management and positive parenting intervention designed to improve caregiver's mental health and positive caregiver–child interactions in El Salvador. Drawing on the prior success of in-person interventions, we study the effects of digital intervention delivery and examine differential treatment effects by caregiver's sex. Using an individual-level experiment, we find that the intervention increased stress and anxiety and lowered caregiver–child interactions among male caregivers. In contrast, among female caregivers, we did not detect changes in mental health and observed a decrease in the use of physical violence against children. We also find that family structure and the severity of economic deprivation greatly moderated the intervention's impact, especially among male caregivers. Our findings indicate that one-size-fits-all digital parenting interventions may not serve all caregivers effectively, emphasizing the need for thorough evaluations prior to extensive implementation. © 2023 Elsevier B.V., All rights reserved.},
	author_keywords = {Child maltreatment; Mental health; Parental stress; Positive parenting},
	keywords = {child development; economic conditions; family structure; health impact; mental health; social network; El Salvador [Central America]},
	correspondence_address = {P. Dominguez; Department of Industrial and Systems Engineering, Pontificia Universidad Católica, Chile; email: pdomingr@uc.cl},
	publisher = {Elsevier B.V.},
	issn = {03043878},
	language = {English},
	abbrev_source_title = {J. Dev. Econ.},
	type = {Article},
	publication_stage = {Final},
	source = {Scopus},
	note = {Cited by: 3; All Open Access; Hybrid Gold Open Access}
}

@ARTICLE{2024,
	title = {2024 International Conference on Recent Innovation in Smart and Sustainable Technology, ICRISST 2024},
	year = {2024},
	pages = {},
	url = {https://www.scopus.com/inward/record.uri?eid=2-s2.0-105001715318&partnerID=40&md5=de7c0c93bb93af91851bdfd667a8afc4},
	abstract = {The proceedings contain 236 papers. The topics discussed include: digital stress effect on employee quality of life: overcoming barriers towards sustainable development; an optimized, sophisticated technological approach for savvy car parking framework for smart car parking system futuristic metropolis; the agro predictor – a smart farming approach using deep learning; plant disease classification using deep learning techniques for smart agriculture; privacy preserved transparent supply chain management using cloud with secured smart contracts; a certain analysis of solar home based lighting system for smart city designed for sustainable development; improve the sustainability of city transportation network using adaptive public transport system & multi-layer infrastructure; modeling blockchain for manufacturing industry in developing economy; conservation of water in urban gardening using machine learning; and smart limb technology: Bluetooth integration in prosthetic arms. © 2025 Elsevier B.V., All rights reserved.},
	publisher = {Institute of Electrical and Electronics Engineers Inc.},
	isbn = {9798350309140},
	language = {English},
	abbrev_source_title = {Int. Conf. Recent Innov. Smart Sustain. Technol., ICRISST},
	type = {Conference review},
	publication_stage = {Final},
	source = {Scopus},
	note = {Cited by: 0; Conference name: 2024 International Conference on Recent Innovation in Smart and Sustainable Technology, ICRISST 2024; Conference sponsors: ; Conference location: Bengaluru; Conference code: 207726}
}

@CONFERENCE{Gupta2024,
	author = {Gupta, Priyanka and Lakhera, Girish and Sharma, Manu and Joshi, Sudhanshu},
	title = {Digital Stress Effect on Employee quality of life: Overcoming barriers Towards Sustainable Development},
	year = {2024},
	pages = {},
	doi = {10.1109/ICRISST59181.2024.10921806},
	url = {https://www.scopus.com/inward/record.uri?eid=2-s2.0-105001666041&doi=10.1109%2FICRISST59181.2024.10921806&partnerID=40&md5=3061bf3040a5bb5f2ce01fa383a23433},
	affiliations = {Graphic Era Deemed to be University, Dehradun, India; Doon University, Dehradun, India},
	abstract = {Businesses nowadays are realizing more and more how important social, ethical, and environmental goals are. Organizations are concentrating on performance and development that is environmentally friendly, socially conscious, and individual-friendly in addition to financial success. Sustainable Human Resource Management is one field that is supporting "green"businesses (SHRM). The organization's human capital must embrace new ecological practices and include creative sustainable methods in order to meet the sustainable development goals (SDGs). As new technologies emerge, mental health-related aspects of workspaces are being considered more than before. Research has demonstrated that Digital stress is one of the elements influencing workers' productivity inside an organisation which further hinders organizational sustainable growth. The quality of one's work life is another significant component that influences the improvement of work environment conditions and organizational efficiency. This research paper delves into the intricate relationship between technology and employee well-being, specifically focusing on the impact of digital stress on the quality of life and mental health of employees. Furthermore, the study aims to uncover the barriers hindering effective coping mechanisms and stress management in the digital age to achieve sustainable development. The findings of this research have implications for both employers and policymakers seeking to create healthier and more productive work environments. © 2025 Elsevier B.V., All rights reserved.},
	author_keywords = {Digital Stress; Digitalization; Employee Quality of Life; Sustainable Development},
	keywords = {Decentralized finance; Green development; Digital stress; Digitalization; Effect on employees; Employee quality of life; Financial success; Mental health; Performance; Quality of life; Stress effects; Work environments; Sustainable development goals},
	correspondence_address = {P. Gupta; Graphic Era Deemed to Be University, Dehradun, India; email: priyankagupta.mgt@geu.ac.in},
	publisher = {Institute of Electrical and Electronics Engineers Inc.},
	isbn = {9798350309140},
	language = {English},
	abbrev_source_title = {Int. Conf. Recent Innov. Smart Sustain. Technol., ICRISST},
	type = {Conference paper},
	publication_stage = {Final},
	source = {Scopus},
	note = {Cited by: 1; Conference name: 2024 International Conference on Recent Innovation in Smart and Sustainable Technology, ICRISST 2024; Conference sponsors: ; Conference location: Bengaluru; Conference code: 207726}
}

@CONFERENCE{Gupta20241320,
	author = {Gupta, Priyanka and Lakhera, Girish and Joshi, Sudhanshu and Sharma, Manu and Shah, Janmejai Kumar},
	title = {Emerging Threats of Internet of Things (IOT): Leveraging the Impact of Digital Stress on Employee Well-Being},
	year = {2024},
	pages = {1320 - 1325},
	doi = {10.1109/ICAICCIT64383.2024.10912265},
	url = {https://www.scopus.com/inward/record.uri?eid=2-s2.0-105001347704&doi=10.1109%2FICAICCIT64383.2024.10912265&partnerID=40&md5=077d07eee1a383f8320d52266877846f},
	affiliations = {Graphic Era Deemed to be University, Department of Management Studies, Dehradun, India; Doon University, School of Management, Dehradun, India},
	abstract = {This paper aims at analyzing the novel risks arising from the Internet of Things (IoT) in wearing environments and looking at digital stress more closely. That advanced connectivity and easy control over IoT has positive impact on connectivity and productivity but has negative effects on technostress because technology has become persistent as well persistent demands on employees. Basing on the concept of technostress, this study stands to reason that IoT is accompanied with possible risks in as much as we ass, From the above, this study aims at determining the challenges employees experience among them digital stress which is known to affect the mental state and overall production of employees. This paper uses bibliometric, epistemological, and substantive analyses to systematically scrutinize and categorize stress factors related to the IoT. With these analyses, this paper offers a framework that defines specific IoT-induced stressors, which might serve as a starting point for subsequent quantitative studies on reducing digital stress when working with IoT in organizations. In the end, this framework will help organizations to cope with the digital stress, increase employee efficiency and promote proper mental health in the context of the digital interconnectedness of the world. © 2025 Elsevier B.V., All rights reserved.},
	author_keywords = {Digital Stress; Digital Technologies; Emerging threats; Internet of Things; Wellbeing},
	keywords = {Bibliometric; Digital stress; Digital technologies; Emerging threat; Mental state; Quantitative study; Stress factors; Technostress; Well being; Wellbeing; Economic and social effects},
	correspondence_address = {P. Gupta; Department of Management Studies, Graphic Era Deemed To Be University, India; email: priyankagupta.mgt@geu.ac.in},
	publisher = {Institute of Electrical and Electronics Engineers Inc.},
	isbn = {9798331541217},
	language = {English},
	abbrev_source_title = {Int. Conf. Adv. Comput., Commun. Inf. Technol., ICAICCIT},
	type = {Conference paper},
	publication_stage = {Final},
	source = {Scopus},
	note = {Cited by: 0; Conference name: 2nd International Conference on Advances in Computation, Communication and Information Technology, ICAICCIT 2024; Conference sponsors: ; Conference location: Faridabad; Conference code: 207611}
}

@ARTICLE{Harrer2023226,
	author = {Harrer, Mathias and Baumeister, Harald and Cuijpers, Pim C. and Heber, Elena and Lehr, Dirk and Kessler, Ronald C. and Daniel Ebert, David Daniel},
	title = {Predicting Effects of a Digital Stress Intervention for Patients With Depressive Symptoms: Development and Validation of Meta-Analytic Prognostic Models Using Individual Participant Data},
	year = {2023},
	journal = {Journal of Consulting and Clinical Psychology},
	volume = {92},
	number = {4},
	pages = {226 - 235},
	doi = {10.1037/ccp0000852},
	url = {https://www.scopus.com/inward/record.uri?eid=2-s2.0-85183392771&doi=10.1037%2Fccp0000852&partnerID=40&md5=68bef6ef94036a914ee8d8b905a9b96c},
	affiliations = {Technische Universität München, Department of Health Sciences, Munich, Germany; Friedrich-Alexander-Universität Erlangen-Nürnberg, Department of Clinical Psychology and Psychotherapy, Erlangen, Germany; Universität Ulm, Department of Clinical Psychology and Psychotherapy, Ulm, Germany; Vrije Universiteit Amsterdam, Neuro-, Amsterdam, Netherlands; GET. ON Institut für Online Gesundheitstrainings GmbH/HelloBetter, Hamburg, Germany; Leuphana Universität Lüneburg, Department of Health Psychology and Applied Biological Psychology, Luneburg, Germany; Harvard Medical School, Department of Health Care Policy, Boston, United States},
	abstract = {Objective: Digital stress interventions could be helpful as an “indirect” treatment for depression, but it remains unclear for whomthis is a viable option. In this study, we developed models predicting individualized benefits of a digital stress intervention on depressive symptoms at 6-month follow-up. Method: Data of N = 1,525 patients with depressive symptoms (Center for Epidemiological Studies’ Depression Scale, CES-D ≥ 16) from k = 6 randomized trials (digital stress intervention vs. waitlist) were collected. Prognostic models were developed using multilevel least absolute shrinkage and selection operator and boosting algorithms, and were validated using bootstrap bias correction and internal–external cross-validation. Subsequently, expected effects among those with and without a treatment recommendation were estimated based on clinically derived treatment assignment cut points. Results: Performances ranged from R<sup>2</sup> = 21.0%–23.4%, decreasing only slightly after model optimism correction (R<sup>2</sup> = 17.0%–19.6%). Predictions were greatly improved by including an interim assessment of depressive symptoms (optimism-corrected R<sup>2</sup> = 32.6%–35.6%). Using a minimally important difference of d = −0.24 as assignment cut point, approximately 84.6%–93.3%of patients are helped by this type of intervention, while the remaining 6.7%–15.4% would experience clinically negligible benefits (δˆ = −0.02 to −0.19). Using reliable change as cut point, a smaller subset (39.3%–46.2%) with substantial expected benefits (δˆ = −0.68) receives a treatment recommendation. Conclusions: Metaanalytic prognostic models applied to individual participant data can be used to predict differential benefits of a digital stress intervention as an indirect treatment for depression. While most patients seem to benefit, the developed models could be helpful as a screening tool to identify those for whom a more intensive depression treatment is needed. © 2024 Elsevier B.V., All rights reserved.},
	author_keywords = {depression; heterogeneity of treatment effects; machine learning; prognosis; stress},
	keywords = {algorithm; Article; bootstrapping; Center for Epidemiological Studies Depression Scale; cross validation; depression; follow up; human; least absolute shrinkage and selection operator; optimism; physiological stress; prediction; prognostic assessment; sample size; validation study; meta analysis; prognosis; Depression; Humans; Prognosis},
	correspondence_address = {M. Harrer; Department of Health Sciences, Psychology and Digital Mental Health Care, Technical University of Munich, Germany; email: mathias.harrer@tum.de},
	publisher = {American Psychological Association},
	issn = {0022006X},
	coden = {JCLPB},
	pmid = {38127574},
	language = {English},
	abbrev_source_title = {J. Consult. Clin. Psychol.},
	type = {Article},
	publication_stage = {Final},
	source = {Scopus},
	note = {Cited by: 1; All Open Access; Gold Open Access; Green Accepted Open Access; Green Open Access}
}

@ARTICLE{Peng20231698,
	author = {Peng, Wenjun and Mu, Hongfeng and Liang, Xin and Zhang, Xianming and Zhao, Qian and Xie, Tao},
	title = {Digital Laser Direct Writing of Internal Stress in Shape Memory Polymer for Anticounterfeiting and 4D Printing},
	year = {2023},
	journal = {ACS Macro Letters},
	volume = {12},
	number = {12},
	pages = {1698 - 1704},
	doi = {10.1021/acsmacrolett.3c00638},
	url = {https://www.scopus.com/inward/record.uri?eid=2-s2.0-85179601019&doi=10.1021%2Facsmacrolett.3c00638&partnerID=40&md5=7b70b8bb5af88c47e41e4204571ad2db},
	affiliations = {Zhejiang Sci-Tech University, School of Materials Science and Engineering, Hangzhou, China; Zhejiang Provincial Innovation Center of Advanced Textile Technology, Shaoxing, China; State Key Laboratory of Chemical Engineering, Zhejiang University, Hangzhou, China},
	abstract = {Shape memory polymers (SMPs) are a type of smart shape-shifting material that can respond to various stimuli. Their shape recovery pathway is determined by the internal stress stored in the temporary shapes. Thus, manipulating the internal stress is key to the potential applications of SMPs. This is commonly achieved by the types of deformation forces applied during the programming stage. In contrast, we present here a digital laser direct writing method to selectively induce thermal relaxation of internal stress stored in the two-dimensional (2D) shape of a thermoplastic SMP. The internal stress field, while invisible under natural light, can be visualized under polarized light. Consequently, the digital stress pattern can be used for anticounterfeiting. In addition, further uniform heating induces the release of the programmed internal stress within the 2D film. This triggers its transformation into a three-dimensional (3D) shape, enabling 4D printing. The simplicity and versatility of our approach in manipulating internal stress and shape-shifting make it attractive for potential applications. © 2024 Elsevier B.V., All rights reserved.},
	keywords = {Shape optimization; Anti-counterfeiting; Deformation forces; Laser direct writing; Laser direct-writing; Shape memory polymers; Shape recovery; Shape shifting materials; Temporary shapes; Thermal relaxation; Two-dimensional; Shape-memory polymer; polymer; article; controlled study; heating; human experiment; laser; memory; physiological stress; printing; signal transduction},
	correspondence_address = {W. Peng; National Engineering Laboratory for Textile Fiber Materials and Processing Technology (Zhejiang), School of Materials Science and Engineering, Zhejiang Sci-Tech University, Hangzhou, 310018, China; email: pengwenjun@zstu.edu.cn; T. Xie; State Key Laboratory of Chemical Engineering, College of Chemical and Biological Engineering, Zhejiang University, Hangzhou, 310027, China; email: taoxie@zju.edu.cn},
	publisher = {American Chemical Society},
	issn = {21611653},
	pmid = {38039381},
	language = {English},
	abbrev_source_title = {ACS Macro Lett.},
	type = {Article},
	publication_stage = {Final},
	source = {Scopus},
	note = {Cited by: 9}
}

@ARTICLE{Shrivastava2023,
	author = {Shrivastava, Ritu D. and Singh, Abhishek Kumar and Khan, Azaz and Choubey, Shivangi and Restivo Haney, Juliana and Karyotaki, Eirini and Tugnawat, Deepak Kumar and Bhan, Anant and Naslund, John A.},
	title = {Stress Alleviation Methods for community-Based Health ActiVists (SAMBHAV): Development of a digital program for stress reduction for community health workers in rural India},
	year = {2023},
	journal = {SSM - Mental Health},
	volume = {4},
	pages = {},
	doi = {10.1016/j.ssmmh.2023.100230},
	url = {https://www.scopus.com/inward/record.uri?eid=2-s2.0-85163532514&doi=10.1016%2Fj.ssmmh.2023.100230&partnerID=40&md5=6a1be4e928297138a956ffc1b758a525},
	affiliations = {Sangath, Bhopal, India; West Virginia University, Department of Psychology, Morgantown, United States; Vrije Universiteit Amsterdam, Neuro and Developmental Psychology, Amsterdam, Netherlands; Harvard Medical School, Department of Global Health and Social Medicine, Boston, United States},
	abstract = {Background: Community health workers (CHWs) face high levels of stress (both professional and personal) and risk of burnout, highlighting the need for efforts to promote their mental health and well-being. This study seeks to develop a digital stress reduction program for CHWs in rural India. Methods: A stepwise design process was employed to adapt and digitize the evidence-based World Health Organization's Self-Help Plus (SH+) intervention for addressing psychological distress among CHWs in Madhya Pradesh, India. This involved participatory design workshops with CHWs to ensure that the digital stress reduction intervention would be relevant for their needs and the local culture and context. Small groups of CHWs reviewed the adapted program content, allowing the research team to make refinements such as simplifying language, tailoring content to the local setting, and ensuring that program materials are both interesting and relevant. Simultaneously, the research team digitized the content, leveraging a combination of video and graphical content, and uploaded it to the Sangath Learning Management System, a digital platform accessible on a smartphone app. Results: In total, 18 CHWs contributed to the adaptation of the SH+ content and digital intervention development. Participants commented on finding some terms difficult to follow and recommended simplifying the language and providing detailed explanations. Participants offered positive feedback on the adapted content, expressing that they found the examples covered in the material both relatable and relevant to their own personal experiences at home and in the workplace. By combining participants’ insights and comments with feedback from content experts, it was possible to finalize a digital Hindi version of the SH+ intervention for CHWs in rural India. Conclusions: This study is timely given the continued detrimental impacts of the COVID-19 pandemic, and offers a promising and potentially scalable digital program to alleviate psychological distress among frontline health workers. © 2023 Elsevier B.V., All rights reserved.},
	author_keywords = {ASHA; Burnout; Community health worker; Digital technology; Mental health; Self-help plus; Stress},
	correspondence_address = {J.A. Naslund; Department of Global Health and Social Medicine, Harvard Medical School, Boston, United States; email: john_naslund@hms.harvard.edu},
	publisher = {Elsevier Ltd},
	issn = {26665603},
	language = {English},
	abbrev_source_title = {SSM - Ment. Health},
	type = {Article},
	publication_stage = {Final},
	source = {Scopus},
	note = {Cited by: 5; All Open Access; Gold Open Access; Green Accepted Open Access; Green Open Access}
}

@ARTICLE{Krägeloh2023,
	author = {Krägeloh, Christian Ulrich and Medvedev, Oleg N. and Alyami, Hussain M. and Alammar, Hetaf A. and Hamdan-Mansour, Ayman M. and Alyami, Emad and Alsoudi, Sharif and Henning, Marcus Alexander and Alyami, Mohsen M.},
	title = {Translation and validation of the Arabic version of the Digital Stress Scale (DSS-A) with three Arabic-speaking samples},
	year = {2023},
	journal = {Middle East Current Psychiatry},
	volume = {30},
	number = {1},
	pages = {},
	doi = {10.1186/s43045-023-00387-1},
	url = {https://www.scopus.com/inward/record.uri?eid=2-s2.0-85180209322&doi=10.1186%2Fs43045-023-00387-1&partnerID=40&md5=0d62616992e066eca6b89b098f42a2ec},
	affiliations = {Auckland University of Technology, Department of Psychology and Neuroscience, Auckland, New Zealand; The University of Waikato, School of Psychology, Hamilton, New Zealand; Taif University, College of Medicine, Taif, Saudi Arabia; Shaqra University, Department of Psychology, Shaqra, Saudi Arabia; The University of Jordan, School of Nursing, Amman, Jordan; University of Hafr Al-Batin, Department of Health Information Management and Technology, Hafar al Batin, Saudi Arabia; A’Sharqiyah University, Department of Psychology, Ibra, Oman; The University of Auckland, Centre for Medical and Health Sciences Education, Auckland, New Zealand; Alrafah Medical Center, Taif City, Saudi Arabia},
	abstract = {Objective: Given the ubiquitous nature of digital technologies such as smartphones, research has increasingly focused on the health outcomes of prolonged use of such technologies. The Digital Stress Scale (DSS) has been developed recently, but it is currently only available in English and Chinese, and validations in other languages are warranted. Methods: The 24-item DSS was translated into Arabic using the method of translation and back-translation. Using a general population sample (n = 1069) from Saudi Arabia, Oman, and Jordan, the psychometric properties of the Arabic DSS (DSS-A) were investigated using higher-order confirmatory factor analysis. Results: The original five-factor structure was replicated for the DSS-A without the need for any modifications such as item deletion or reassignment of items to another factor. Reliability was excellent for the total scale score (α = 0.92) as well as for the five subscales (α ranged between 0.81 and 0.91). Convergent validity was supported by significant correlations between the DSS-A and psychological distress. Conclusion: The strong psychometric properties of the DSS-A imply that this scale can now be used with high validity and reliability to explore the role of digital stress and its sub-characteristics in Arabic-speaking populations. © 2023 Elsevier B.V., All rights reserved.},
	author_keywords = {Arabic; Confirmatory factor analysis; Digital stress; Digital Stress Scale; Translation; Validation},
	correspondence_address = {C.U. Krägeloh; Department of Psychology and Neuroscience, Auckland University of Technology, Auckland, New Zealand; email: chris.krageloh@aut.ac.nz},
	publisher = {Springer Science and Business Media Deutschland GmbH},
	issn = {20905416; 20905408},
	language = {English},
	abbrev_source_title = {Middle East Curr. Psychiatry},
	type = {Article},
	publication_stage = {Final},
	source = {Scopus},
	note = {Cited by: 3; All Open Access; Gold Open Access; Green Accepted Open Access; Green Open Access}
}

@ARTICLE{Riedl2023235,
	author = {Riedl, Reńe and Fischer, Thomas and Reuter, Martin},
	title = {Measuring digital stress in the workplace context: Short version of the Digital Stressors Scale (DSS)},
	year = {2023},
	journal = {Informatik-Spektrum},
	volume = {46},
	number = {5-6},
	pages = {235 - 239},
	doi = {10.1007/s00287-023-01553-9},
	url = {https://www.scopus.com/inward/record.uri?eid=2-s2.0-85177459522&doi=10.1007%2Fs00287-023-01553-9&partnerID=40&md5=a7119f852de1084e50eba4c44493cef3},
	affiliations = {University of Applied Sciences Upper Austria, School of Management, School of Business and Management, Steyr, Austria; Johannes Kepler University Linz, Institute of Business Informatics – Information Engineering, Linz, Austria; University of Applied Sciences Upper Austria, School of Management, School of Business and Management, Steyr, Austria; Universität Bonn, Department of Differential and Biological Psychology, Bonn, Germany},
	abstract = {Digital stress is a form of stress caused by the use and ubiquity of digital technologies. More and more scientists and practitioners are interested in the phenomenon of digital stress, its causes (e.g., constant smartphone accessibility, unreliable and unstable systems, information overload), and its consequences (e.g., negative health effects, dissatisfaction, or reduced performance and productivity). In an article published in Frontiers in Psychology (12:607598), we introduced the English version of the Digital Stressors Scale (DSS). This is a psychometrically evaluated self-report questionnaire for measuring digital stress in the workplace. In the current paper, we present a short version of this original questionnaire. The original questionnaire consists of 50 questions (items), whereas the short version presented here contains 30 questions. In accordance with the original questionnaire, the entire digital stress experienced by an individual in the workplace is based on 10 stress categories, with each category being assessed with three questions in the short version. Academics can use the questionnaire to quantify digital stress and its 10 dimensions for reliable and valid measurement within the context of scientific research. Practitioners benefit from using this assessment tool to measure the digital stress perceived by employees in the organizational environment. This is a precondition for implementing effective coping strategies. © 2024 Elsevier B.V., All rights reserved.},
	keywords = {'current; Digital technologies; Health effects; Information overloads; Performance; Scientific researches; Smart phones; Stress category; System information; Unstable system; Occupational risks},
	correspondence_address = {R. Riedl; Digital Business Institute, University of Applied Sciences Upper Austria, School of Business and Management, Steyr, Campus Steyr, Austria; email: rene.riedl@fh-steyr.at},
	publisher = {Springer Science and Business Media Deutschland GmbH},
	issn = {01706012},
	language = {English},
	abbrev_source_title = {Inform.-Spektrum},
	type = {Article},
	publication_stage = {Final},
	source = {Scopus},
	note = {Cited by: 2; All Open Access; Hybrid Gold Open Access}
}

@ARTICLE{Khetawat2023957,
	author = {Khetawat, Devanshi and Steele, Ric G.},
	title = {Examining the Association Between Digital Stress Components and Psychological Wellbeing: A Meta-Analysis},
	year = {2023},
	journal = {Clinical Child and Family Psychology Review},
	volume = {26},
	number = {4},
	pages = {957 - 974},
	doi = {10.1007/s10567-023-00440-9},
	url = {https://www.scopus.com/inward/record.uri?eid=2-s2.0-85164497020&doi=10.1007%2Fs10567-023-00440-9&partnerID=40&md5=c3c72bf7ec3a3843650fd7227530be73},
	affiliations = {University of Kansas, Clinical Child Psychology Program, Lawrence, United States},
	abstract = {Extant research suggests that digital stress (DS) and its various components (Hall et al. in Psychol Assess 33(3):230–242, 2021) may mediate the association between social media use and psychosocial distress among adolescents and young adults. Yet no systematic review and meta-analysis has been conducted to examine the direct associations among DS components (i.e., approval anxiety, availability stress, fear of missing out [FOMO], connection overload, and online vigilance) and psychological outcomes. Thus, we aimed to comprehensively synthesize and quantify the association between these five DS components and psychosocial distress, and to examine whether these associations were statistically different from one another. Our search of PubMed, PsycINFO, and Communication and Mass Media Complete yielded a wide range of article abstracts across the five DS components. After reviewing inclusion and exclusion criteria, 7, 73, 60, 19, and 16 studies were included for availability stress, approval anxiety, FOMO, connection overload, and online vigilance, respectively. The results suggested that all five digital stress components had significant medium association with psychosocial distress (r =.26 to.34; p <.001). Age and sex did not significantly moderate the association between most digital stress components and psychosocial distress. However, age moderated the association between connection overload and psychosocial distress. Our findings further suggested no statistical differences among the associations between the five digital stress components and psychosocial distress. Notwithstanding its limitations, our outcomes help integrate the disparate effect sizes in the literature, indicate the strength of associations, and suggest directions for clinical intervention and future research. © 2023 Elsevier B.V., All rights reserved.},
	author_keywords = {Approval anxiety; Availability stress; Connection overload; Digital stress; Fear of missing out (FOMO); Online vigilance; Social media use},
	keywords = {adolescent; anxiety; anxiety disorder; depression; fear; human; mental stress; meta analysis; psychology; social media; young adult; Adolescent; Anxiety; Anxiety Disorders; Depression; Fear; Humans; Social Media; Stress, Psychological; Young Adult},
	correspondence_address = {R.G. Steele; Clinical Child Psychology Program, University of Kansas, Lawrence, 1000 Sunnyside Avenue, Suite 2010, 66045, United States; email: rsteele@ku.edu},
	publisher = {Springer},
	issn = {15732827; 10964037},
	pmid = {37432506},
	language = {English},
	abbrev_source_title = {Clin. Child Family Psychol. Rev.},
	type = {Review},
	publication_stage = {Final},
	source = {Scopus},
	note = {Cited by: 25}
}

@ARTICLE{Weerasekara2023,
	author = {Weerasekara, Manoja and Smedberg, Åsa B.},
	title = {Exploration of user needs and design requirements of a digital stress management intervention for software employees in Sri Lanka: a qualitative study},
	year = {2023},
	journal = {BMC Public Health},
	volume = {23},
	number = {1},
	pages = {},
	doi = {10.1186/s12889-023-15480-7},
	url = {https://www.scopus.com/inward/record.uri?eid=2-s2.0-85150977040&doi=10.1186%2Fs12889-023-15480-7&partnerID=40&md5=744eb9ef3c59de177a137d8b00f7e066},
	affiliations = {Stockholms universitet, Stockholm, Sweden; NSBM Green University, Department of Information and Systems Sciences, Homagama, Sri Lanka},
	abstract = {Background: Digital stress management interventions are considered promising additions to the spectrum of the programs companies use to support the well-being of their employees. However, a series of constraints are identified that hinder the potential benefits of such interventions. These constraints include a lack of user engagement and personalisation, poor adherence and high attrition. Understanding the specific user needs and requirements is essential to increase the likelihood of success in implementing ICT (Information and Communication Technology)-supported stress management interventions. Thus, following the findings from a previous quantitative study, the proposed study aimed to further explore the user needs and requirements for designing digital stress management interventions for software employees in Sri Lanka. Methods: The study used a qualitative approach based on three focus groups with 22 software employees in Sri Lanka. The focus group discussions were conducted online and recorded digitally. Inductive thematic analysis was used to analyse the collected data. The consolidated criteria for reporting qualitative studies (COREQ)-32 items were followed for reporting this study. Results: The analysis revealed three major themes: self-help in a personal space, social support in a collaborative space, and general design considerations for achieving success. The first theme revealed the users’ preference for having a personal space where they could engage in individual activities without support from an external party. The second theme elaborated on the importance of adding a collaborative platform to seek help from peers and professionals. The final theme explored the user-desired design features that could increase user engagement and adherence. Conclusions: This study used a qualitative approach to further explore the findings of a previous quantitative study. The focus group discussions confirmed the results of the previous study and provided the opportunity to better understand user needs and yield new insights. Such insights revealed user preference for embedding personal and collaborative platforms in a single intervention, embedding gamified elements, the provision of passive content generation via sensory systems, and the need for personalisation. These empirical findings will feed into the design of ICT-supported interventions for occupational stress management among Sri Lankan software employees. © 2023 Elsevier B.V., All rights reserved.},
	author_keywords = {Design; Focus group; ICT; Occupational stress; System feature; User needs},
	keywords = {article; communication technology; embedding; employee; human; job stress; personal space; qualitative research; quantitative analysis; self help; sensory system; social support; software; Sri Lanka; stress management; thematic analysis; information processing; Data Collection; Focus Groups; Humans; Qualitative Research; Software},
	correspondence_address = {M. Weerasekara; Department of Computer and Systems Sciences (DSV), Stockholm University, Stockholm, Sweden; email: manoja@dsv.su.se},
	publisher = {BioMed Central Ltd},
	issn = {14712458},
	pmid = {36973795},
	language = {English},
	abbrev_source_title = {BMC Public Health},
	type = {Article},
	publication_stage = {Final},
	source = {Scopus},
	note = {Cited by: 2; All Open Access; Gold Open Access; Green Accepted Open Access; Green Open Access}
}

@ARTICLE{Jiang202364,
	author = {Jiang, Zhihui and Li, Xuan and Cao, Gaohui},
	title = {Causes and Influence Paths of Digital Stress among Social Media Users; 社交媒体用户数字压力成因及影响路径研究},
	year = {2023},
	journal = {Journal of Library and Information Science in Agriculture},
	volume = {35},
	number = {11},
	pages = {64 - 76},
	doi = {10.13998/j.cnki.issn1002-1248.23-0780},
	url = {https://www.scopus.com/inward/record.uri?eid=2-s2.0-85186723367&doi=10.13998%2Fj.cnki.issn1002-1248.23-0780&partnerID=40&md5=435d347107d69d4d42f4889868bed7fd},
	affiliations = {Central China Normal University, School of Information Management, Wuhan, China; Center for Data Governance and Intelligent Decision-Making of Hubei Province, Wuhan, China},
	abstract = {[Purpose/Significance] With the development of the Internet and the popularization of smart devices, the scale of social media users around the world is increasing, and social media has become the center of people's communication, but it also produces a series of negative problems. Digital stress refers to the painful subjective experience of users caused by different stressors in the process of heavy use of social media. At present, most studies on social media focus on users' social media behaviors. In recent years, digital stress has gradually attracted the attention of researchers. However, most studies discuss the impact of single variables on results from the perspective of linear regression, and few studies focus on the complex mechanism behind digital stress. This study aims to explore the influencing factors and mechanism of social media users' digital stress in order to further understand the path of digital stress and provide reference for relieving users' digital stress. [Method/Process] This paper adopted a mixed research method combining grounded theory and qualitative comparative analysis. First, 21 users were selected as interview objects, interview data were coded, and theoretical models were constructed. Second, a questionnaire was designed according to the theoretical model and 262 questionnaires were collected. The fuzzy set qualitative comparative analysis (fsQCA) method was used to analyze the questionnaire data and explore the formation path of social media users' digital stress. [Results/Conclusions] There were 9 influencing factors of social media users' digital stress: overuse, technology intrusion, information overload, communication load, fear of missing out, approval anxiety, social expectation, digital coping skills and self-control. They were classified into four dimensions: technology, social, environment and personal characteristics. There are six paths that trigger digital stress, among which overuse and fear of missing out are the key factors leading to high-level digital stress, technology intrusion and information overload are the important conditions for digital stress, and digital coping skills and self-control have no significant effects. At the same time, this paper has some limitations. First, the end point and result variable of this paper is the digital pressure of social media users, focusing on the factors that affect the generation of digital pressure and how the combination of factors and variables ultimately leads to the generation of results. Less attention is paid to user behavior. Although some attention is paid in the interview, antecedent variables are emphasized in the analysis. Future studies can take users' social media usage behavior into consideration to explore the whole process formation mechanism of influencing factors-digital pressure-user behavior. In addition, most of the research samples are young users of social media, and users of other age groups are less involved. In the future, the research samples should be further expanded to improve the universality of the research conclusions. © 2024 Elsevier B.V., All rights reserved.},
	author_keywords = {digital pressure; influencing factors; information behavior; qualitative comparative analysis; social media},
	correspondence_address = {G. Cao; School of Information Management, Central China Normal University, Wuhan, 430079, China; email: ghcao@mail.ccnu.edu.cn},
	publisher = {Agricultural Information Institute, Chinese Academy of Agricultural Sciences},
	issn = {10021248},
	language = {Chinese},
	abbrev_source_title = {J. Libr. Inf. Sci. Agric.},
	type = {Article},
	publication_stage = {Final},
	source = {Scopus},
	note = {Cited by: 0}
}

@ARTICLE{Lao20231025,
	author = {Lao, Chao Kei and Su, Jiabao and Wei, Shijuan and Yu, Xiaoyan and Zhou, Guangyu},
	title = {Psychometric Validation of the Revised Chinese Digital Stress Scale in College Students; 数字压力量表在中国大学生中的修订及信效度验证},
	year = {2023},
	journal = {Beijing Daxue Xuebao (Ziran Kexue Ban)/Acta Scientiarum Naturalium Universitatis Pekinensis},
	volume = {59},
	number = {6},
	pages = {1025 - 1034},
	doi = {10.13209/j.0479-8023.2023.055},
	url = {https://www.scopus.com/inward/record.uri?eid=2-s2.0-85180945097&doi=10.13209%2Fj.0479-8023.2023.055&partnerID=40&md5=5596d4fb20e7c1aee4ea91bdfb069fe0},
	affiliations = {Peking University, School of Psychological and Cognitive Sciences, Beijing, China},
	abstract = {This article aims to translate and revise the Digital Stress Scale (DSS) developed by Hall et al. (2021) and validate the revised Chinese DSS’s reliability and validity among Chinese college students. Structured interviews regarding social media use and digital stress were conducted with 15 Chinese college students in sample 1. Four other samples of Chinese college students (n=87, n=100, n=300, n=239) were recruited online by convenience sampling. Item analysis, confirmatory factor analysis, construct validity, criterion-related validity and reliability analysis were conducted. Depression-Anxiety-Stress scale, life satisfaction, UCLA loneliness scale, perceived social support and Bergen Social Media Addiction Scale were used to assess criterion-related validity. Test-retest validity was assessed among 156 college students in sample five two weeks after baseline. The revised Chinese Digital Stress Scale (RC-DSS) consists of 31 items, including six dimensions (availability stress, approval anxiety, social comparison, fear of missing out, connection overload and online vigilance). Discrimination analysis and item analysis showed good discriminability. The six-dimension structure of the scale was confirmed by confirmatory factor analysis (χ<sup>2</sup>/df=2.82, GFI=0.80, NFI=0.93, TLI=0.95, CFI=0.96, RMSEA=0.08). Digital stress was significantly and moderately associated with social media addiction, stress, depression, anxiety and loneliness (rs=0.41–0.61, ps<0.01), and was negatively associated with social support and life satisfaction (r = −0.24, p<0.01; r = −0.15, p<0.05). The Cronbach’s alpha of the scale was 0.94 and its two-week test-retest reliability was 0.73 (p<0.01). The RC-DSS is a reliable and valid instrument to assess digital stress among Chinese college students. © 2024 Elsevier B.V., All rights reserved.},
	author_keywords = {digital stress; mental health; social media},
	keywords = {Factor analysis; Reliability analysis; Social networking (online); Students; College students; Confirmatory factor analysis; Digital stress; Item analysis; Mental health; Psychometric validations; Reliability and validity; Social media; Social support; Stress scale; Multivariant analysis},
	correspondence_address = {G. Zhou; Beijing Key Laboratory of Behavior and Mental Health, School of Psychological and Cognitive Sciences, Peking University, Beijing, 100871, China; email: gyzhou@pku.edu.cn},
	publisher = {Peking University},
	issn = {04798023},
	coden = {PCTHA},
	language = {Chinese},
	abbrev_source_title = {Beijing Daxue Xuebao Ziran Kexue Ban},
	type = {Article},
	publication_stage = {Final},
	source = {Scopus},
	note = {Cited by: 0}
}

@ARTICLE{Yang2023782,
	author = {Yang, Chiachen and Pham, Thomas and Ariati, Jati and Smith, Christina},
	title = {Well-Being Implications of Digital Social Multitasking in Adolescent Friendship: A Latent Profile Analysis},
	year = {2023},
	journal = {Cyberpsychology, Behavior, and Social Networking},
	volume = {26},
	number = {10},
	pages = {782 - 788},
	doi = {10.1089/cyber.2023.0049},
	url = {https://www.scopus.com/inward/record.uri?eid=2-s2.0-85172070016&doi=10.1089%2Fcyber.2023.0049&partnerID=40&md5=990e490c030b538beaf3b345cae583b7},
	affiliations = {Oklahoma State University, Leadership and Aviation, Stillwater, United States; Universitas Diponegoro, Semarang, Indonesia},
	abstract = {Adolescents’ phone use during face-to-face interactions (i.e., digital social multitasking [DSMT]) has gained increasing attention because of its prevalence as well as implications for well-being. However, most studies have focused on only one dimension of the behavior and relied on variable-centered approaches. Informed by the DSMT framework, we adopted a person-centered approach to identify different groups of adolescents based on their levels, perceptions, and motives of phone use during face-to-face interactions with friends. We also examined how these groups differed in five well-being variables (loneliness, depressive symptoms, digital stress, friendship quality, and satisfaction of basic psychological needs). A total of 517 adolescents (M<inf>age</inf> = 14.83, standard deviation [SD] = 1.93; 50 percent female) completed an online survey. Three profiles were identified: the Intentional (low levels, quite positive perceptions, motivated for clear goals), the Embracers (high levels, highly positive perceptions, strong motives), and the Unimpressed (low levels, low positive perceptions, low motives). The Embracers scored the highest on both positive and negative indicators of well-being, whereas the Unimpressed scored the lowest on all well-being scales. The Intentional appeared to be the most adaptive group. Implications are discussed. © 2023 Elsevier B.V., All rights reserved.},
	author_keywords = {latent profile analysis (LPA); mobile communication; multitasking; phubbing; technoference; well-being},
	keywords = {adolescent; adolescent behavior; female; friend; human; loneliness; psychology; questionnaire; satisfaction; Adolescent; Adolescent Behavior; Female; Friends; Humans; Loneliness; Personal Satisfaction; Surveys and Questionnaires},
	correspondence_address = {C.-C. Yang; School of Educational Foundations, Leadership and Aviation, Oklahoma State University, Stillwater, United States; email: chia-chen.yang@okstate.edu},
	publisher = {Mary Ann Liebert Inc.},
	issn = {21522723; 21522715},
	pmid = {37702605},
	language = {English},
	abbrev_source_title = {Cyberpsychol. Behav. Soc. Networking},
	type = {Article},
	publication_stage = {Final},
	source = {Scopus},
	note = {Cited by: 2}
}

@ARTICLE{Becker2023,
	author = {Becker, Linda and Kaltenegger, Helena C. and Nowak, Dennis Alexander and Weigl, Matthias and Rohleder, Nicolas},
	title = {Biological stress responses to multitasking and work interruptions: A randomized controlled trial},
	year = {2023},
	journal = {Psychoneuroendocrinology},
	volume = {156},
	pages = {},
	doi = {10.1016/j.psyneuen.2023.106358},
	url = {https://www.scopus.com/inward/record.uri?eid=2-s2.0-85169624357&doi=10.1016%2Fj.psyneuen.2023.106358&partnerID=40&md5=f9e325d04342ff92425caccd55f2d659},
	affiliations = {Friedrich-Alexander-Universität Erlangen-Nürnberg, Department of Psychology, Erlangen, Germany; Klinikum der Universität München, Social and Environmental Medicine, Munich, Germany; Universitätsklinikum Bonn, Institute for Patient Safety, Bonn, Germany},
	abstract = {In the course of digitalization, new stressors are emerging. In modern working and living environments, two ubiquitous, technology-mediated stressors are multitasking demands and work interruptions. However, biological stress response patterns to multitasking and work interruptions have been sparsely investigated so far. We thus aimed to comprehensively assess biological stress response patterns to both stressors and, additionally, test whether responses differ between digital and partially non-digital settings. A controlled experimental set-up was established and humans’ biological markers of the Sympathetic Nervous System (SNS), the hypothalamic-pituitary adrenal (HPA) axis, and the immune system were assessed. N = 186 healthy participants (mean age: 23.2 ± 4.3 years, 74.7% female, body mass-index: 22.3 ± 3.1 kg/m<sup>2</sup>) took part in this pre-registered study. Each participant was randomly assigned to one of 6 experimental conditions (1 digital single-task, 3 dual-tasks [2 parallel tasks and 1 interruption], 1 multitasking, and 1 passive, control condition). Each one of the dual-tasking as well as the multitasking conditions included a non-digital sub-task, i.e., performing a task in presence of an examiner. All other conditions involved digital tasks only. Salivary alpha-amylase (sAA) levels as a marker for SNS reactivity significantly changed in work interruptions, parallel dual-tasking, and multitasking conditions. No changes were found for control conditions. Furthermore, no significant changes over time and no differences between the conditions were identified for three biological markers: cortisol as marker for HPA axis activity as well as for two immune system markers (secretory Immunoglobulin-A, C-reactive protein). A time course similar to sAA was found for perceived stress: with increases during task execution and decreases afterwards in multitasking and parallel dual-tasking. Yet, it did not change for the work interruption, passive control, and single-tasking condition. Overall, our findings show that dual- and multitasking are perceived as stressful and are associated with an activation of the SNS, but not with responses of HPA axis or immune system. This was consistent for digital as well as partially digital task demands. Our findings will also inform future research into the differential stress effects of digital and non-digital tasks to advance our understanding of biological stress response-patterns to multitasking and work interruptions. Therefore, our findings are highly relevant for understanding the long-term biological health effects of stress in modern (digitalized) environments. © 2023 Elsevier B.V., All rights reserved.},
	author_keywords = {Alpha-amylase; Cortisol; Digital stress; Multitasking; Technostress; Work interruptions},
	keywords = {alpha amylase saliva isoenzyme; C reactive protein; hydrocortisone; secretory immunoglobulin; biological marker; adrenergic system; adult; Article; behavior; body mass; female; human; hydrocortisone release; hypothalamus hypophysis adrenal system; immune system; male; normal human; physiological stress; randomized controlled trial (topic); task performance; technostress; work engagement; adolescent; controlled study; hypophysis adrenal system; hypothalamus hypophysis system; mental stress; metabolism; randomized controlled trial; saliva; young adult; Adolescent; Adult; Biomarkers; Female; Humans; Hydrocortisone; Hypothalamo-Hypophyseal System; Male; Pituitary-Adrenal System; Saliva; Salivary alpha-Amylases; Stress, Psychological; Young Adult},
	correspondence_address = {L. Becker; Chair of Health Psychology, Department of Psychology, Friedrich-Alexander-Universität Erlangen-Nürnberg, Erlangen, Germany; email: linda.becker@fau.de},
	publisher = {Elsevier Ltd},
	issn = {03064530; 18733360},
	coden = {PSYCD},
	pmid = {37542740},
	language = {English},
	abbrev_source_title = {Psychoneuroendocrinology},
	type = {Article},
	publication_stage = {Final},
	source = {Scopus},
	note = {Cited by: 13; All Open Access; Green Accepted Open Access; Green Open Access; Hybrid Gold Open Access}
}

@ARTICLE{Gilbert2023435,
	author = {Gilbert, Alicia and Baumgartner, Susanne E. and Reinecke, Leonard},
	title = {Situational boundary conditions of digital stress: Goal conflict and autonomy frustration make smartphone use more stressful},
	year = {2023},
	journal = {Mobile Media and Communication},
	volume = {11},
	number = {3},
	pages = {435 - 458},
	doi = {10.1177/20501579221138017},
	url = {https://www.scopus.com/inward/record.uri?eid=2-s2.0-85142701686&doi=10.1177%2F20501579221138017&partnerID=40&md5=e4c0f2049ebc2f4ee81116b5b86728ec},
	affiliations = {Johannes Gutenberg-Universität Mainz, Department of Communication, Mainz, Germany; Universiteit van Amsterdam, Amsterdam, Netherlands},
	abstract = {Mobile connectivity can negatively affect smartphone users by eliciting stress. Past research focused on stress-inducing potentials of smartphone use behaviors and, recently, on the cognitive-motivational engagement with online interactions. However, theoretical perspectives as the mobile connectivity paradox and the IM³UNE model further suggest that digital stress effects may be conditional. A preregistered experience sampling study (n = 123; 1,427 use episodes) investigated relationships of cognitive-motivational (online vigilance) and behavioral (communication load, media multitasking) smartphone use patterns with perceived stress and introduced two situational boundary conditions (goal conflict, autonomy need dissatisfaction). Results demonstrate that online vigilance can induce stress directly and via increasing communication load. Goal conflict and autonomy need dissatisfaction moderated the influence of online vigilance and media multitasking on stress. Findings are discussed in the context of effect directionality and the need to further investigate boundary conditions in digital well-being research. © 2023 Elsevier B.V., All rights reserved.},
	author_keywords = {autonomy; communication load; experience sampling; goal conflict; media multitasking; mobile communication; multilevel analysis; online vigilance; smartphone; stress},
	correspondence_address = {A. Gilbert; Department of Communication, Johannes Gutenberg University Mainz, Germany; email: gilbert@uni-mainz.de},
	publisher = {SAGE Publications Ltd},
	issn = {20501587; 20501579},
	language = {English},
	abbrev_source_title = {Mob. Media Commun.},
	type = {Article},
	publication_stage = {Final},
	source = {Scopus},
	note = {Cited by: 12}
}

@ARTICLE{Xie202320532,
	author = {Xie, Peng and Mu, Wenlong and Li, Yumei and Li, Xue and Wang, Yu},
	title = {The Chinese version of the Digital Stress Scale: Evaluation of psychometric properties},
	year = {2023},
	journal = {Current Psychology},
	volume = {42},
	number = {24},
	pages = {20532 - 20542},
	doi = {10.1007/s12144-022-03156-1},
	url = {https://www.scopus.com/inward/record.uri?eid=2-s2.0-85129612580&doi=10.1007%2Fs12144-022-03156-1&partnerID=40&md5=ff14fa6b3819f06986cebdedf465831a},
	affiliations = {Wuhan University, School of Economics and Management, Wuhan, China; City University of Hong Kong, Department of Social and Behavioural Sciences, Hong Kong, Hong Kong; Zhongnan University of Economics and Law, School of Foreign Studies, Wuhan, China; Wuhan University, School of Journalism and Communication, Wuhan, China},
	abstract = {Digital stress describes the stress and anxiety that accompanies notifications and alerts from and the usage of mobile and social media. According to recent studies, digital stress may help to explain the various effects of social media usage on psychological and behavioral outcomes. The Digital Stress Scale (DSS) is a psychometrically reliable measure of digital stress. The present study translated the DSS into Chinese and examined its psychometric properties among Chinese young adults. The results exhibited that the DSS was best characterized by a bifactor Exploratory Structural Equation Modeling (bifactor-ESEM) representation, which includes one general factor of digital stress and the combination of five specific factors which are Availability Stress, Approval Anxiety, Fear of Missing Out, Connection Overload, and Online Vigilance. The measurement and structural invariance of the bifactor-ESEM solution were demonstrated across male and female groups. Reliabilities of the general factor and specific factors of the DSS were sound with high Cronbach’s alpha and MacDonald’s coefficient omega. Convergent validity was supported by the associations between DSS and measures of psychological stress, depression, and mindfulness. © 2023 Elsevier B.V., All rights reserved.},
	author_keywords = {Chinese; Digital Stress Scale; Psychometric properties; Social media},
	correspondence_address = {W. Mu; School of Journalism and Communication, Wuhan University, Wuhan, Bayi Road, Wuchang District, China; email: mu.wenlong@outlook.com},
	publisher = {Springer},
	issn = {10461310; 19364733},
	language = {English},
	abbrev_source_title = {Curr. Psychol.},
	type = {Article},
	publication_stage = {Final},
	source = {Scopus},
	note = {Cited by: 18}
}

@ARTICLE{Tell2023,
	author = {Tell, Anika and Westenhoefer, Joachim and Harth, Volker and MacHe, Stefanie},
	title = {Stressors, Resources, and Strain Associated with Digitization Processes of Medical Staff Working in Neurosurgical and Vascular Surgical Hospital Wards: A Multimethod Study},
	year = {2023},
	journal = {Healthcare (Switzerland)},
	volume = {11},
	number = {14},
	pages = {},
	doi = {10.3390/healthcare11141988},
	url = {https://www.scopus.com/inward/record.uri?eid=2-s2.0-85166511029&doi=10.3390%2Fhealthcare11141988&partnerID=40&md5=50033f82e96761d51392a77a922d3d9d},
	affiliations = {Universitätsklinikum Hamburg-Eppendorf, Institute for Occupational and Maritime Medicine (ZfAM), Hamburg, Germany; Hochschule für Angewandte Wissenschaften Hamburg, Department of Health Sciences, Hamburg, Germany},
	abstract = {The digitization of German hospitals is proceeding continuously, leading to the implementation of new digital technologies, such as electronic health records (EHRs) or other technologies, used for the purpose of medical documentation tasks. Even though the replacement of paper documentation through digitized documentation in general promises to come along with plenty of benefits, the daily utilization of technologies might also lead to stresses and strains among the medical staff, eventually possibly leading to the development of different negative work and health-related outcomes. This study, therefore, aims at identifying persisting digitization-associated stressors and resources among medical hospital staff, examining their influences on different work and health-related outcomes, and finally, identifying potential needs for preventive measures. A quantitative study in the form of an online questionnaire survey was conducted among physicians working in the medical field of neuro- and vascular surgery in German hospitals. The study was carried out between June and October 2022 utilizing an online questionnaire based on several standardized scales, such as the technology acceptance model (TAM) and the technostress model, as well as on several scales from the Copenhagen Psychosocial Questionnaire (COPSOQ). The study found medium levels of technostress among the participating physicians (n = 114), as well as low to medium levels of persisting resources. The queried physicians, on average, reported low levels of burnout symptoms, generally described their health status as good, and were mostly satisfied with their job. Despite the prevalence of technostress and the low levels of resources among the surveyed physicians, there is little awareness of the problem of digital stress, and preventive measures have not been widely implemented yet in the clinics, indicating a needs gap and the necessity for the strategic and quality-guided implementation of measures to effectively prevent digital stress from developing. © 2023 Elsevier B.V., All rights reserved.},
	author_keywords = {digitization; documentation technologies; electronic health records; hospital staff; medical staff; neurosurgery; physicians; preventive measures; technostress; vascular surgery},
	correspondence_address = {S. Mache; Institute for Occupational and Maritime Medicine (ZfAM), University Medical Center Hamburg-Eppendorf (UKE), Hamburg, Seewartenstraße 10, 20459, Germany; email: s.mache@uke.de},
	publisher = {Multidisciplinary Digital Publishing Institute (MDPI)},
	issn = {22279032},
	language = {English},
	abbrev_source_title = {Healthcare (Basel)},
	type = {Article},
	publication_stage = {Final},
	source = {Scopus},
	note = {Cited by: 9; All Open Access; Gold Open Access; Green Final Open Access; Green Open Access}
}

@ARTICLE{Anton-Sancho2023,
	author = {Anton-Sancho, Alvaro and Vergara, Diego and Sánchez-Calvo, María and Fernández-Arias, Pablo},
	title = {On the Influence of the University Tenure on the Digital Pandemic Stress in Higher Education Faculty},
	year = {2023},
	journal = {Behavioral Sciences},
	volume = {13},
	number = {4},
	pages = {},
	doi = {10.3390/bs13040335},
	url = {https://www.scopus.com/inward/record.uri?eid=2-s2.0-85153734278&doi=10.3390%2Fbs13040335&partnerID=40&md5=0bea3b9a9b0cfec25f63267af92f4156},
	affiliations = {Universidad Católica de Ávila, Technology, Avila, Spain},
	abstract = {This paper conducts quantitative research on the levels of stress generated in Latin American professors due to the abrupt digitalization of higher education resulting from the COVID-19 pandemic. Specifically, the differences in this digital stress between professors from private and public universities are analyzed. For this purpose, a validated questionnaire has been used and passed to a sample of 750 professors from 20 different Latin American countries, whose responses have been statistically analyzed. As results, it has been obtained that there are no significant differences between the average levels of digital stress of professors of private and public universities due to the pandemic. However, the way in which this digital stress has affected Latin American professors according to gender and age is different depending on the university tenure. As a consequence, some implications and recommendations derived from the results are presented. © 2023 Elsevier B.V., All rights reserved.},
	author_keywords = {anxiety; digital competence; digital technologies; stress; survey},
	correspondence_address = {D. Vergara; Technology, Instruction and Design in Engineering and Education Research Group, Catholic University of Ávila, Ávila, 05005, Spain; email: diego.vergara@ucavila.es},
	publisher = {MDPI},
	issn = {2076328X},
	language = {English},
	abbrev_source_title = {Behavioral Sciences},
	type = {Article},
	publication_stage = {Final},
	source = {Scopus},
	note = {Cited by: 2; All Open Access; Gold Open Access; Green Accepted Open Access; Green Open Access}
}

@ARTICLE{Rodríguez-Modroño2023E240,
	author = {Rodríguez-Modroño, Paula},
	title = {Digital Stress. Effects of Different Intensities of Working from Home on Workers' Health},
	year = {2023},
	journal = {Journal of Occupational and Environmental Medicine},
	volume = {65},
	number = {4},
	pages = {E240 - E245},
	doi = {10.1097/JOM.0000000000002796},
	url = {https://www.scopus.com/inward/record.uri?eid=2-s2.0-85152173818&doi=10.1097%2FJOM.0000000000002796&partnerID=40&md5=079852241c4906b784889f58be44b0b3},
	affiliations = {Universidad Pablo de Olavide, de Sevilla, Department of Economics, Sevilla, Spain},
	abstract = {Objective Because hybrid and remote work models have exponentially expanded with digitalization and the COVID-19 pandemic, this study examines how different intensities of WFH impact workers' health. Methods Drawing on the job demands-resources model, we applied two-way analysis of variance and regression models to the sixth European Working Conditions Survey to examine how the type and magnitude of WFH effects on health depend on its intensity. Results A key aspect in relation to remote work is the frequency with which the worker carries out this type of work, with best results among those WFH only several times a month, for women, and several times a week, for men. Conclusions Reasonable intensity of WFH may have beneficial effects on health, but these positive effects are reduced when working fully home-based. © 2023 Elsevier B.V., All rights reserved.},
	author_keywords = {gender studies; health; job quality; working conditions; working from home},
	keywords = {adult; analysis of variance; Article; coronavirus disease 2019; female; human; job satisfaction; job stress; life satisfaction; male; physiological stress; regression model; risk assessment; sleep disorder; social environment; social isolation; telecommuting; tertiary education; work environment; work from home; work-life balance; working time; epidemiology; pandemic; COVID-19; Female; Humans; Male; Pandemics; Teleworking},
	correspondence_address = {P. Rodríguez-Modroño; Department of Economics, Quantitative Methods and Economic History, Pablo de Olavide University, Seville, Spain; email: prodmod@upo.es},
	publisher = {Lippincott Williams and Wilkins},
	issn = {15365948; 10762752},
	coden = {JOEMF},
	pmid = {36728093},
	language = {English},
	abbrev_source_title = {J. Occup. Environ. Med.},
	type = {Article},
	publication_stage = {Final},
	source = {Scopus},
	note = {Cited by: 0}
}

@ARTICLE{De Tollenaere2023,
	author = {De Tollenaere, Morgane and Chapuis, Emilie and Martinez, Jessy and Paulus, Chantal and Dupont, Joran and Don Simoni, Eglantine and Robe, Patrick and Sennelier-Portet, Bénédicte and Auriol, Daniel and Scandolera, Amandine and Reynaud, Romain},
	title = {Gardenia jasminoides Extract, with a Melatonin-like Activity, Protects against Digital Stress and Reverses Signs of Aging},
	year = {2023},
	journal = {International Journal of Molecular Sciences},
	volume = {24},
	number = {5},
	pages = {},
	doi = {10.3390/ijms24054948},
	url = {https://www.scopus.com/inward/record.uri?eid=2-s2.0-85149887099&doi=10.3390%2Fijms24054948&partnerID=40&md5=9e6a6bc3554d7c4daab5c69696e9ad64},
	affiliations = {Givaudan France SAS, Department of Research and Development, Pomacle, France; Givaudan International SA, Department of Research and Development, Vernier, Switzerland; Givaudan France SAS, Department of Research and Development, Toulouse, France},
	abstract = {Digital stress is a newly identified cosmetic stress that is mainly characterized by blue light exposure. The effects of this stress have become increasingly important with the emergence of personal digital devices, and its deleterious effects on the body are now well-known. Blue light has been observed to cause perturbation of the natural melatonin cycle and skin damage similar to that from UVA exposure, thus leading to premature aging. “A melatonin-like ingredient” was discovered in the extract of Gardenia jasminoides, which acts as a filter against blue light and as a melatonin-like ingredient to prevent and stop premature aging. The extract showed significant protective effects on the mitochondrial network of primary fibroblasts, a significant decrease of −86% in oxidized proteins on skin explants, and preservation of the natural melatonin cycle in the co-cultures of sensory neurons and keratinocytes. Upon analysis using in silico methods, only the crocetin form, released through skin microbiota activation, was found to act as a melatonin-like molecule by interacting with the MT1-receptor, thus confirming its melatonin-like properties. Finally, clinical studies revealed a significant decrease in wrinkle number of −21% in comparison to the placebo. The extract showed strong protection against blue light damage and the prevention of premature aging through its melatonin-like properties. © 2023 Elsevier B.V., All rights reserved.},
	author_keywords = {aging; blue light; crocetin–microbiota; crocin; digital stress; Gardenia jasminoides fruit extract; melatonin; skin},
	keywords = {crocin; F actin; Gardenia jasminoides extract; melatonin; melatonin 1 receptor; placebo; transcrocetin; absorption spectroscopy; adult; antiaging activity; Article; blue light; cell differentiation; comparative study; controlled study; cutaneous parameters; cytoskeleton; enzyme linked immunosorbent assay; female; frozen section; Gardenia jasminoides; high performance liquid chromatography; human; human cell; human experiment; human tissue; image analysis; immunohistochemistry; keratinocyte; limit of quantitation; male; molecular docking; nonhuman; normal human; premature aging; sensory nerve cell; skin flora; skin protection; skin receptor; surface area; visual information; wrinkle; Gardenia; metabolism; skin; Aging, Premature; Melatonin; Skin},
	correspondence_address = {M. De Tollenaere; R&D Department, Givaudan France SAS, Pomacle, Route de Bazancourt, 51110, France; email: morgane.de_tollenaere@givaudan.com; A. Scandolera; R&D Department, Givaudan France SAS, Pomacle, Route de Bazancourt, 51110, France; email: amandine.scandolera@givaudan.com},
	publisher = {Multidisciplinary Digital Publishing Institute (MDPI)},
	issn = {14220067; 16616596},
	pmid = {36902379},
	language = {English},
	abbrev_source_title = {Int. J. Mol. Sci.},
	type = {Article},
	publication_stage = {Final},
	source = {Scopus},
	note = {Cited by: 8; All Open Access; Gold Open Access; Green Accepted Open Access; Green Open Access}
}

@ARTICLE{Steele202397,
	author = {Steele, Ric G. and Khetawat, Devanshi and Christofferson, Jennifer L. and Hall, Jeffrey A.},
	title = {Concurrent Validity of Self-Reported Social Media Use in Adolescents and Young Adults: Associations with Objective Data and Psychosocial Functioning},
	year = {2023},
	journal = {Journal of Psychopathology and Behavioral Assessment},
	volume = {45},
	number = {1},
	pages = {97 - 108},
	doi = {10.1007/s10862-022-10013-9},
	url = {https://www.scopus.com/inward/record.uri?eid=2-s2.0-85145190751&doi=10.1007%2Fs10862-022-10013-9&partnerID=40&md5=f78bf8cbb98f513575d59cc9335b7a4b},
	affiliations = {University of Kansas, Clinical Child Psychology Program, Lawrence, United States; University of Kansas, Department of Communication Studies, Lawrence, United States},
	abstract = {A growing literature attests to the associations between social media use (SMU) and psychosocial outcomes. However, recent meta-analyses and systematic reviews indicate relatively small and inconsistent effect sizes across studies. Such reviews also indicate that measurement approaches have focused almost exclusively on self-report methodologies to assess SMU, raising concerns about the role of common method variance. The current study was designed to examine the concurrent validity of self-reported SMU, the degree to which objective SMU estimates fall within the categorical ranges indicated by the self-report data, and the degree to which objectively reported SMU explains psychosocial functioning beyond that accounted for by self-reported SMU in a sample of adolescents (n = 317) and young adults (n = 325). Results indicate small but significant associations between self-reported SMU and objective minutes of SMU (r =.25), number of pick-ups (r =.13), and number of notifications (r =.12). For approximately one-third (34.6%) of the total sample, objectively reported SMU fell within the range indicated by self-report categorical data. Slightly more participants (42.6%) overestimated their SMU relative to objective data. Finally, for adolescents only, objective SMU variables (pick-ups and notifications) was associated with self-reported depressive symptoms and social role functioning after accounting for self-reported SMU estimates. Overall, results support the use of self-reported SMU estimates, particularly in research designs that rely on correlational methods to examine associations between SMU and psychosocial outcomes. However, results also suggest that both adolescents and young adults significantly under- and over-report SMU relative to objective data. © 2023 Elsevier B.V., All rights reserved.},
	author_keywords = {Adolescents; Concurrent validity; Digital stress; Self-report; Social media use; Young adults},
	keywords = {adolescent; adult; Article; concurrent validity; female; groups by age; human; male; self report; social media; social psychology; social status; young adult},
	correspondence_address = {R.G. Steele; Clinical Child Psychology Program, Dole Human Development Center, University of Kansas, Lawrence, 1000 Sunnyside Avenue, Suite 2010, 66045, United States; email: rsteele@ku.edu},
	publisher = {Springer},
	issn = {15733505; 08822689},
	coden = {JPBAE},
	language = {English},
	abbrev_source_title = {J. Psychopathol. Behav. Assess.},
	type = {Article},
	publication_stage = {Final},
	source = {Scopus},
	note = {Cited by: 11}
}

@ARTICLE{Winstone2023294,
	author = {Winstone, Lizzy and Mars, Becky and Haworth, Claire M.A. and Kidger, Judi},
	title = {Types of Social Media Use and Digital Stress in Early Adolescence},
	year = {2023},
	journal = {Journal of Early Adolescence},
	volume = {43},
	number = {3},
	pages = {294 - 319},
	doi = {10.1177/02724316221105560},
	url = {https://www.scopus.com/inward/record.uri?eid=2-s2.0-85131054316&doi=10.1177%2F02724316221105560&partnerID=40&md5=85fc2e49149c11b5c014a4f481edfd65},
	affiliations = {Bristol Medical School, Bristol, United Kingdom; University Hospitals Bristol and Weston NHS Foundation Trust, Bristol, United Kingdom; University of Bristol, School of Psychological Science, Bristol, United Kingdom; The Alan Turing Institute, London, United Kingdom},
	abstract = {Evidence on how different types of social media use contribute to digital stress in early adolescence is lacking. In-depth interviews were conducted with 24 13–14-year-olds. Interviews were transcribed verbatim, coded and thematically analysed. Themes were generated based on digital stressors specific to passive social media use (time-wasting and digital guilt, and exposure to harmful content); private social media communication (expectations of availability and unsolicited contact by strangers); and social media broadcasting (expectations of perfection and sexualisation, fear of negative evaluation and risks to privacy). Several digital stressors appeared pervasive in everyday social media use. Bolstering social and emotional resources offline and encouraging effective implementation of privacy settings may improve resilience against several sources of digital stress. © 2023 Elsevier B.V., All rights reserved.},
	author_keywords = {adolescence; digital stress; identity; peer relationships; social media},
	keywords = {adolescence; article; expectation; fear; genetic transcription; guilt; human; human experiment; interview; peer group; physiological stress; privacy; social media; telecommunication},
	correspondence_address = {L. Winstone; Population Health Sciences, Bristol Medical School, University of Bristol, Bristol, United Kingdom; email: lizzy.winstone@bristol.ac.uk},
	publisher = {SAGE Publications Inc.},
	issn = {02724316; 15525449},
	language = {English},
	abbrev_source_title = {J. Early Adolesc.},
	type = {Article},
	publication_stage = {Final},
	source = {Scopus},
	note = {Cited by: 26; All Open Access; Hybrid Gold Open Access}
}

@ARTICLE{202311,
	title = {When digital stress can also be positive; Wann digitaler Stress auch positiv sein kann},
	year = {2023},
	journal = {Ergotherapie und Rehabilitation},
	number = {10},
	pages = {11},
	url = {https://www.scopus.com/inward/record.uri?eid=2-s2.0-85203877826&partnerID=40&md5=d6f0226be9f989de023565329aa12194},
	publisher = {Schulz-Kirchner Verlag GmbH},
	issn = {09428623},
	coden = {ERREC},
	language = {German},
	abbrev_source_title = {Ergother. Rehabil.},
	type = {Note},
	publication_stage = {Final},
	source = {Scopus},
	note = {Cited by: 0}
}

@ARTICLE{Nitsch20234037,
	author = {Nitsch, Cordula and Kinnebrock, Susanne},
	title = {“I Urgently Need Your Advice”—Digital Stress Experiences and Social Support in Online Forums},
	year = {2023},
	journal = {International Journal of Communication},
	volume = {17},
	pages = {4037 - 4056},
	url = {https://www.scopus.com/inward/record.uri?eid=2-s2.0-85177449975&partnerID=40&md5=c438065cfc1a9711aa2ea7af01a07aeb},
	affiliations = {Universität Augsburg, Augsburg, Germany},
	abstract = {One downside of digitalization is the digital stress that stems from widespread information and communication technologies (ICTs). Previous studies on digital stress have pointed to several ICT-related stressors. However, less is known about how digital stress takes shape in people’s lives and which interventions are perceived to be helpful. We conducted a qualitative content analysis of 50 threads (523 posts) on contemporary digital stress experiences in people’s professional and private lives. Results show that digital stress was mostly caused by other people’s ICT use—not the thread creator’s own use—and often involved interpersonal conflicts. In the professional context, digital stress experiences were mostly related to (expected) permanent availability; in the private context, they referred to the communication behavior of others. In response, informational support (i.e., coping recommendations) clearly outweighed emotional support. Overall, our findings demonstrate that digital stress is more than just an intrapersonal psychological stress reaction caused by digital technologies. It is, namely, a social phenomenon that calls for a broader conceptualization of the traditionally psychological concept of stress. © 2023 Elsevier B.V., All rights reserved.},
	author_keywords = {coping; digital stress; emotional support; informational support; interpersonal communication; online forums; qualitative content analysis; social support; stressors},
	publisher = {University of Southern California},
	issn = {19328036},
	language = {English},
	abbrev_source_title = {Int. J. Commun.},
	type = {Article},
	publication_stage = {Final},
	source = {Scopus},
	note = {Cited by: 1}
}

@ARTICLE{Borosund2023,
	author = {Borosund, Elin and Meland, Anders and Eriksen, Hege Randi and Rygg, Christine M. and Ursin, Giske A. and Nes, Lise Solberg},
	title = {Digital Cognitive Behavioral- and Mindfulness-Based Stress-Management Interventions for Survivors of Breast Cancer: Development Study},
	year = {2023},
	journal = {JMIR Formative Research},
	volume = {7},
	number = {1},
	pages = {},
	doi = {10.2196/48719},
	url = {https://www.scopus.com/inward/record.uri?eid=2-s2.0-85174848451&doi=10.2196%2F48719&partnerID=40&md5=12c9059a1026a237fc26b266c3254a14},
	affiliations = {Oslo Universitetssykehus, Department of Digital Health Research, Oslo, Norway; University of South-Eastern Norway, Department of Nursing and Health Sciences, Kongsberg, Norway; School of Sport Sciences, Department of Sport and Social Sciences, Oslo, Norway; Western Norway University of Applied Sciences, Department of Sport, Bergen, Norway; Cancer Registry of Norway, Oslo, Norway; Keck School of Medicine of USC, Department of Preventive Medicine, Los Angeles, United States; Universitetet i Oslo, Department of Nutrition, Oslo, Norway; Medisinske Fakultet, Institute of Clinical Medicine, Oslo, Norway; Mayo Clinic College of Medicine and Science, Department of Psychiatry and Psychology, Rochester, United States},
	abstract = {Background: Psychosocial stress-management interventions can reduce stress and distress and improve the quality of life for survivors of cancer. As these in-person interventions are not always offered or accessible, evidence-informed digital stress-management interventions may have the potential to improve outreach of psychosocial support for survivors of cancer. Few such digital interventions exist so far, few if any have been developed specifically for survivors of breast cancer, and few if any have attempted to explore more than 1 distinct type of intervention framework. Objective: This study aimed to develop 2 digital psychosocial stress-management interventions for survivors of breast cancer; 1 cognitive behavioral therapy-based intervention (CBI), and 1 mindfulness-based intervention (MBI). Methods: The development of the CBI and MBI interventions originated from the existing StressProffen program, a digital stress-management intervention program for survivors of cancer, based on a primarily cognitive behavioral therapeutic concept. Development processes entailed a multidisciplinary design approach and were iteratively conducted in close collaboration between key stakeholders, including experts within psychosocial oncology, cancer epidemiology, stress-management, and eHealth as well as survivors of breast cancer and health care providers. Core psychosocial oncology stress-management and cancer epidemiology experts first conducted a series of workshops to identify cognitive behavioral and mindfulness specific StressProffen content, overlapping psychoeducational content, and areas where development and incorporation of new material were needed. Following the program content adaptation and development phase, phases related to user testing of new content and technical, privacy, security, and ethical aspects and adjustments ensued. Intervention content for the distinct CBI and MBI interventions was refined in iterative user-centered design processes and adjusted to electronic format through stakeholder-centered iterations. Results: For the CBI version, the mindfulness-based content of the original StressProffen was removed, and for the MBI version, cognitive behavioral content was removed. Varying degrees of new content were created for both versions, using a similar layout as for the original StressProffen program. New content and new exercises in particular were tested by survivors of breast cancer and a project-related editorial team, resulting in subsequent user centered adjustments, including ensuring auditory versions and adequate explanations before less intuitive sections. Other improvements included implementing a standard closing sentence to round off every exercise, and allowing participants to choose the length of some of the mindfulness exercises. A legal disclaimer and a description of data collection, user rights and study contact information were included to meet ethical, privacy, and security requirements. Conclusions: This study shows how theory specific (ie, CBI and MBI) digital stress-management interventions for survivors of breast cancer can be developed through extensive collaborations between key stakeholders, including scientists, health care providers, and survivors of breast cancer. Offering a variety of evidence-informed stress-management approaches may potentially increase interest for outreach and impact of psychosocial interventions for survivors of cancer. © 2023 Elsevier B.V., All rights reserved.},
	author_keywords = {app; cancer; cognitive behavioral therapy; digital; eHealth; mHealth; mindfulness; stress management; usability; user-driven development},
	correspondence_address = {E. Børøsund; Department of Digital Health Research, Division of Medicine, Oslo University Hospital, Oslo, Norway; email: elin.borosund@rr-research.no},
	publisher = {JMIR Publications Inc.},
	issn = {2561326X},
	language = {English},
	abbrev_source_title = {JMIR Form. Res.},
	type = {Article},
	publication_stage = {Final},
	source = {Scopus},
	note = {Cited by: 0}
}

@ARTICLE{Wrede2023,
	author = {Wrede, Sammy Joelle Shirley and Claassen, Kevin and Rodil Dos Anjos, Dominique and Kettschau, Jan Patrick and Broding, Horst Christoph},
	title = {Impact of digital stress on negative emotions and physical complaints in the home office: a follow up study},
	year = {2023},
	journal = {Health Psychology and Behavioral Medicine},
	volume = {11},
	number = {1},
	pages = {},
	doi = {10.1080/21642850.2023.2263068},
	url = {https://www.scopus.com/inward/record.uri?eid=2-s2.0-85173788643&doi=10.1080%2F21642850.2023.2263068&partnerID=40&md5=d1f0d86e3d723a2eff28169e98eac537},
	affiliations = {Universität Witten/Herdecke, Department of Human Medicine, Witten, Germany},
	abstract = {Background: Due to the COVID-19 pandemic many employees perform under increasingly digital conditions. Enabling home office environments became mandatory for companies wherever possible in consideration of the ongoing pandemic. Simultaneously, studies reported on digital stress. The current literature lacks rigorous research into digital stress on psychosomatic outcomes, emotions, and disease. Therefore, we endeavor to understand how digital stress developed over the course of the pandemic and if it predicts differences in negative emotions and physical complaints in the home office setting. Methods: To answer the research question, we conducted an online survey among 441 employees in 2020 and 398 employees in 2022 from three municipal administrations in Germany, who were working from home at least occasionally. We used a cluster analysis to detect digitally stressed employees. Regression analyses were performed on digital stress, negative emotions, and physical complaints. Results: The analysis revealed an increase from 9 to 20% in digital stress, while negative emotions and physical complaints did not show evident differences. In the multivariate model, we observe a change in the proportion of digitally stressed employees between 4 and 17%, while the control variables explain around 9%. Conclusions: Digital stress did not significantly affect either negative emotions or physical complaints. However, digital stress appeared to exert a more substantial predictive influence on negative emotions. The study emphasizes rising digital stress, which contradicts a positive adaption to the digital working conditions within the observed period. The psychosomatic relations are low or lagged. Further research investigating digital stress and countermeasures, especially to understand how to prevent harmful long-term effects such as distress resulting from working from home conditions, is needed. © 2023 Elsevier B.V., All rights reserved.},
	author_keywords = {digital stress; negative emotions; physical complaints; psychosomatics; working from home},
	correspondence_address = {S.J.S. Wrede; Faculty of Health, Department of Human Medicine, Occupational Medicine and Corporate Health Management, Witten/Herdecke University, Witten, Germany; email: sammy.wrede@uni-wh.de},
	publisher = {Taylor and Francis Ltd.},
	issn = {21642850},
	language = {English},
	abbrev_source_title = {Health Psychol.Behav.Med.},
	type = {Article},
	publication_stage = {Final},
	source = {Scopus},
	note = {Cited by: 5; All Open Access; Gold Open Access; Green Accepted Open Access; Green Open Access}
}

@ARTICLE{Zhang20232897,
	author = {Zhang, Chao and Dai, Buyun and Lin, Lingkai},
	title = {Validation of a Chinese Version of the Digital Stress Scale and Development of a Short Form Based on Item Response Theory Among Chinese College Students},
	year = {2023},
	journal = {Psychology Research and Behavior Management},
	volume = {16},
	pages = {2897 - 2911},
	doi = {10.2147/PRBM.S413162},
	url = {https://www.scopus.com/inward/record.uri?eid=2-s2.0-85166677397&doi=10.2147%2FPRBM.S413162&partnerID=40&md5=1c3d8a0f169771022383f6f429f24272},
	affiliations = {Jiangxi Normal University, School of Psychology, Nanchang, China},
	abstract = {Purpose: In 2021, Hall et al developed the Digital Stress Scale (DSS), but its psychometric characteristics were only tested using classical test theory (CTT). In this study, we use item response theory (IRT) and CTT to develop and verify a Chinese version of the DSS and its short version, which can improve the reliability and effectiveness of the digital stress measurement tool for Chinese college students. Methods: In this study, we developed a Chinese version of the DSS (DSS-C) and recruited 1506 Chinese college students as participants to analyze its psychometric characteristics based on CTT and item response theory methods. First, we used CTT, including common method bias, construct validity, criterion-related validity, internal consistency, test-retest reliability and measurement invariance. Then, we adopted the IRT approach to examine the item parameters, item characteristics, item information, differential item function, test information, and test reliability of the DSS-C. Finally, a short form (DSS-C-S) was constructed, and the psychometric characteristics of the DSS-C-S were examined. Results: (1) The five-factor structure of the DSS-C was verified. The DSS-C shows good internal reliability, test-retest reliability, criterion-related validity and measurement invariance between urban college students and rural college students. (2) All 24 items had reasonable discrimination parameters and location parameters and were DIF-free by gender. Except for Items 4 and 10, all the other items had high information and measurement reliability at medium θ levels. (3) Compared with the DSS-C, the 22-item short form also has good reliability and validity and maintains sufficient measurement accuracy while reducing items of poor quality. Conclusion: Both the DSS-C and the DSS-C-S have good psychometric characteristics and are accurate and effective tools for measuring the digital stress of Chinese college students. © 2023 Elsevier B.V., All rights reserved.},
	author_keywords = {digital stress scale; item response theory; measurement invariance; short form},
	keywords = {adult; article; college student; construct validity; criterion related validity; female; gender; human; human experiment; internal consistency; major clinical study; male; measurement accuracy; physiological stress; reliability; test retest reliability; theoretical study},
	correspondence_address = {B. Dai; School of Psychology, Jiangxi Normal University, Nanchang, Jiangxi, China; email: biweijianpsy@qq.com},
	publisher = {Dove Medical Press Ltd},
	issn = {11791578},
	language = {English},
	abbrev_source_title = {Psychol. Res. Behav. Manage.},
	type = {Article},
	publication_stage = {Final},
	source = {Scopus},
	note = {Cited by: 8; All Open Access; Gold Open Access; Green Accepted Open Access; Green Open Access}
}

@ARTICLE{Yang2023,
	author = {Yang, Chiachen and Smith, Christina and Pham, Thomas and Ariati, Jati},
	title = {Digital Social Multitasking (DSMT), Digital Stress, and Socioemotional Wellbeing Among Adolescents},
	year = {2023},
	journal = {Cyberpsychology},
	volume = {17},
	number = {1},
	pages = {},
	doi = {10.5817/CP2023-1-6},
	url = {https://www.scopus.com/inward/record.uri?eid=2-s2.0-85164529634&doi=10.5817%2FCP2023-1-6&partnerID=40&md5=a75a2762d243347b2eced3938494babb},
	affiliations = {Oklahoma State University, Leadership and Aviation, Stillwater, United States; Universitas Diponegoro, Semarang, Indonesia},
	abstract = {Phone use during face-to-face interactions has become increasingly common in adolescents’ social lives, but the mechanisms through which the behavior is associated with adolescents’ socioemotional wellbeing remain understudied. Drawing on the frameworks of digital social multitasking (DSMT) and digital stress, this study examined whether and how three types of digital stress (availability stress, connection overload, and fear of missing out) mediated the association between phone use in friendships and socioemotional wellbeing (depressive symptoms and friendship quality) among adolescents. A sample of 517 adolescents (Mage = 14.83, SD = 1.93) completed an online survey. Results showed that phone use during face-to-face interactions with a friend (i.e., DSMT) had an indirect relationship with greater depressive symptoms through all three types of digital stress. It also had an indirect relationship with better friendship quality via fear of missing out. The paths involving connection overload was moderated by the seriousness of the face-to-face interactions—in more serious interactions, DSMT had an indirect relationship with depressive symptoms, but not friendship quality; in less serious interactions, DSMT had an indirect relationship with friendship quality, but not depressive symptoms. Theoretical and practical implications are discussed. © 2023 Elsevier B.V., All rights reserved.},
	author_keywords = {availability stress; co-present phone use; connection overload; digital social multitasking; digital stress; FOMO},
	correspondence_address = {C.-C. Yang; School of Educational Foundations, Leadership and Aviation, Oklahoma State University, Stillwater, United States; email: chia-chen.yang@okstate.edu},
	publisher = {Masaryk University},
	issn = {18027962},
	language = {English},
	abbrev_source_title = {Cyberpsychology},
	type = {Article},
	publication_stage = {Final},
	source = {Scopus},
	note = {Cited by: 6; All Open Access; Gold Open Access}
}

@ARTICLE{Becker2023,
	author = {Becker, Linda and Heimerl, Alexander and André, Elisabeth},
	title = {ForDigitStress: presentation and evaluation of a new laboratory stressor using a digital job interview-scenario},
	year = {2023},
	journal = {Frontiers in Psychology},
	volume = {14},
	pages = {},
	doi = {10.3389/fpsyg.2023.1182959},
	url = {https://www.scopus.com/inward/record.uri?eid=2-s2.0-85164517198&doi=10.3389%2Ffpsyg.2023.1182959&partnerID=40&md5=7930e16a83940158a966b3548c31fe67},
	affiliations = {Friedrich-Alexander-Universität Erlangen-Nürnberg, Department of Psychology, Erlangen, Germany; Universität Augsburg, Human-Centered Artificial Intelligence, Augsburg, Germany},
	abstract = {Introduction: Since the COVID-19 pandemic, working environments and private lives have changed dramatically. Digital technologies and media have become more and more important and have found their way into nearly all private and work environments. Communication situations have been largely relocated to virtual spaces. One of these scenarios is digital job interviews. Job interviews are usually—also in the non-digital world—perceived as stressful and associated with biological stress responses. We here present and evaluate a newly developed laboratory stressor that is based on a digital job interview-scenario. Methods: N = 45 healthy people participated in the study (64.4% female; mean age: 23.2 ± 3.6 years; mean body mass index = 22.8 ± 4.0 kg/m<sup>2</sup>). Salivary alpha-amylase (sAA) and cortisol were assessed as measures for biological stress responses. Furthermore, perceived stress was rated at the time points of the saliva samplings. The job interviews lasted between 20 and 25 min. All materials, including instructions for the experimenter (i.e., the job interviewer) and the data set used for statistical analysis, as well as a multimodal data set, which includes further measures, are publicly available. Results: Typical subjective and biological stress-response patterns were found, with peak sAA and perceived stress levels observed immediately after the job interviews and peak cortisol concentrations 5 min afterwards. Female participants experienced the scenario as more stressful than male participants. Cortisol peaks were higher for participants who experienced the situation as a threat in comparison to participants who experienced it as a challenge. Associations between the strength of the stress response with further person characteristics and psychological variables such as BMI, age, coping styles, and personality were not found. Discussion: Overall, our method is well-suited to induce biological and perceived stress, mostly independent of person characteristics and psychological variables. The setting is naturalistic and easily implementable in standardized laboratory settings. © 2023 Elsevier B.V., All rights reserved.},
	author_keywords = {challenge; cortisol; digital stress; job interview; salivary alpha-amylase; stress induction; stress test; threat},
	correspondence_address = {L. Becker; Health Psychology, Department of Psychology, Friedrich-Alexander-Universität Erlangen-Nürnberg, Erlangen, Germany; email: linda.becker@fau.de},
	publisher = {Frontiers Media SA},
	issn = {16641078},
	language = {English},
	abbrev_source_title = {Front. Psychol.},
	type = {Article},
	publication_stage = {Final},
	source = {Scopus},
	note = {Cited by: 4; All Open Access; Gold Open Access; Green Accepted Open Access; Green Open Access}
}

@ARTICLE{Kerr2023,
	author = {Kerr, Jasmine I. and Naegelin, Mara and Benk, Michaela and von Wangenheim, Florian and Meins, Erika and Viganò, Eleonora and Ferrario, Andrea},
	title = {Investigating Employees’ Concerns and Wishes Regarding Digital Stress Management Interventions with Value Sensitive Design: Mixed Methods Study},
	year = {2023},
	journal = {Journal of Medical Internet Research},
	volume = {25},
	pages = {},
	doi = {10.2196/44131},
	url = {https://www.scopus.com/inward/record.uri?eid=2-s2.0-85152604081&doi=10.2196%2F44131&partnerID=40&md5=02856b0b8ae0956d852e63c465162cf7},
	affiliations = {ETH Zürich, Department of Management, Zurich, Switzerland; ETH Zürich, Technology Marketing, Zurich, Switzerland; Universität Zürich, Institute of Biomedical Ethics and History of Medicine, Zurich, Switzerland},
	abstract = {Background: Work stress places a heavy economic and disease burden on society. Recent technological advances include digital health interventions for helping employees prevent and manage their stress at work effectively. Although such digital solutions come with an array of ethical risks, especially if they involve biomedical big data, the incorporation of employees’ values in their design and deployment has been widely overlooked. Objective: To bridge this gap, we used the value sensitive design (VSD) framework to identify relevant values concerning a digital stress management intervention (dSMI) at the workplace, assess how users comprehend these values, and derive specific requirements for an ethics-informed design of dSMIs. VSD is a theoretically grounded framework that front-loads ethics by accounting for values throughout the design process of a technology. Methods: We conducted a literature search to identify relevant values of dSMIs at the workplace. To understand how potential users comprehend these values and derive design requirements, we conducted a web-based study that contained closed and open questions with employees of a Swiss company, allowing both quantitative and qualitative analyses. Results: The values health and well-being, privacy, autonomy, accountability, and identity were identified through our literature search. Statistical analysis of 170 responses from the web-based study revealed that the intention to use and perceived usefulness of a dSMI were moderate to high. Employees’ moderate to high health and well-being concerns included worries that a dSMI would not be effective or would even amplify their stress levels. Privacy concerns were also rated on the higher end of the score range, whereas concerns regarding autonomy, accountability, and identity were rated lower. Moreover, a personalized dSMI with a monitoring system involving a machine learning-based analysis of data led to significantly higher privacy (P=.009) and accountability concerns (P=.04) than a dSMI without a monitoring system. In addition, integrability, user-friendliness, and digital independence emerged as novel values from the qualitative analysis of 85 text responses. Conclusions: Although most surveyed employees were willing to use a dSMI at the workplace, there were considerable health and well-being concerns with regard to effectiveness and problem perpetuation. For a minority of employees who value digital independence, a nondigital offer might be more suitable. In terms of the type of dSMI, privacy and accountability concerns must be particularly well addressed if a machine learning-based monitoring component is included. To help mitigate these concerns, we propose specific requirements to support the VSD of a dSMI at the workplace. The results of this work and our research protocol will inform future research on VSD-based interventions and further advance the integration of ethics in digital health. © 2023 Elsevier B.V., All rights reserved.},
	author_keywords = {digital health intervention; employee well-being; ethics; machine learning; mobile phone; monitoring; stress; value sensitive design},
	keywords = {adult; Article; conceptual framework; controlled study; digital technology; employee; ethics; female; fitness; human; identity; independence; job stress; machine learning; male; patient worry; personal autonomy; physical activity; privacy; qualitative analysis; quantitative analysis; relaxation training; social responsibility; stress management; value sensitive design; wellbeing; workplace; prevention and control; Humans; Occupational Stress; Workplace},
	correspondence_address = {J.I. Kerr; Mobiliar Lab for Analytics at ETH Zurich, Department of Management, Technology, and Economics, ETH Zurich, Zürich, Switzerland; email: jkerr@ethz.ch},
	publisher = {JMIR Publications Inc.},
	issn = {14388871},
	pmid = {37052996},
	language = {English},
	abbrev_source_title = {J. Med. Internet Res.},
	type = {Article},
	publication_stage = {Final},
	source = {Scopus},
	note = {Cited by: 10}
}

@ARTICLE{Hagmann-Steinbach202399,
	author = {Hagmann-Steinbach, Christiane H.},
	title = {Digital Stress and Coping},
	year = {2023},
	pages = {99 - 110},
	doi = {10.1201/9781003371397-7},
	url = {https://www.scopus.com/inward/record.uri?eid=2-s2.0-85148198779&doi=10.1201%2F9781003371397-7&partnerID=40&md5=3d648568cfd2a5efea680a382939bd2c},
	affiliations = {Duale Hochschule Baden-Württemberg, Stuttgart, Germany},
	publisher = {CRC Press},
	isbn = {9781032438986; 9781000844474},
	language = {English},
	abbrev_source_title = {Digital Project Practice for New Work and Industry 4.0},
	type = {Book chapter},
	publication_stage = {Final},
	source = {Scopus},
	note = {Cited by: 0}
}

@ARTICLE{Endress20231,
	author = {Endress, Tobias},
	title = {Digital Project Practice for New Work and Industry 4.0},
	year = {2023},
	pages = {1 - 194},
	doi = {10.1201/9781003371397},
	url = {https://www.scopus.com/inward/record.uri?eid=2-s2.0-85148171679&doi=10.1201%2F9781003371397&partnerID=40&md5=31de25ef788b200146695cb23aa4fb15},
	affiliations = {Asian Institute of Technology Thailand, School of Management, Khlong Luang, Thailand; EuroMed Academy of Business, Thailand},
	abstract = {New Work and Industry 4.0 have matured and this book takes a practical, experience-based approach to project management in these areas. It introduces methods and covers the practical aspects. It critically examines existing approaches and practices and shows their limitations. The book covers appropriate methods as well as human and social aspects. It contributes to the ongoing discussion of business practices and methods. It also aims to stimulate dialogue in the professional community. Digital Project Practice for New Work and Industry 4.0 begins by introducing basic concepts in the context of Industry 4.0 and discussing how they might influence organizational communication and impact the work environment. After examining the possibilities and challenges of remote work and collaboration in distributed teams all over the world, the book looks at a company's fundamental changes related to New Work from a practical business perspective as well as legal and ethical perspectives. It reviews the case of the VW emission scandal and recommends ways to improve corporate culture. Legal issues include New Work and hybrid forms of collaboration as well as liability for automated decisions (i.e., the potential need for an electronic person). Other implications for the workplace include how: Industry 4.0 might influence the potential demand for "Digital Unions" Industry 4.0, and lean production, and their applications can change industrial practices Open Banking presents new approaches and new business models Work structures and systems can empower employees work self-management This book also looks at how New Work effects individual workers. It addresses digital stress, introduces strategies for coping with it, and discusses related topics. It also explores the benefits of meditation and the economics of mind, body, and spirit. In essence, this book covers appropriate methods along with human and social factors. It also covers practice, different perspectives, and various experiences from all around the globe. Contributing to the ongoing discussion on business practices and methods, this book will nourish and stimulate dialogue in the professional community. © 2023 Elsevier B.V., All rights reserved.},
	publisher = {CRC Press},
	isbn = {9781032438986; 9781000844474},
	language = {English},
	abbrev_source_title = {Digital Project Practice for New Work and Industry 4.0},
	type = {Book},
	publication_stage = {Final},
	source = {Scopus},
	note = {Cited by: 2}
}

@ARTICLE{Anton-Sancho20221878,
	author = {Anton-Sancho, Alvaro and Vergara, Diego and Medina, Elsy and Sánchez-Calvo, María},
	title = {Digital Pandemic Stress in Higher Education in Venezuela},
	year = {2022},
	journal = {European Journal of Investigation in Health, Psychology and Education},
	volume = {12},
	number = {12},
	pages = {1878 - 1900},
	doi = {10.3390/ejihpe12120132},
	url = {https://www.scopus.com/inward/record.uri?eid=2-s2.0-85144670862&doi=10.3390%2Fejihpe12120132&partnerID=40&md5=aff0b76437f72f3a188228d7c923b9c4},
	affiliations = {Universidad Católica de Ávila, Technology, Avila, Spain; Universidad de Carabobo, Faculty of Education, Valencia, Venezuela},
	abstract = {The COVID-19 pandemic had a great impact on the process of integrating digital technologies in higher education and caused digital stress among professors, mainly in countries with a lower level of digitalization. In this work, quantitative research was carried out on the stress of professors in Venezuela due to the digitalization of their teaching activities caused by the pandemic, and gender gaps were identified in this regard. This digital stress was compared with that of professors in other countries with a low level of digitalization. For this purpose, a questionnaire designed by the authors was used. The questionnaire was distributed to a sample of 129 Venezuelan professors and 132 professors from countries with low digitalization levels. As a result, it was found that Venezuelan professors have lower digital competence and lower digital stress than their colleagues in weakly digitized countries, and that digital stress decreases as digital competence increases. Moreover, among Venezuelan professors, there was a strong gender gap in digital stress, which was higher among females in all subject areas, except for Health Sciences. This gender gap is specific to Venezuela since it differs from that in countries with low digital levels. According to the results, we urgently recommend investing resources in the digital training of faculty members, especially in regards to the integration of female professors. © 2022 Elsevier B.V., All rights reserved.},
	author_keywords = {anxiety; digital learning environments; digital resources; digital stress; Global Innovation Index; Latin America},
	correspondence_address = {Á. Antón-Sancho; Technology, Instruction and Design in Engineering and Education Research Group, Catholic University of Avila, Avila, C/Canteros s/n, 05005, Spain; email: alvaro.anton@ucavila.es},
	publisher = {MDPI},
	issn = {22549625; 21748144},
	language = {English},
	abbrev_source_title = {Eur. J. Invest. Health. Psychol. Educ.},
	type = {Article},
	publication_stage = {Final},
	source = {Scopus},
	note = {Cited by: 11; All Open Access; Gold Open Access; Green Accepted Open Access; Green Open Access}
}

@CONFERENCE{Haliburton202237,
	author = {Haliburton, Luke and Lammel, Maximilian and Karolus, Jakob and Schmidt, Albrecht},
	title = {Think Inside the Box: Investigating the Consequences of Everyday Physical Opt-Out Strategies for Mindful Smartphone Use},
	year = {2022},
	journal = {ACM International Conference Proceeding Series},
	pages = {37 - 46},
	doi = {10.1145/3568444.3568452},
	url = {https://www.scopus.com/inward/record.uri?eid=2-s2.0-85145877393&doi=10.1145%2F3568444.3568452&partnerID=40&md5=acff77e514cc6110aa5a3b273369fb88},
	affiliations = {Ludwig-Maximilians-Universität München, Munich, Germany},
	abstract = {Absent-minded smartphone use has become a catalyst for digital stress. It is often triggered by the mere presence of the device itself, inciting physical opt-out solutions with potentially severe drawbacks. Consequently, there is a need to explore the design dimensions and entailing limitations of physical opt-out methods, especially for everyday use. Informed through expert interviews and online questionnaires, we designed a proof of concept prototype that creates a physical barrier between users and their smartphones while maintaining ease of access. We evaluated our prototype concept in a two-week in-The-wild study, surfacing known benefits of physical opt-out strategies, such as encouraging reflection and supporting deliberate breaks. Although we reduced absent-minded use for users with a high predisposition, drawbacks such as Fear of Missing Out (FoMO) remain. Our work highlights that finding the appropriate amount of physical separation is essential when designing opt-out strategies for digital wellbeing. © 2023 Elsevier B.V., All rights reserved.},
	author_keywords = {Digital Stress; Disengagement; Mindful Smartphone Use; Mindfulness; Physical Opt-Out},
	keywords = {Design dimensions; Digital stress; Disengagement; Mere presences; Mindful smartphone use; Mindfulness; Online questionnaire; Physical opt-out; Smart phones; ]+ catalyst; Smartphones},
	editor = {Doring, T. and Boll, S. and Colley, A. and Esteves, A. and Guerreiro, J.},
	publisher = {Association for Computing Machinery},
	isbn = {9781450385855; 9781450314398; 9781450396387; 9781450390019; 9781450390217; 9781450348270; 9781450381963; 9781450322485; 9781450348201; 9781450364454},
	language = {English},
	abbrev_source_title = {ACM Int. Conf. Proc. Ser.},
	type = {Conference paper},
	publication_stage = {Final},
	source = {Scopus},
	note = {Cited by: 8; Conference name: 21st International Conference on Mobile and Ubiquitous Multimedia, MUM 2022; Conference sponsors: ; Conference location: Lisbon; Conference code: 185627}
}

@ARTICLE{Scheepers2022,
	author = {Scheepers, Louisa and Angerer, Peter and Dragano, Nico},
	title = {Digitalisation in Craft Enterprises: Perceived Technostress, Readiness for Prevention and Countermeasures—A Qualitative Study},
	year = {2022},
	journal = {International Journal of Environmental Research and Public Health},
	volume = {19},
	number = {18},
	pages = {},
	doi = {10.3390/ijerph191811349},
	url = {https://www.scopus.com/inward/record.uri?eid=2-s2.0-85138356587&doi=10.3390%2Fijerph191811349&partnerID=40&md5=7b1cf2e2f24df963b7e3f3dffb1f8889},
	affiliations = {Heinrich-Heine-Universität Düsseldorf Medizinische Fakultät, Institute of Occupational, Social and Environmental Medicine, Dusseldorf, Germany; Heinrich-Heine-Universität Düsseldorf Medizinische Fakultät, Institute of Medical Sociology, Dusseldorf, Germany},
	abstract = {Introduction: Digital technologies are increasingly used in the craft sector. Innovative technologies have several benefits for businesses but working with them can also induce negative feelings and stress. Data are lacking on perceived stress as well as the resulting strain and effects on health. However, information is needed about the principles of healthy working conditions in the context of digitalisation in the craft sector. To identify targeted starting points for preventive interventions to reduce technostress, we studied the perception of managers and employees of craft enterprises about digitalisation. Method: 26 guideline-based interviews were conducted with managers and employees in the craft sector to assess their understanding of digitalisation and the perceived effects on their health. The data analysis was based on a structured qualitative content analysis. Results: In the administrative area, digitalisation is perceived as simplifying work, as information, for example, becomes more easily accessible. The actual craft work, however, is perceived as more psychologically stressful, e.g., due to technologically more complex heating systems. Likewise, an increased stress experience is described in connection with constant accessibility and workplace surveillance. To reduce the stress experience, clear prevention wishes such as digital breaks or more participation in decisions about digital technologies are stated. Conclusion: Managers and employees in craft enterprises experience increasing psychological strain due to technostress. However, there is a willingness to take preventive interventions and a desire for more support in creating healthy working conditions in the context of digitalisation. © 2022 Elsevier B.V., All rights reserved.},
	author_keywords = {digital stress; preventive intervention; technology; work-stress},
	keywords = {craft production; data set; health risk; qualitative analysis; working conditions; article; content analysis; controlled study; data analysis; digital technology; employee; heating; human; interview; job stress; manager; perception; practice guideline; prevention; qualitative research; technostress; work environment; workplace; psychology; technology; Humans; Qualitative Research; Technology; Workplace},
	correspondence_address = {L. Scheepers; Institute of Occupational, Social and Environmental Medicine, Centre for Health and Society, Faculty of Medicine, Heinrich Heine University, Düsseldorf, 40225, Germany; email: louisa.scheepers@uni-duesseldorf.de},
	publisher = {MDPI},
	issn = {16604601; 16617827},
	pmid = {36141621},
	language = {English},
	abbrev_source_title = {Int. J. Environ. Res. Public Health},
	type = {Article},
	publication_stage = {Final},
	source = {Scopus},
	note = {Cited by: 4; All Open Access; Gold Open Access; Green Final Open Access; Green Open Access}
}

@ARTICLE{de Groote2022,
	author = {de Groote, Debra and Van Ouytsel, Joris},
	title = {Digital stress within early adolescents’ friendships – A focus group study from Belgium},
	year = {2022},
	journal = {Telematics and Informatics},
	volume = {73},
	pages = {},
	doi = {10.1016/j.tele.2022.101877},
	url = {https://www.scopus.com/inward/record.uri?eid=2-s2.0-85135956530&doi=10.1016%2Fj.tele.2022.101877&partnerID=40&md5=9f1767a4ea48c3108c00dd9aa4bf59be},
	affiliations = {Universiteit Antwerpen, Department of Communication Studies, Antwerpen, Belgium; Arizona State University, Tempe, United States},
	abstract = {Social media and constant online connectivity create opportunities, but also new challenges for early adolescents, who are often still developing their social skills. This focus group study aims to explore young teenagers’ perceptions about how digital media is associated with digital stress within their friendships. We held nine focus group interviews, among 51 secondary school students (n = 24 male, 47 %; n = 27 female, 53 %) between the ages of 13 and 16 years old (M = 14.35 years; SD = 0.74) in the Dutch-speaking community of Belgium. The analysis revealed that many early adolescents do experience digital stress within their friendships. Our participants perceived a strong social expectation to provide prompt replies to messages. Technological features such as the ‘seen-function’ within messaging applications reinforce this expectation. We discuss the implications of our findings for media literacy education, relationship education and future research. © 2022 Elsevier B.V., All rights reserved.},
	author_keywords = {Adolescents; Digital stress; Fear of Missing Out; Friendship; Technostress},
	keywords = {Behavioral research; Human computer interaction; Adolescent; Belgium; Digital stress; Fear of missing out; Focus group studies; Focus groups; Friendship; Social media; Social skills; Technostress; Digital storage},
	correspondence_address = {J. Van Ouytsel; Arizona State University, Hugh Downs School of Human Communication, Tempe, 85287, United States; email: joris.vanouytsel@asu.edu},
	publisher = {Elsevier Ltd},
	issn = {07365853},
	coden = {TEINE},
	language = {English},
	abbrev_source_title = {Telematics Inf},
	type = {Article},
	publication_stage = {Final},
	source = {Scopus},
	note = {Cited by: 14}
}

@ARTICLE{Truchon202248,
	author = {Truchon, Manon and Gilbert-Ouimet, Mahée and Zahiriharsini, Azita and Beaulieu, Marianne and Daigle, Gaétan and Langlois, Lyse},
	title = {Occupational Health and Well-being Questionnaire (OHWQ): an instrument to assess psychosocial risk and protective factors in the workplace},
	year = {2022},
	journal = {Public Health},
	volume = {210},
	pages = {48 - 57},
	doi = {10.1016/j.puhe.2022.06.008},
	url = {https://www.scopus.com/inward/record.uri?eid=2-s2.0-85134817037&doi=10.1016%2Fj.puhe.2022.06.008&partnerID=40&md5=c06531259bd977b4558ee9b906ab6534},
	affiliations = {Université Laval, School of Psychology, Quebec, Canada; Université Laval, Centre Interdisciplinaire de Recherche en Réadaptation et Intégration Sociale, Quebec, Canada; Université du Québec à Rimouski, Department of Health Sciences, Rimouski, Canada; Centre de recherche du CHU de Québec-Université Laval, Quebec, Canada; Université Laval, Faculty of Nursing, Quebec, Canada; Université Laval, Quebec, Canada},
	abstract = {Objectives: Psychosocial stressors at work have been identified as significant risk factors for several mental and physical health problems. These stressors must be compensated by psychosocial resources to prevent or reduce adverse effects on health. Questionnaires measuring these stressors and resources already exist, but none integrate digital stress, ethical culture, and psychosocial safety climate; factors that are increasingly linked to workers’ health. This study aims to develop and establish the psychometric properties of one of the most comprehensive instruments measuring the psychosocial work environment to date: the Occupational Health and Well-being Questionnaire (OHWQ). Study design: A cross-sectional validation study is proposed to develop the OHWQ and document its psychometric properties. Methods: The OHWQ was developed from validated instruments to which new items were added. The questionnaire includes psychosocial dimensions, along with indicators of psychological distress, musculoskeletal disorders, and well-being. It was administered to a sample of 2770 participants from a population working in the academic field. Exploratory and confirmatory factor analyses and the calculation of Cronbach's α coefficient were used to identify the variables, items, and, dimensions of the OHWQ and to document its main psychometric properties. Results: The acceptability of the measurement model was evaluated by the reliability of the items, internal consistency between the items, and the convergent and discriminant validity. Construct validity was assessed using exploratory and confirmatory factor analyses. Using factor analyses and cut-off rules, the new instrument has 124 items grouped into 22 dimensions. The OHWQ demonstrated satisfactory reliability and validity, as well as reasonable fit indices. The internal consistency of the scales was also good (Cronbach's α = 0.68–0.96, median = 0.85). Conclusion: The OHWQ demonstrated good psychometric properties. It could be useful for both research purposes and for workplaces interested in developing concrete action plans aimed at improving the balance between psychosocial work stressors and resources. © 2023 Elsevier B.V., All rights reserved.},
	author_keywords = {Musculoskeletal disorders; Psychometrics; Psychosocial risk and protective factors; Validation; Workplace well-being},
	keywords = {action plan; factor analysis; health impact; health risk; mental health; model validation; occupational exposure; psychology; questionnaire survey; reliability analysis; risk factor; working conditions; workplace; adult; Article; confirmatory factor analysis; construct validity; controlled study; convergent validity; Cronbach alpha coefficient; discriminant validity; distress syndrome; exploratory factor analysis; exploratory research; female; health care planning; human; internal consistency; job stress; major clinical study; male; mathematical computing; measurement; medical documentation; mental stress; middle aged; musculoskeletal disease; occupational health; Occupational Health and Well being Questionnaire; psychometry; psychosocial risk and protective factor; questionnaire; reference value; reliability; resource management; social psychology; validation study; wellbeing; work environment; cross-sectional study; protection; reproducibility; Cross-Sectional Studies; Humans; Occupational Health; Protective Factors; Psychometrics; Reproducibility of Results; Surveys and Questionnaires; Workplace},
	correspondence_address = {A. Zahiriharsini; Department of Health Sciences, Université du Québec à Rimouski, Lévis, 1595 Boulevard Alphonse-Desjardins, G6V 0A6, Canada; email: azita.zahiriharsini@uqar.ca; M. Truchon; School of Psychology, Laval University, Quebec City, G1V 0A6, Canada; email: manon.truchon@psy.ulaval.ca},
	publisher = {Elsevier B.V.},
	issn = {14765616; 00333506},
	coden = {PUHEA},
	pmid = {35870321},
	language = {English},
	abbrev_source_title = {Public Health},
	type = {Article},
	publication_stage = {Final},
	source = {Scopus},
	note = {Cited by: 9}
}

@ARTICLE{Norden2022,
	author = {Norden, Matthias and Hofmann, Amin Gerard and Meier, Martin and Balzer, Felix S. and Wolf, Oliver Tobias and Böttinger, Erwin P. and Drimalla, Hanna},
	title = {Inducing and Recording Acute Stress Responses on a Large Scale With the Digital Stress Test (DST): Development and Evaluation Study},
	year = {2022},
	journal = {Journal of Medical Internet Research},
	volume = {24},
	number = {7},
	pages = {},
	doi = {10.2196/32280},
	url = {https://www.scopus.com/inward/record.uri?eid=2-s2.0-85134332021&doi=10.2196%2F32280&partnerID=40&md5=8725b260ad4c2ea184de16a27114a58c},
	affiliations = {Universität Bielefeld, Faculty of Technology, Bielefeld, Germany; Hasso-Plattner-Institut für Softwaresystemtechnik GmbH, Digital Health Center, Potsdam, Germany; Charité – Universitätsmedizin Berlin, Institute of Medical Informatics, Berlin, Germany; Ruhr-Universitat Bochum, Department of Cognitive Psychology, Bochum, Germany; Icahn School of Medicine at Mount Sinai, New York, United States},
	abstract = {Background: Valuable insights into the pathophysiology and consequences of acute psychosocial stress have been gained using standardized stress induction experiments. However, most protocols are limited to laboratory settings, are labor-intensive, and cannot be scaled to larger cohorts or transferred to daily life scenarios. Objective: We aimed to provide a scalable digital tool that enables the standardized induction and recording of acute stress responses in outside-the-laboratory settings without any experimenter contact. Methods: On the basis of well-described stress protocols, we developed the Digital Stress Test (DST) and evaluated its feasibility and stress induction potential in a large web-based study. A total of 284 participants completed either the DST (n=103; 52/103, 50.5% women; mean age 31.34, SD 9.48 years) or an adapted control version (n=181; 96/181, 53% women; mean age 31.51, SD 11.18 years) with their smartphones via a web application. We compared their affective responses using the international Positive and Negative Affect Schedule Short Form before and after stress induction. In addition, we assessed the participants' stress-related feelings indicated in visual analogue scales before, during, and after the procedure, and further analyzed the implemented stress-inducing elements. Finally, we compared the DST participants' stress reactivity with the results obtained in a classic stress test paradigm using data previously collected in 4 independent Trier Social Stress Test studies including 122 participants overall. Results: Participants in the DST manifested significantly higher perceived stress indexes than the Control-DST participants at all measurements after the baseline (P < .001). Furthermore, the effect size of the increase in DST participants' negative affect (d=0.427) lay within the range of effect sizes for the increase in negative affect in the previously conducted Trier Social Stress Test experiments (0.281-1.015). Conclusions: We present evidence that a digital stress paradigm administered by smartphone can be used for standardized stress induction and multimodal data collection on a large scale. Further development of the DST prototype and a subsequent validation study including physiological markers are outlined. © 2022 Elsevier B.V., All rights reserved.},
	author_keywords = {acute stress; digital health; mHealth; mobile health; mobile phone; remote; smartphone; stress induction; stress reactivity; Trier Social Stress Test; TSST; video recording},
	keywords = {acute stress; acute stress response; adult; arithmetic; arithmetic calculation task; Article; clinical assessment; clinical evaluation; cognition; comparative study; controlled study; digital stress test; effect size; female; free speech task; human; male; mental stress; pilot study; Positive and Negative Affect Schedule; recording; speech test; standardization; stress assessment; Trier Social Stress Test; videorecording; visual analog scale; web browser; acute stress disorder; diagnosis; exercise test; psychology; Adult; Exercise Test; Female; Humans; Male; Stress Disorders, Traumatic, Acute; Stress, Psychological},
	correspondence_address = {H. Drimalla; Faculty of Technology, Bielefeld University, Bielefeld, Germany; email: drimalla@techfak.uni-bielefeld.de},
	publisher = {JMIR Publications Inc.},
	issn = {14388871},
	pmid = {35838765},
	language = {English},
	abbrev_source_title = {J. Med. Internet Res.},
	type = {Article},
	publication_stage = {Final},
	source = {Scopus},
	note = {Cited by: 9; All Open Access; Gold Open Access; Green Final Open Access; Green Open Access}
}

@ARTICLE{Sajedi2022121,
	author = {Sajedi, Keyhan and Bazaz, Jafar Bolouri},
	title = {Edged Inverted Folded Plate Shell Strip Foundation Bearing Capacity Comparison with Strip Footing on Sandy Soil},
	year = {2022},
	journal = {Journal of Rehabilitation in Civil Engineering},
	volume = {10},
	number = {3},
	pages = {121 - 140},
	doi = {10.22075/JRCE.2021.22649.1495},
	url = {https://www.scopus.com/inward/record.uri?eid=2-s2.0-85130254124&doi=10.22075%2FJRCE.2021.22649.1495&partnerID=40&md5=1e05c8ae3acc450dbe9e33d6ec5fae76},
	affiliations = {Ferdowsi University of Mashhad, Department of Civil Engineering, Mashhad, Iran},
	abstract = {Using shell foundations as well as their benefits in the case of improved bearing capacity is investigated these days, especially strip folded shape. Because of more contact in soil, these type of shells have more bearing capacity than shallow foundations. In this research the behaviour of Strip Inverted Folded Plate Shell Foundation is studied on sandy soil. The elastic perfectly plastic numerical analyses and experimental tests are analysed and compared with shallow foundation. The effect of adding edge, variation in width and shell angle are considered. More than 45 geometrical shells models have been selected for research and the results are compared with common strip foundation in same width. Digital stress transducers are used for integrity of stresses and numerical model verification. The results indicate that adding edge with the same width and decreasing the B/D ratio in shell strip foundation improves the bearing capacity. Also when an edge on the toe of the foundation equivalent to the embedment depth is used the bearing capacity is improved in the range of 3-50%. Variation in shell angle with the same width results in increasing the bearing capacity up to two times. Finally, it is recommended to use a shell strip foundation with of 45º to 60º and with an edge equal to embedment depth. © 2022 Elsevier B.V., All rights reserved.},
	author_keywords = {Bearing capacity; Elastic perfectly plastic Analysis; Folded plate shell; Settlement; Stress},
	correspondence_address = {J.B. Bazaz; Civil Engineering Department, Ferdowsi University of Mashhad, Mashhad, Iran; email: Bolouri@um.ac.ir},
	publisher = {Faculty of Civil Engineering, Semnan University},
	issn = {23454415; 23454423},
	language = {English},
	abbrev_source_title = {J. Rehabilit. Civ. Eng.},
	type = {Article},
	publication_stage = {Final},
	source = {Scopus},
	note = {Cited by: 1}
}

@ARTICLE{Borosund20221503,
	author = {Borosund, Elin and Ehlers, Shawna L. and Clark, Matthew M. and Andrykowski, Michael A. and Småstuen, Milada Cvancarova and Nes, Lise Solberg},
	title = {Digital stress management in cancer: Testing StressProffen in a 12-month randomized controlled trial},
	year = {2022},
	journal = {Cancer},
	volume = {128},
	number = {7},
	pages = {1503 - 1512},
	doi = {10.1002/cncr.34046},
	url = {https://www.scopus.com/inward/record.uri?eid=2-s2.0-85120434483&doi=10.1002%2Fcncr.34046&partnerID=40&md5=a52f1ed9b32241b63d7ef9e5858021b7},
[truncated: 205,699 more chars]
